# Supplementary material for: Identification and integrative analysis of ACLY and related gene panels associated with immune microenvironment reveal prognostic significance in hepatocellular carcinoma
Source: Cancer Cell Int. 2021 Aug 3;21:409. doi: 10.1186/s12935-021-02108-2 (PMC8335999; doi:10.1186/s12935-021-02108-2)
Supplement: Supplementary file 1 — Additional file 1: Supplementary Data 1A Huashan HCC Cohort clinical data and brief summary. Supplementary Data 1B TCGA HCC Cohort Clinical Data. Supplementary Data 2 gene list rank-ordered with enrichment score by signal2Noise in GSEA analysis. Supplementary Data 3A Whole transcriptomic expression estimation of different TIICs in GSE77509 cohort. Supplementary Data 3B Whole transcriptomic expression estimation of different TIICs in TCGA HCC cohort. Supplementary Data 4A Detailed results of multivariable Cox proportional hazard model of 20 genes in fatty acid biosynthesis process in 40 kinds of tumors in TCGA database. Supplementary Data 4B Detailed results of multivariable Cox proportional hazard model of 20 genes in cholesterol biosynthesis process in 40 kinds of tumors in TCGA database. [file 12935_2021_2108_MOESM1_ESM.xlsx]

## Sheet: Supplementary Data 1A
Patient ID	Sample ID	Diagnosis Age	Neoplasm Disease Stage American Joint Committee on Cancer Code	American Joint Committee on Cancer Publication Version Type	Cancer Type	TCGA PanCanAtlas Cancer Type Acronym	Cancer Type Detailed	Center	Number of Samples Per Patient	Sample Type	Sex	Tumor Disease Anatomic Site	Patient Weight	Patient Height	Birth from Initial Pathologic Diagnosis Date	Primary Treatment Method	Radiation Therapy	Chemotherapy	Disease Free (Months)	Disease Free Status	Months of disease-specific survival	Disease-specific Survival status	Ethnicity Category	ICD-10 Classification	International Classification of Diseases for Oncology, Third Edition ICD-O-3 Histology Code	International Classification of Diseases for Oncology, Third Edition ICD-O-3 Site Code	Oncotree Code	Overall Survival (Months)	Overall Survival Status	American Joint Committee on Cancer Metastasis Stage Code	Neoplasm Disease Lymph Node Stage American Joint Committee on Cancer Code	American Joint Committee on Cancer Tumor Stage Code	Progress Free Survival (Months)	Progression Free Status	Primary Lymph Node Presentation Assessment	Prior Diagnosis	Race Category	BCLC
HS-HCC-17441	HS-HCC-87-4	59	STAGE IIIB	8TH	Hepatocellular Carcinoma	LIHC	Hepatocellular Carcinoma	Fudan University Huashan Hospital	4	Primary	Male	Liver	56	168	-21676	Surgery	No	No	4.99726	1:Recurred/Progressed	7.23288	1:DEAD WITH TUMOR	Not Hispanic Or Latino	C22.0	8170-03-01	C22.0	HCC	7.23288	1:DECEASED	M0	N0	T3B	4.99726	1:PROGRESSION	NA	No	Asian	C
HS-HCC-16700	HS-HCC-77-4	60	STAGE IIIB	8TH	Hepatocellular Carcinoma	LIHC	Hepatocellular Carcinoma	Fudan University Huashan Hospital	4	Primary	Male	Liver	82	172	-21614	Surgery	No	No	25.6767	1:Recurred/Progressed	31.1342	1:DEAD WITH TUMOR	Not Hispanic Or Latino	C22.0	8170-03-01	C22.0	HCC	31.1342	1:DECEASED	M0	N0	T3B	25.6767	1:PROGRESSION	NA	No	Asian	C
HS-HCC-16661	HS-HCC-76-4	33	STAGE IIIB	8th	Hepatocellular Carcinoma	LIHC	Hepatocellular Carcinoma	Fudan University Huashan Hospital	4	Primary	Female	Liver	71	170	-11767	Surgery	No	No	12.6575	1:Recurred/Progressed	15.5507	1:DEAD WITH TUMOR	Not Hispanic Or Latino	C22.0	8170-03-01	C22.0	HCC	15.5507	1:DECEASED	M0	N0	T3B	12.6575	1:PROGRESSION	NA	No	Asian	C
HS-HCC-16803	HS-HCC-80-4	62	STAGE IIIB	8th	Hepatocellular Carcinoma	LIHC	Hepatocellular Carcinoma	Fudan University Huashan Hospital	4	Primary	Male	Liver	70	178	-22635	Surgery	No	No	51.189	0:DiseaseFree	51.189	0:ALIVE OR DEAD TUMOR FREE	Not Hispanic Or Latino	C22.0	8170-03-01	C22.0	HCC	51.189	0:LIVING	M0	N0	T3B	51.189	0:CENSORED	NA	No	Asian	C
HS-HCC-16729	HS-HCC-78-4	44	STAGE IIIB	8th	Hepatocellular Carcinoma	LIHC	Hepatocellular Carcinoma	Fudan University Huashan Hospital	4	Primary	Male	Liver	80	171	-15967	Surgery	No	No	6.27945	1:Recurred/Progressed	9.33699	1:DEAD WITH TUMOR	Not Hispanic Or Latino	C22.0	8170-03-01	C22.0	HCC	9.33699	1:DECEASED	M0	N0	T3B	6.27945	1:PROGRESSION	NA	No	Asian	C
HS-HCC-16824	HS-HCC-81-4	65	STAGE IVA	8th	Hepatocellular Carcinoma	LIHC	Hepatocellular Carcinoma	Fudan University Huashan Hospital	4	Primary	Male	Liver	56	158	-23551	Surgery	No	No	0	1:Recurred/Progressed	51.1562	0:ALIVE OR DEAD TUMOR FREE	Not Hispanic Or Latino	C22.0	8170-03-01	C22.0	HCC	51.1562	0:LIVING	M0	N1	T4A	0	1:PROGRESSION	NA	No	Asian	C
HS-HCC-17192	HS-HCC-82-4	60	STAGE IVA	8th	Hepatocellular Carcinoma	LIHC	Hepatocellular Carcinoma	Fudan University Huashan Hospital	4	Primary	Male	Liver	67	165	-21736	Surgery	No	No	0	1:Recurred/Progressed	1.4137	1:DEAD WITH TUMOR	Not Hispanic Or Latino	C22.0	8170-03-01	C22.0	HCC	1.4137	1:DECEASED	M0	N1	T4A	0	1:PROGRESSION	NA	No	Asian	C
Patient characteristics	Total (n)	%
Median age	55
Sex,n(%)
Male	6	85.7143
Female	1	14.2857
Age
<60	3	42.8571
≥60	4	57.1429
Tumor stage
Stage I	0	0
Stage II	0	0
Stage III	5	71.4286
Stage IV	2	28.5714

## Sheet: Supplementary Data 1B
Patient ID	Sample ID	Diagnosis Age	Neoplasm Disease Stage American Joint Committee on Cancer Code	American Joint Committee on Cancer Publication Version Type	Aneuploidy Score	Buffa Hypoxia Score	Cancer Type	TCGA PanCanAtlas Cancer Type Acronym	Cancer Type Detailed	Center of sequencing	Last Communication Contact from Initial Pathologic Diagnosis Date	Birth from Initial Pathologic Diagnosis Date	Last Alive Less Initial Pathologic Diagnosis Date Calculated Day Value	Disease Free (Months)	Disease Free Status	Months of disease-specific survival	Disease-specific Survival status	Ethnicity Category	Form completion date	Fraction Genome Altered	Neoplasm Histologic Grade	Neoadjuvant Therapy Type Administered Prior To Resection Text	ICD-10 Classification	International Classification of Diseases for Oncology, Third Edition ICD-O-3 Histology Code	International Classification of Diseases for Oncology, Third Edition ICD-O-3 Site Code	Informed consent verified	In PanCan Pathway Analysis	MSI MANTIS Score	MSIsensor Score	Mutation Count	New Neoplasm Event Post Initial Therapy Indicator	Oncotree Code	Overall Survival (Months)	Overall Survival Status	Other Patient ID	American Joint Committee on Cancer Metastasis Stage Code	Neoplasm Disease Lymph Node Stage American Joint Committee on Cancer Code	American Joint Committee on Cancer Tumor Stage Code	Person Neoplasm Cancer Status	Progress Free Survival (Months)	Progression Free Status	Primary Lymph Node Presentation Assessment	Prior Diagnosis	Race Category	Radiation Therapy	Ragnum Hypoxia Score	Number of Samples Per Patient	Sample Type	Sex
TCGA-2V-A95S	TCGA-2V-A95S-01	NA	STAGE II	7TH	4	-13	Hepatocellular Carcinoma	LIHC	Hepatocellular Carcinoma	University of California San Diego	NA	NA	NA	NA	0:DiseaseFree	NA	0:ALIVE OR DEAD TUMOR FREE	Not Hispanic Or Latino	6/15/15	0.2041	G3	No	C22.0	8170-03-01	C22.0	Yes	Yes	0.3003	0	85	NA	HCC	NA	0:LIVING	2C041473-EAAA-4B7C-9B2E-B9DA3543AD18	MX	NX	T2	With Tumor	NA	0:CENSORED	NA	No	Asian	No	-10	1	Primary	Male
TCGA-2Y-A9GS	TCGA-2Y-A9GS-01	58	STAGE IV	6TH	10	-9	Hepatocellular Carcinoma	LIHC	Hepatocellular Carcinoma	Moffitt Cancer Center	NA	-21318	0	3.35339	1:Recurred/Progressed	23.8025	1:DEAD WITH TUMOR	Hispanic Or Latino	2011-03-14	0.3002	G2	No	C22.0	8170-03-01	C22.0	Yes	Yes	0.3208	0.05	65	Yes	HCC	23.8025	1:DECEASED	95B97198-1A1B-4F01-90F3-6C66638371D1	MX	NX	T2	With Tumor	3.35339	1:PROGRESSION	NA	No	White	No	0	1	Primary	Male
TCGA-2Y-A9GT	TCGA-2Y-A9GT-01	51	STAGE I	6TH	1	-27	Hepatocellular Carcinoma	LIHC	Hepatocellular Carcinoma	Moffitt Cancer Center	NA	-18768	0	35.6051	1:Recurred/Progressed	53.3912	1:DEAD WITH TUMOR	Not Hispanic Or Latino	2011-03-14	0.0622	G2	No	C22.0	8170-03-01	C22.0	Yes	Yes	0.3119	0.02	83	Yes	HCC	53.3912	1:DECEASED	31A2ECC5-2D45-4823-8187-DC701DD412A8	MX	NX	T1	With Tumor	35.6051	1:PROGRESSION	NA	No	White	No	-20	1	Primary	Male
TCGA-2Y-A9GU	TCGA-2Y-A9GU-01	55	STAGE I	6TH	11	-15	Hepatocellular Carcinoma	LIHC	Hepatocellular Carcinoma	Moffitt Cancer Center	1939	-20187	0	63.7472	0:DiseaseFree	63.7472	0:ALIVE OR DEAD TUMOR FREE	Not Hispanic Or Latino	2011-03-14	0.3157	G2	No	C22.0	8170-03-01	C22.0	Yes	Yes	0.3194	0.09	137	No	HCC	63.7472	0:LIVING	B27720A2-E240-413C-A0F1-0B1AF3621DE2	MX	NX	T1	Tumor Free	63.7472	0:CENSORED	NA	No	White	No	-18	1	Primary	Female
TCGA-2Y-A9GV	TCGA-2Y-A9GV-01	54	STAGE I	6TH	2	-27	Hepatocellular Carcinoma	LIHC	Hepatocellular Carcinoma	Moffitt Cancer Center	NA	-20011	0	83.2429	0:DiseaseFree	83.2429	1:DEAD WITH TUMOR	Not Hispanic Or Latino	2011-03-14	0.0928	G1	No	C22.0	8170-03-01	C22.0	Yes	Yes	0.2977	0.03	61	Yes	HCC	83.2429	1:DECEASED	D1AA9C1A-D732-48C0-B669-8A14E0397344	MX	NX	T1	With Tumor	57.3692	1:PROGRESSION	NA	Yes	White	No	-22	1	Primary	Female
TCGA-2Y-A9GW	TCGA-2Y-A9GW-01	64	STAGE I	6TH	7	-7	Hepatocellular Carcinoma	LIHC	Hepatocellular Carcinoma	Moffitt Cancer Center	NA	-23587	0	40.405	1:Recurred/Progressed	41.7858	1:DEAD WITH TUMOR	Not Hispanic Or Latino	2011-03-14	0.1478	G2	No	C22.0	8170-03-01	C22.0	Yes	Yes	0.3023	0.01	69	Yes	HCC	41.7858	1:DECEASED	3E1920B3-3BD4-4506-A0CF-567257154BCF	MX	N0	T1	With Tumor	40.405	1:PROGRESSION	NA	No	White	No	-20	1	Primary	Male
TCGA-2Y-A9GX	TCGA-2Y-A9GX-01	68	STAGE I	6TH	3	-27	Hepatocellular Carcinoma	LIHC	Hepatocellular Carcinoma	Moffitt Cancer Center	2442	-24963	0	NA	NA	80.2841	0:ALIVE OR DEAD TUMOR FREE	Not Hispanic Or Latino	2011-03-14	0.0122	G2	No	C22.0	8170-03-01	C22.0	Yes	Yes	0.3126	0	54	Yes	HCC	80.2841	0:LIVING	D6C2C6CE-3483-4FE5-AEF6-E40419F728CF	MX	NX	T1	With Tumor	70.1253	1:PROGRESSION	NA	No	White	No	-22	1	Primary	Male
TCGA-2Y-A9GY	TCGA-2Y-A9GY-01	64	STAGE II	6TH	27	13	Hepatocellular Carcinoma	LIHC	Hepatocellular Carcinoma	Moffitt Cancer Center	NA	-23435	0	20.9422	1:Recurred/Progressed	24.8874	1:DEAD WITH TUMOR	Not Hispanic Or Latino	2011-03-14	0.4929	G3	No	C22.0	8170-03-01	C22.0	Yes	Yes	0.3115	0.06	68	Yes	HCC	24.8874	1:DECEASED	75030B63-59AF-4705-86E7-3A431B7CF65A	MX	NX	T2	With Tumor	20.9422	1:PROGRESSION	NA	No	White	No	12	1	Primary	Female
TCGA-2Y-A9GZ	TCGA-2Y-A9GZ-01	82	STAGE II	6TH	16	-25	Hepatocellular Carcinoma	LIHC	Hepatocellular Carcinoma	Moffitt Cancer Center	NA	-30082	0	23.6381	1:Recurred/Progressed	27.8791	1:DEAD WITH TUMOR	Not Hispanic Or Latino	2011-03-14	0.4572	G2	No	C22.0	8170-03-01	C22.0	Yes	Yes	0.3133	0.07	82	Yes	HCC	27.8791	1:DECEASED	0E8C3831-DEF9-4EFA-9F93-8942072D6A77	MX	NX	T2	With Tumor	23.6381	1:PROGRESSION	NA	No	White	No	-24	1	Primary	Female
TCGA-2Y-A9H0	TCGA-2Y-A9H0-01	49	STAGE IIIA	6TH	8	25	Hepatocellular Carcinoma	LIHC	Hepatocellular Carcinoma	Moffitt Cancer Center	3675	-18109	0	120.821	0:DiseaseFree	120.821	0:ALIVE OR DEAD TUMOR FREE	Hispanic Or Latino	2011-03-14	0.2037	G1	No	C22.0	8170-03-01	C22.0	Yes	Yes	0.3054	0.15	73	No	HCC	120.821	0:LIVING	492FF93F-432B-4B73-8706-632FB2C83EB4	M0	N0	T3	Tumor Free	120.821	0:CENSORED	NA	No	White	No	16	1	Primary	Male
TCGA-2Y-A9H1	TCGA-2Y-A9H1-01	58	STAGE I	7TH	5	-1	Hepatocellular Carcinoma	LIHC	Hepatocellular Carcinoma	Moffitt Cancer Center	NA	-21222	0	10.5533	1:Recurred/Progressed	40.405	1:DEAD WITH TUMOR	Not Hispanic Or Latino	2011-03-14	0.1707	G2	No	C22.0	8170-03-01	C22.0	Yes	Yes	0.3061	0.03	119	Yes	HCC	40.405	1:DECEASED	9C5E2438-F587-4935-92F0-4BFD57468EAA	MX	NX	T1	With Tumor	10.5533	1:PROGRESSION	NA	No	White	No	-22	1	Primary	Male
TCGA-2Y-A9H2	TCGA-2Y-A9H2-01	64	STAGE I	7TH	25	-15	Hepatocellular Carcinoma	LIHC	Hepatocellular Carcinoma	Moffitt Cancer Center	1731	-23653	0	56.909	0:DiseaseFree	56.909	0:ALIVE OR DEAD TUMOR FREE	Not Hispanic Or Latino	2011-03-14	0.7126	G3	No	C22.0	8170-03-01	C22.0	Yes	Yes	0.319	0.14	53	No	HCC	56.909	0:LIVING	CF7F0473-EAF3-4259-A68E-475A782FC84C	MX	N0	T1	Tumor Free	56.909	0:CENSORED	NA	No	White	No	-4	1	Primary	Female
TCGA-2Y-A9H3	TCGA-2Y-A9H3-01	45	STAGE II	7TH	21	-11	Hepatocellular Carcinoma	LIHC	Hepatocellular Carcinoma	Moffitt Cancer Center	1516	-16443	0	0.72328	1:Recurred/Progressed	49.8405	0:ALIVE OR DEAD TUMOR FREE	Hispanic Or Latino	2011-03-14	0.1642	G1	No	C22.0	8170-03-01	C22.0	Yes	Yes	0.3117	0.01	168	No	HCC	49.8405	0:LIVING	9B69D7F9-38EB-48E1-BDC0-A092A53BC709	MX	NX	T2	Tumor Free	0.72328	1:PROGRESSION	NA	No	White	No	-20	1	Primary	Male
TCGA-2Y-A9H4	TCGA-2Y-A9H4-01	68	STAGE I	7TH	5	-9	Hepatocellular Carcinoma	LIHC	Hepatocellular Carcinoma	Moffitt Cancer Center	1452	-25096	0	47.7365	0:DiseaseFree	47.7365	0:ALIVE OR DEAD TUMOR FREE	Not Hispanic Or Latino	2011-03-14	0.258	G2	No	C22.0	8170-03-01	C22.0	Yes	Yes	0.3121	0.08	65	No	HCC	47.7365	0:LIVING	801B1D2C-EB6F-4EEF-A00B-83DA939D755A	MX	N0	T1	Tumor Free	47.7365	0:CENSORED	NA	No	Black or African American	No	-20	1	Primary	Male
TCGA-2Y-A9H5	TCGA-2Y-A9H5-01	59	STAGE I	7TH	7	-27	Hepatocellular Carcinoma	LIHC	Hepatocellular Carcinoma	Moffitt Cancer Center	NA	-21818	0	8.4821	1:Recurred/Progressed	18.2464	1:DEAD WITH TUMOR	Not Hispanic Or Latino	2011-03-14	0.3411	G3	No	C22.0	8170-03-01	C22.0	Yes	Yes	0.3103	0.06	71	Yes	HCC	18.2464	1:DECEASED	51810579-E20D-4F08-93E7-891D645931DB	MX	N0	T1	With Tumor	8.4821	1:PROGRESSION	NA	No	White	No	-14	1	Primary	Female
TCGA-2Y-A9H6	TCGA-2Y-A9H6-01	68	STAGE I	7TH	6	-25	Hepatocellular Carcinoma	LIHC	Hepatocellular Carcinoma	Moffitt Cancer Center	357	-24982	0	11.7369	0:DiseaseFree	11.7369	0:ALIVE OR DEAD TUMOR FREE	Not Hispanic Or Latino	2011-03-14	0.2319	G2	No	C22.0	8170-03-01	C22.0	Yes	Yes	0.306	0.02	53	NA	HCC	11.7369	0:LIVING	BC3502BC-BBF6-44F2-A1F4-D1567819AEFB	MX	NX	T1	NA	11.7369	0:CENSORED	NA	Yes	White	NA	-22	1	Primary	Female
TCGA-2Y-A9H7	TCGA-2Y-A9H7-01	81	STAGE I	7TH	5	-23	Hepatocellular Carcinoma	LIHC	Hepatocellular Carcinoma	Moffitt Cancer Center	1168	-29752	0	36.7229	1:Recurred/Progressed	38.3996	0:ALIVE OR DEAD TUMOR FREE	Not Hispanic Or Latino	2011-03-14	0.1493	G2	No	C22.0	8170-03-01	C22.0	Yes	Yes	0.3115	0.19	76	Yes	HCC	38.3996	0:LIVING	18602EC8-AED1-4515-B0D1-0DB6D1CBB2C4	MX	N0	T1	With Tumor	36.7229	1:PROGRESSION	NA	Yes	White	No	-16	1	Primary	Female
TCGA-2Y-A9H8	TCGA-2Y-A9H8-01	85	STAGE II	7TH	15	-17	Hepatocellular Carcinoma	LIHC	Hepatocellular Carcinoma	Moffitt Cancer Center	NA	-31322	0	13.0848	1:Recurred/Progressed	20.8107	1:DEAD WITH TUMOR	Not Hispanic Or Latino	2011-03-14	0.5459	G2	No	C22.0	8170-03-01	C22.0	Yes	Yes	0.3146	0.59	64	Yes	HCC	20.8107	1:DECEASED	3528DD91-1A6D-4D41-A3EE-829C857CC904	MX	NX	T1	With Tumor	13.0848	1:PROGRESSION	NA	No	White	No	-6	1	Primary	Female
TCGA-2Y-A9H9	TCGA-2Y-A9H9-01	70	STAGE I	7TH	3	-17	Hepatocellular Carcinoma	LIHC	Hepatocellular Carcinoma	Moffitt Cancer Center	697	-25670	0	1.9397	1:Recurred/Progressed	22.9148	0:ALIVE OR DEAD TUMOR FREE	Not Hispanic Or Latino	2011-03-14	0.2167	G2	No	C22.0	8170-03-01	C22.0	Yes	Yes	0.3134	0.08	122	Yes	HCC	22.9148	0:LIVING	EFC3E5E4-0D8E-4BEF-A259-29F8ED21684F	MX	N0	T1	With Tumor	1.9397	1:PROGRESSION	NA	No	White	NA	-14	1	Primary	Male
TCGA-2Y-A9HA	TCGA-2Y-A9HA-01	70	STAGE II	7TH	5	-7	Hepatocellular Carcinoma	LIHC	Hepatocellular Carcinoma	Moffitt Cancer Center	NA	-25892	0	NA	NA	1.18355	1:DEAD WITH TUMOR	Not Hispanic Or Latino	2011-03-14	0.2773	G2	No	C22.0	8170-03-01	C22.0	Yes	Yes	0.3156	0.14	140	No	HCC	1.18355	1:DECEASED	A25A714E-C142-482B-91C8-4FEA763E0254	MX	NX	T2	With Tumor	1.18355	1:PROGRESSION	NA	No	White	No	-6	1	Primary	Male
TCGA-2Y-A9HB	TCGA-2Y-A9HB-01	66	STAGE I	7TH	7	-27	Hepatocellular Carcinoma	LIHC	Hepatocellular Carcinoma	Moffitt Cancer Center	260	-24359	0	8.54785	0:DiseaseFree	8.54785	0:ALIVE OR DEAD TUMOR FREE	Hispanic Or Latino	2011-03-14	0.1585	G2	No	C22.0	8170-03-01	C22.0	Yes	Yes	0.315	0.01	66	NA	HCC	8.54785	0:LIVING	B181B591-269C-4E48-B681-243D28772025	MX	NX	T1	Tumor Free	8.54785	0:CENSORED	NA	No	NA	NA	-22	1	Primary	Male
TCGA-3K-AAZ8	TCGA-3K-AAZ8-01	65	STAGE IIIB	7TH	20	-21	Hepatocellular Carcinoma	LIHC	Hepatocellular Carcinoma	Boston Medical Center	396	-24046	0	NA	NA	13.019	0:ALIVE OR DEAD TUMOR FREE	Not Hispanic Or Latino	8/25/14	0.1333	G1	No	C22.0	8170-03-01	C22.0	Yes	Yes	0.3161	0.12	129	Yes	HCC	13.019	0:LIVING	94E387AE-B641-4E9F-BB53-22C7B2A9CCCB	MX	NX	T3B	With Tumor	4.96433	1:PROGRESSION	NA	No	Black or African American	No	-24	1	Primary	Male
TCGA-4R-AA8I	TCGA-4R-AA8I-01	66	STAGE II	7TH	1	-19	Hepatocellular Carcinoma	LIHC	Hepatocellular Carcinoma	Duke University	216	-24279	0	5.19446	1:Recurred/Progressed	8.6136	1:DEAD WITH TUMOR	Not Hispanic Or Latino	2006-05-14	0.1264	G2	No	C22.0	8170-03-01	C22.0	Yes	Yes	0.5677	12.87	1057	Yes	HCC	8.6136	1:DECEASED	91A0C8CD-4F23-4569-8E5C-E5442F7AF530	MX	NX	T2	With Tumor	5.19446	1:PROGRESSION	NA	Yes	White	No	-18	1	Primary	Male
TCGA-5C-A9VG	TCGA-5C-A9VG-01	58	STAGE II	7TH	21	-3	Hepatocellular Carcinoma	LIHC	Hepatocellular Carcinoma	Cureline	328	-21273	0	10.7834	0:DiseaseFree	10.7834	0:ALIVE OR DEAD TUMOR FREE	Not Hispanic Or Latino	6/26/14	0.1707	G2	No	C22.0	8170-03-01	C22.0	Yes	Yes	0.3039	0.02	128	No	HCC	10.7834	0:LIVING	073E51F9-FB79-4A5F-9BA0-2C9AF03C0B85	M0	N0	T2	Tumor Free	10.7834	0:CENSORED	NA	No	White	No	-4	1	Primary	Male
TCGA-5C-A9VH	TCGA-5C-A9VH-01	70	STAGE I	7TH	6	-17	Hepatocellular Carcinoma	LIHC	Hepatocellular Carcinoma	Cureline	322	-25608	0	10.5862	0:DiseaseFree	10.5862	0:ALIVE OR DEAD TUMOR FREE	Not Hispanic Or Latino	6/26/14	0.2059	G2	No	C22.0	8170-03-01	C22.0	Yes	Yes	0.3141	0.09	94	No	HCC	10.5862	0:LIVING	60FCD491-0170-46C0-AB14-D71F88267A14	M0	N0	T1	Tumor Free	10.5862	0:CENSORED	NA	No	White	No	-14	1	Primary	Male
TCGA-5C-AAPD	TCGA-5C-AAPD-01	61	STAGE II	7TH	12	15	Hepatocellular Carcinoma	LIHC	Hepatocellular Carcinoma	Cureline	20	-22552	0	0.657527	0:DiseaseFree	0.657527	0:ALIVE OR DEAD TUMOR FREE	Not Hispanic Or Latino	6/27/14	0.3876	G1	No	C22.0	8180-03-01	C22.0	Yes	Yes	0.3017	0.07	67	No	HCC	0.657527	0:LIVING	7A6162A4-1166-4310-84CD-FFC2B06F124C	M0	N0	T2	Tumor Free	0.657527	0:CENSORED	NA	No	Asian	No	0	1	Primary	Male
TCGA-5R-AA1C	TCGA-5R-AA1C-01	57	STAGE II	7TH	11	-15	Hepatocellular Carcinoma	LIHC	Hepatocellular Carcinoma	Proteogenex, Inc	520	-21073	0	17.0957	0:DiseaseFree	17.0957	0:ALIVE OR DEAD TUMOR FREE	Not Hispanic Or Latino	11/14/14	0.3975	G2	No	C22.0	8170-03-01	C22.0	Yes	Yes	0.3123	0.1	85	No	HCC	17.0957	0:LIVING	290890EB-321C-45DC-9CD1-45676C6E5E96	M0	N0	T2	Tumor Free	17.0957	0:CENSORED	NA	No	White	No	-14	1	Primary	Male
TCGA-5R-AA1D	TCGA-5R-AA1D-01	17	STAGE IIIA	7TH	4	-13	Hepatocellular Carcinoma	LIHC	Hepatocellular Carcinoma	Proteogenex, Inc	449	-6545	0	14.7615	0:DiseaseFree	14.7615	0:ALIVE OR DEAD TUMOR FREE	Not Hispanic Or Latino	11/14/14	0.0307	G3	No	C22.0	8170-03-01	C22.0	Yes	Yes	0.3078	0	15	No	HCC	14.7615	0:LIVING	D3D3DBA9-139E-4F57-AC70-B741553D1687	M0	N0	T3A	Tumor Free	14.7615	0:CENSORED	NA	No	White	Yes	-22	1	Primary	Female
TCGA-5R-AAAM	TCGA-5R-AAAM-01	65	STAGE II	7TH	4	-19	Hepatocellular Carcinoma	LIHC	Hepatocellular Carcinoma	Proteogenex, Inc	NA	-24020	0	1.51231	0:DiseaseFree	1.51231	0:ALIVE OR DEAD TUMOR FREE	Not Hispanic Or Latino	11/14/14	0.1147	G2	No	C22.0	8170-03-01	C22.0	Yes	Yes	0.3066	0.01	79	No	HCC	1.51231	1:DECEASED	477AFFB9-7C8B-4895-A4F3-6CC6EF8EC5E4	M0	N0	T2	Tumor Free	1.51231	0:CENSORED	NA	No	White	No	-18	1	Primary	Female
TCGA-BC-4072	TCGA-BC-4072-01	74	STAGE IIIA	6TH	NA	11	Hepatocellular Carcinoma	LIHC	Hepatocellular Carcinoma	UNC	NA	-27162	0	NA	NA	48.9858	1:DEAD WITH TUMOR	Not Hispanic Or Latino	12/20/10	0.2371	G3	No	C22.0	8170-03-01	C22.0	Yes	No	NA	NA	NA	Yes	HCC	48.9858	1:DECEASED	5c9a21a3-d471-401a-9568-59dc84245d28	M0	N0	T3	With Tumor	15.6163	1:PROGRESSION	NA	No	White	No	0	1	Primary	Female
TCGA-BC-4073	TCGA-BC-4073-01	73	STAGE IIIA	6TH	1	23	Hepatocellular Carcinoma	LIHC	Hepatocellular Carcinoma	UNC	849	-26795	0	NA	NA	27.912	0:ALIVE OR DEAD TUMOR FREE	Not Hispanic Or Latino	12/20/10	0.0745	G3	No	C22.0	8170-03-01	C22.0	Yes	Yes	0.3433	0	123	No	HCC	27.912	0:LIVING	00f209c3-041a-4c6e-8b0f-6383eb3c85fc	MX	N0	T3	With Tumor	27.912	0:CENSORED	NA	No	White	No	14	1	Primary	Male
TCGA-BC-A10Q	TCGA-BC-A10Q-01	72	NA	5TH	22	19	Hepatocellular Carcinoma	LIHC	Hepatocellular Carcinoma	UNC	NA	-26400	0	NA	NA	37.3147	1:DEAD WITH TUMOR	Not Hispanic Or Latino	3/23/11	0.6242	NA	No	C22.0	8170-03-01	C22.0	Yes	Yes	0.3336	1.1	32	Yes	HCC	37.3147	1:DECEASED	dfa15fbe-bb14-40ce-afc6-70694112e3e2	MX	NX	T2	With Tumor	11.178	1:PROGRESSION	NA	No	White	No	-8	1	Primary	Female
TCGA-BC-A10R	TCGA-BC-A10R-01	66	NA	5TH	22	-13	Hepatocellular Carcinoma	LIHC	Hepatocellular Carcinoma	UNC	NA	-24274	0	6.54239	1:Recurred/Progressed	10.1259	1:DEAD WITH TUMOR	Not Hispanic Or Latino	3/23/11	0.6186	G2	No	C22.0	8170-03-01	C22.0	Yes	Yes	0.3318	0.18	108	Yes	HCC	10.1259	1:DECEASED	0bf5bbd4-d9e8-42a6-9ab5-f2c174dec12c	MX	NX	T3	With Tumor	6.54239	1:PROGRESSION	NA	No	White	No	-22	1	Primary	Female
TCGA-BC-A10S	TCGA-BC-A10S-01	81	NA	5TH	8	-7	Hepatocellular Carcinoma	LIHC	Hepatocellular Carcinoma	UNC	NA	-29842	0	37.1503	1:Recurred/Progressed	46.783	1:DEAD WITH TUMOR	Not Hispanic Or Latino	3/23/11	0.1657	G1	No	C22.0	8170-03-01	C22.0	Yes	No	0.3311	0.01	NA	Yes	HCC	46.783	1:DECEASED	592ef526-176a-42e0-bbeb-fb62d369a343	MX	NX	T3	With Tumor	37.1503	1:PROGRESSION	NA	No	White	No	-16	1	Primary	Male
TCGA-BC-A10T	TCGA-BC-A10T-01	76	NA	5TH	3	-13	Hepatocellular Carcinoma	LIHC	Hepatocellular Carcinoma	UNC	NA	-27944	0	NA	NA	27.5175	1:DEAD WITH TUMOR	Not Hispanic Or Latino	3/23/11	0.2625	G1	No	C22.0	8170-03-01	C22.0	Yes	Yes	0.3293	0.12	65	Yes	HCC	27.5175	1:DECEASED	8a9cde9a-c38c-423e-bc14-354ee26468c9	MX	NX	T4	With Tumor	19.6601	1:PROGRESSION	NA	No	White	No	-8	1	Primary	Male
TCGA-BC-A10U	TCGA-BC-A10U-01	69	NA	5TH	9	15	Hepatocellular Carcinoma	LIHC	Hepatocellular Carcinoma	UNC	NA	-25305	0	NA	NA	27.5175	1:DEAD WITH TUMOR	Not Hispanic Or Latino	3/23/11	0.3133	G2	No	C22.0	8170-03-01	C22.0	Yes	Yes	0.3603	0.24	127	Yes	HCC	27.5175	1:DECEASED	23103931-cc29-4f89-ae9c-79d53401ecea	MX	NX	T2	With Tumor	19.2655	1:PROGRESSION	NA	No	White	No	-4	1	Primary	Male
TCGA-BC-A10W	TCGA-BC-A10W-01	50	NA	5TH	4	-1	Hepatocellular Carcinoma	LIHC	Hepatocellular Carcinoma	UNC	NA	-18562	0	NA	NA	2.99175	1:DEAD WITH TUMOR	Not Hispanic Or Latino	3/31/11	0.2378	G3	No	C22.0	8170-03-01	C22.0	Yes	Yes	0.3102	0.2	93	No	HCC	2.99175	1:DECEASED	39baf24a-4032-4c23-b3fe-2c50df1881f6	MX	NX	T4	With Tumor	2.99175	1:PROGRESSION	NA	No	Asian	No	8	1	Primary	Male
TCGA-BC-A10X	TCGA-BC-A10X-01	52	STAGE IIIA	5TH	0	-13	Hepatocellular Carcinoma	LIHC	Hepatocellular Carcinoma	UNC	NA	-19140	0	25.3148	0:DiseaseFree	25.3148	0:ALIVE OR DEAD TUMOR FREE	Not Hispanic Or Latino	3/31/11	0.0001	G2	No	C22.0	8170-03-01	C22.0	Yes	Yes	0.3197	0	1	No	HCC	25.3148	1:DECEASED	3dc48ea9-a3c6-437f-af5a-88feb300cc5f	MX	N0	T3A	Tumor Free	25.3148	0:CENSORED	NA	No	White	No	-18	1	Primary	Female
TCGA-BC-A10Y	TCGA-BC-A10Y-01	76	NA	5TH	2	-13	Hepatocellular Carcinoma	LIHC	Hepatocellular Carcinoma	UNC	NA	-28049	0	13.1505	1:Recurred/Progressed	23.3751	1:DEAD WITH TUMOR	Not Hispanic Or Latino	3/31/11	0.1971	G3	No	C22.0	8170-03-01	C22.0	Yes	Yes	0.3127	0.21	54	Yes	HCC	23.3751	1:DECEASED	6533648f-1353-4253-b65b-d472aacf5751	MX	NX	T4	With Tumor	13.1505	1:PROGRESSION	NA	No	White	No	-2	1	Primary	Male
TCGA-BC-A10Z	TCGA-BC-A10Z-01	62	STAGE I	6TH	2	-17	Hepatocellular Carcinoma	LIHC	Hepatocellular Carcinoma	UNC	NA	-22913	0	1.1178	0:DiseaseFree	1.1178	0:ALIVE OR DEAD TUMOR FREE	Not Hispanic Or Latino	2004-01-11	0.2009	G2	No	C22.0	8170-03-01	C22.0	Yes	Yes	0.311	0.25	167	No	HCC	1.1178	1:DECEASED	709f1e4d-f5e8-4a0b-8254-23f037f4bae7	MX	N0	T1	Tumor Free	1.1178	0:CENSORED	NA	No	White	No	-14	1	Primary	Female
TCGA-BC-A110	TCGA-BC-A110-01	51	NA	6TH	0	-1	Hepatocellular Carcinoma	LIHC	Hepatocellular Carcinoma	UNC	NA	-18951	0	67.6267	1:Recurred/Progressed	69.5664	1:DEAD WITH TUMOR	Not Hispanic Or Latino	2004-01-11	0	G1	No	C22.0	8170-03-01	C22.0	Yes	No	0.3146	0.01	NA	Yes	HCC	69.5664	1:DECEASED	cf028bce-d20d-42b8-8507-1ec94a391e85	MX	NX	T1	With Tumor	67.6267	1:PROGRESSION	NA	Yes	Black or African American	No	-20	1	Primary	Female
TCGA-BC-A112	TCGA-BC-A112-01	80	NA	6TH	23	-9	Hepatocellular Carcinoma	LIHC	Hepatocellular Carcinoma	UNC	NA	-29511	0	5.03008	0:DiseaseFree	5.03008	0:ALIVE OR DEAD TUMOR FREE	Not Hispanic Or Latino	2004-01-11	0.1901	G2	No	C22.0	8170-03-01	C22.0	Yes	No	0.3325	0.89	NA	No	HCC	5.03008	1:DECEASED	a2c17e87-d8bc-4160-88ae-e3e894d013e4	MX	NX	T3	Tumor Free	5.03008	0:CENSORED	NA	Yes	White	No	-8	1	Primary	Male
TCGA-BC-A216	TCGA-BC-A216-01	62	STAGE IIIA	6TH	5	-15	Hepatocellular Carcinoma	LIHC	Hepatocellular Carcinoma	UNC	1351	-22968	0	44.416	0:DiseaseFree	44.416	0:ALIVE OR DEAD TUMOR FREE	NA	2007-08-11	0.1978	G2	No	C22.0	8170-03-01	C22.0	Yes	Yes	0.3503	0.02	64	No	HCC	44.416	0:LIVING	4bbdbe77-f3cb-4b64-9826-72debb734784	M0	NX	T3	Tumor Free	44.416	0:CENSORED	NA	No	White	No	8	1	Primary	Female
TCGA-BC-A217	TCGA-BC-A217-01	75	STAGE II	7TH	23	-5	Hepatocellular Carcinoma	LIHC	Hepatocellular Carcinoma	UNC	421	-27411	0	45.9283	0:DiseaseFree	45.9283	0:ALIVE OR DEAD TUMOR FREE	NA	2007-08-11	0.5211	G3	No	C22.0	8170-03-01	C22.0	Yes	Yes	0.3563	0.26	92	No	HCC	45.9283	1:DECEASED	6dcfc418-ab28-4365-95ea-c1ae254f2341	M0	NX	T2	Tumor Free	45.9283	0:CENSORED	NA	No	White	No	0	1	Primary	Female
TCGA-BC-A3KF	TCGA-BC-A3KF-01	66	STAGE I	7TH	7	-9	Hepatocellular Carcinoma	LIHC	Hepatocellular Carcinoma	UNC	8	-24328	0	0.263011	0:DiseaseFree	0.263011	0:ALIVE OR DEAD TUMOR FREE	NA	4/19/12	0.3866	G2	No	C22.0	8170-03-01	C22.0	Yes	Yes	0.3536	0.08	82	NA	HCC	0.263011	0:LIVING	07DD49FC-8A76-41E8-9EB3-107336F68701	M0	NX	T1	Tumor Free	0.263011	0:CENSORED	NA	No	White	NA	-16	1	Primary	Female
TCGA-BC-A3KG	TCGA-BC-A3KG-01	68	STAGE II	7TH	7	-11	Hepatocellular Carcinoma	LIHC	Hepatocellular Carcinoma	UNC	680	-25061	0	6.87116	1:Recurred/Progressed	22.3559	0:ALIVE OR DEAD TUMOR FREE	Not Hispanic Or Latino	4/19/12	0.3731	G3	No	C22.0	8170-03-01	C22.0	Yes	No	0.3651	0.19	NA	Yes	HCC	22.3559	0:LIVING	75F43FCA-200A-48B0-BB67-0693D7B91119	M0	N0	T2	With Tumor	6.87116	1:PROGRESSION	NA	No	White	No	-2	1	Primary	Female
TCGA-BC-A5W4	TCGA-BC-A5W4-01	69	STAGE IIIA	7TH	16	-5	Hepatocellular Carcinoma	LIHC	Hepatocellular Carcinoma	UNC	289	-25503	0	NA	NA	17.9834	0:ALIVE OR DEAD TUMOR FREE	Not Hispanic Or Latino	5/20/13	0.7631	G3	No	C22.0	8170-03-01	C22.0	Yes	Yes	0.2924	0.09	66	Yes	HCC	17.9834	1:DECEASED	6BB5D506-8FCA-43F3-90A6-03C915D7EDE2	M0	NX	T3A	Tumor Free	12.6245	1:PROGRESSION	NA	Yes	White	No	-24	1	Primary	Male
TCGA-BC-A69H	TCGA-BC-A69H-01	64	STAGE II	7TH	18	7	Hepatocellular Carcinoma	LIHC	Hepatocellular Carcinoma	UNC	444	-23380	0	14.5971	0:DiseaseFree	14.5971	0:ALIVE OR DEAD TUMOR FREE	Not Hispanic Or Latino	6/18/13	0.4903	G3	No	C22.0	8170-03-01	C22.0	Yes	Yes	0.3093	0.61	95	No	HCC	14.5971	0:LIVING	79DF037C-7D37-4E6C-A654-57708A4F87AA	M0	NX	T2	Tumor Free	14.5971	0:CENSORED	NA	No	White	No	2	1	Primary	Male
TCGA-BC-A69I	TCGA-BC-A69I-01	69	STAGE I	7TH	5	-11	Hepatocellular Carcinoma	LIHC	Hepatocellular Carcinoma	UNC	387	-25370	0	12.7231	0:DiseaseFree	12.7231	0:ALIVE OR DEAD TUMOR FREE	NA	6/18/13	0.1851	G1	No	C22.0	8170-03-01	C22.0	Yes	No	0.3073	0.01	NA	No	HCC	12.7231	0:LIVING	70AECC90-17F0-4064-8EBB-BE81F9B1D7FD	M0	N0	T1	Tumor Free	12.7231	0:CENSORED	NA	No	White	No	-12	1	Primary	Male
TCGA-BC-A8YO	TCGA-BC-A8YO-01	66	STAGE IIIC	7TH	3	-11	Hepatocellular Carcinoma	LIHC	Hepatocellular Carcinoma	UNC	562	-24189	0	7.2328	1:Recurred/Progressed	18.4765	0:ALIVE OR DEAD TUMOR FREE	Not Hispanic Or Latino	2003-10-14	0.1144	G3	No	C22.0	8170-03-01	C22.0	Yes	Yes	0.3106	0.21	65	Yes	HCC	18.4765	0:LIVING	F53A70D9-A774-4969-896E-2DCDD4D02A7A	M0	N0	T4	With Tumor	7.2328	1:PROGRESSION	NA	No	White	No	6	1	Primary	Female
TCGA-BD-A2L6	TCGA-BD-A2L6-01	69	NA	7TH	6	-7	Hepatocellular Carcinoma	LIHC	Hepatocellular Carcinoma	University of Pittsburgh	1363	-25489	0	13.6437	1:Recurred/Progressed	44.8105	0:ALIVE OR DEAD TUMOR FREE	NA	2002-10-12	0.1535	G2	No	C22.0	8170-03-01	C22.0	Yes	Yes	0.3521	0.03	69	Yes	HCC	44.8105	0:LIVING	13A97CEE-76B0-46A1-B728-D87B2248311E	MX	NX	T2	With Tumor	13.6437	1:PROGRESSION	NA	No	White	No	-2	1	Primary	Male
TCGA-BD-A3EP	TCGA-BD-A3EP-01	75	STAGE I	7TH	25	-9	Hepatocellular Carcinoma	LIHC	Hepatocellular Carcinoma	University of Pittsburgh	409	-27756	0	13.4464	0:DiseaseFree	13.4464	0:ALIVE OR DEAD TUMOR FREE	Not Hispanic Or Latino	3/21/12	0.2651	G2	No	C22.0	8170-03-01	C22.0	Yes	Yes	0.315	0.01	106	No	HCC	13.4464	0:LIVING	DE302B98-250D-42FE-9945-11E1B2BBD3C6	M0	N0	T1	Tumor Free	13.4464	0:CENSORED	NA	No	Black or African American	No	-18	1	Primary	Female
TCGA-BW-A5NO	TCGA-BW-A5NO-01	50	STAGE IIIA	7TH	21	-11	Hepatocellular Carcinoma	LIHC	Hepatocellular Carcinoma	St. Joseph's Medical Center-(MD)	20	-18510	0	NA	NA	0.657527	0:ALIVE OR DEAD TUMOR FREE	Not Hispanic Or Latino	3/26/14	0.5445	G2	No	C22.0	8170-03-01	C22.0	Yes	Yes	0.2913	0.15	110	No	HCC	0.657527	0:LIVING	EE63C44B-91F4-4004-8DEA-192EAB527036	MX	NX	T3A	Tumor Free	0.657527	0:CENSORED	NA	No	Black or African American	No	-16	1	Primary	Male
TCGA-BW-A5NP	TCGA-BW-A5NP-01	26	STAGE IV	7TH	NA	-13	Hepatocellular Carcinoma	LIHC	Hepatocellular Carcinoma	St. Joseph's Medical Center-(MD)	0	-9809	0	NA	NA	0	0:ALIVE OR DEAD TUMOR FREE	Hispanic Or Latino	3/26/14	0.5159	G3	No	C22.0	8170-03-01	C22.0	Yes	Yes	0.2912	0.94	71	Yes	HCC	0	0:LIVING	56A82A56-0241-4D3D-9DE2-696B0C36DF91	M1	N0	T2	With Tumor	3.35339	1:PROGRESSION	NA	No	White	No	-6	1	Primary	Female
TCGA-BW-A5NQ	TCGA-BW-A5NQ-01	63	STAGE I	7TH	34	11	Hepatocellular Carcinoma	LIHC	Hepatocellular Carcinoma	St. Joseph's Medical Center-(MD)	0	-23353	0	NA	NA	0	0:ALIVE OR DEAD TUMOR FREE	Not Hispanic Or Latino	3/26/14	0.3205	G3	No	C22.0	8170-03-01	C22.0	Yes	Yes	0.2776	1.07	90	NA	HCC	0	0:LIVING	C7F1B389-AEC7-4993-8AFB-B7A56064F8FC	MX	NX	T1	Tumor Free	0	0:CENSORED	NA	Yes	White	NA	10	1	Primary	Male
TCGA-CC-5258	TCGA-CC-5258-01	48	STAGE II	6TH	11	5	Hepatocellular Carcinoma	LIHC	Hepatocellular Carcinoma	ILSBio	0	-17586	0	NA	NA	4.24105	0:ALIVE OR DEAD TUMOR FREE	Not Hispanic Or Latino	4/15/11	0.2812	G2	No	C22.0	8170-03-01	C22.0	Yes	Yes	0.3429	0.19	124	No	HCC	4.24105	1:DECEASED	6a93206a-c25c-4e45-b0ba-0a21bd8253b6	M0	N0	T2	Tumor Free	4.24105	0:CENSORED	NA	No	Asian	No	8	1	Primary	Male
TCGA-CC-5259	TCGA-CC-5259-01	60	STAGE IIIC	7TH	NA	3	Hepatocellular Carcinoma	LIHC	Hepatocellular Carcinoma	ILSBio	250	-21946	0	5.91774	1:Recurred/Progressed	8.21909	0:ALIVE OR DEAD TUMOR FREE	Not Hispanic Or Latino	2003-06-12	NA	G2	No	C22.0	8170-03-01	C22.0	Yes	No	0.3487	0.32	137	Yes	HCC	8.21909	0:LIVING	7444EEA6-90E8-42DD-A7B5-0AFC6D96E1E8	M0	N0	T4	Tumor Free	5.91774	1:PROGRESSION	NA	No	Asian	No	-6	1	Primary	Female
TCGA-CC-5260	TCGA-CC-5260-01	61	STAGE IIIC	7TH	7	-17	Hepatocellular Carcinoma	LIHC	Hepatocellular Carcinoma	ILSBio	0	-22345	0	NA	NA	2.86024	0:ALIVE OR DEAD TUMOR FREE	Not Hispanic Or Latino	4/15/11	0.262	G1	No	C22.0	8170-03-01	C22.0	Yes	Yes	0.3442	0.06	50	No	HCC	2.86024	1:DECEASED	ca8afb2c-be3d-41e8-8dbc-19fe7ab6154b	M0	N0	T4	Tumor Free	2.86024	0:CENSORED	NA	No	Asian	No	-6	1	Primary	Female
TCGA-CC-5261	TCGA-CC-5261-01	44	STAGE II	7TH	15	-25	Hepatocellular Carcinoma	LIHC	Hepatocellular Carcinoma	ILSBio	12	-16373	0	NA	NA	3.18901	0:ALIVE OR DEAD TUMOR FREE	Not Hispanic Or Latino	4/18/11	0.3983	G2	No	C22.0	8170-03-01	C22.0	Yes	No	0.3412	0.1	NA	No	HCC	3.18901	1:DECEASED	1ad7f17e-b3b8-40e9-aab8-5a17e0aec408	M0	N0	T2	Tumor Free	3.18901	0:CENSORED	NA	No	Asian	No	-6	1	Primary	Male
TCGA-CC-5262	TCGA-CC-5262-01	67	STAGE IIIC	7TH	5	5	Hepatocellular Carcinoma	LIHC	Hepatocellular Carcinoma	ILSBio	0	-24787	0	NA	NA	3.38626	0:ALIVE OR DEAD TUMOR FREE	Not Hispanic Or Latino	2006-02-11	0.1458	G1	No	C22.0	8170-03-01	C22.0	Yes	Yes	0.2969	0	125	No	HCC	3.38626	1:DECEASED	1b428ada-eb3f-40c2-b4bf-1bbf6b61729d	M0	N0	T4	Tumor Free	3.38626	0:CENSORED	NA	No	Asian	No	0	1	Primary	Male
TCGA-CC-5263	TCGA-CC-5263-01	35	STAGE IIIA	6TH	8	17	Hepatocellular Carcinoma	LIHC	Hepatocellular Carcinoma	ILSBio	NA	-12863	0	NA	NA	4.24105	0:ALIVE OR DEAD TUMOR FREE	Not Hispanic Or Latino	4/18/11	0.3312	G1	No	C22.0	8170-03-01	C22.0	Yes	Yes	0.341	0.14	110	No	HCC	4.24105	1:DECEASED	a6af3061-1484-4f6c-bb4b-c8f4626b4161	M0	N0	T3	Tumor Free	4.24105	0:CENSORED	NA	No	Asian	No	24	1	Primary	Male
TCGA-CC-5264	TCGA-CC-5264-01	71	STAGE IIIA	6TH	24	17	Hepatocellular Carcinoma	LIHC	Hepatocellular Carcinoma	ILSBio	0	-25979	0	NA	NA	3.35339	0:ALIVE OR DEAD TUMOR FREE	Not Hispanic Or Latino	4/18/11	0.7745	G2	No	C22.0	8170-03-01	C22.0	Yes	Yes	0.3633	0.92	90	No	HCC	3.35339	1:DECEASED	61902cb6-b041-48ac-aacc-483a28949865	M0	N0	T3	Tumor Free	3.35339	0:CENSORED	NA	No	Asian	No	12	1	Primary	Male
TCGA-CC-A123	TCGA-CC-A123-01	24	STAGE IIIA	6TH	NA	-11	Hepatocellular Carcinoma	LIHC	Hepatocellular Carcinoma	ILSBio	219	-9107	0	NA	NA	7.19992	0:ALIVE OR DEAD TUMOR FREE	Not Hispanic Or Latino	4/18/11	NA	G1	No	C22.0	8170-03-01	C22.0	Yes	No	0.3471	0.38	75	Yes	HCC	7.19992	0:LIVING	e2f6d3aa-b817-4193-a550-8e53265aa336	M0	N0	T3	Tumor Free	4.76707	1:PROGRESSION	NA	No	Asian	No	-14	1	Primary	Female
TCGA-CC-A1HT	TCGA-CC-A1HT-01	50	STAGE IIIA	6TH	14	19	Hepatocellular Carcinoma	LIHC	Hepatocellular Carcinoma	ILSBio	0	-18553	0	NA	NA	3.32051	0:ALIVE OR DEAD TUMOR FREE	Not Hispanic Or Latino	2006-02-11	0.1766	G3	No	C22.0	8170-03-01	C22.0	Yes	Yes	0.3419	0.01	90	No	HCC	3.32051	1:DECEASED	670c1cbc-4494-45f1-bb8b-18db82d4f7e0	M0	N0	T3	Tumor Free	3.32051	0:CENSORED	NA	No	Asian	No	12	1	Primary	Male
TCGA-CC-A3M9	TCGA-CC-A3M9-01	45	STAGE IIIA	7TH	23	29	Hepatocellular Carcinoma	LIHC	Hepatocellular Carcinoma	ILSBio	3	-16460	0	7.19992	1:Recurred/Progressed	9.86291	1:DEAD WITH TUMOR	Not Hispanic Or Latino	2003-06-12	0.2876	G3	No	C22.0	8173-03-01	C22.0	Yes	Yes	0.3522	0.02	124	Yes	HCC	9.86291	1:DECEASED	8E938868-D992-47C4-BECB-93B0F7FFFE07	M0	N0	T3	Tumor Free	7.19992	1:PROGRESSION	NA	No	Asian	No	18	1	Primary	Male
TCGA-CC-A3MA	TCGA-CC-A3MA-01	61	STAGE IIIA	7TH	8	-1	Hepatocellular Carcinoma	LIHC	Hepatocellular Carcinoma	ILSBio	2	-22375	0	8.58073	1:Recurred/Progressed	9.96153	1:DEAD WITH TUMOR	Not Hispanic Or Latino	2003-06-12	0.3679	G2	No	C22.0	8170-03-01	C22.0	Yes	Yes	0.3581	0.18	41	Yes	HCC	9.96153	1:DECEASED	613DDB95-14D7-4941-B374-FB5CD344D1BB	M0	N0	T3	Tumor Free	8.58073	1:PROGRESSION	NA	No	Asian	No	6	1	Primary	Male
TCGA-CC-A3MB	TCGA-CC-A3MB-01	36	STAGE IIIA	7TH	20	1	Hepatocellular Carcinoma	LIHC	Hepatocellular Carcinoma	ILSBio	3	-13255	0	10.3561	0:DiseaseFree	10.3561	1:DEAD WITH TUMOR	Not Hispanic Or Latino	2003-06-12	0.4977	G1	No	C22.0	8170-03-01	C22.0	Yes	Yes	0.3656	0.24	72	Yes	HCC	10.3561	1:DECEASED	2C53D48D-E3BC-49F3-BBE0-2EEE24252B4C	M0	N0	T3	Tumor Free	8.54785	1:PROGRESSION	NA	No	Asian	No	6	1	Primary	Male
TCGA-CC-A3MC	TCGA-CC-A3MC-01	54	STAGE IIIA	7TH	6	-5	Hepatocellular Carcinoma	LIHC	Hepatocellular Carcinoma	ILSBio	363	-20067	0	9.76428	1:Recurred/Progressed	11.9341	0:ALIVE OR DEAD TUMOR FREE	Not Hispanic Or Latino	2003-06-12	0.2075	G2	No	C22.0	8170-03-01	C22.0	Yes	Yes	0.3401	0.01	98	Yes	HCC	11.9341	0:LIVING	0277F393-3743-47D6-A96F-155BAEC9EB49	M0	N0	T3	Tumor Free	9.76428	1:PROGRESSION	NA	No	Asian	No	0	1	Primary	Male
TCGA-CC-A5UC	TCGA-CC-A5UC-01	63	STAGE IIIA	6TH	19	11	Hepatocellular Carcinoma	LIHC	Hepatocellular Carcinoma	ILSBio	0	-23156	0	11.4081	0:DiseaseFree	11.4081	1:DEAD WITH TUMOR	Not Hispanic Or Latino	8/21/14	0.1929	G3	No	C22.0	8170-03-01	C22.0	Yes	Yes	0.2889	0	49	Yes	HCC	11.4081	1:DECEASED	7E589EE1-FFCC-448A-A275-829CA26A597E	M0	N0	T3	Tumor Free	10.2574	1:PROGRESSION	NA	No	Asian	No	6	1	Primary	Male
TCGA-CC-A5UD	TCGA-CC-A5UD-01	45	STAGE IIIA	6TH	19	-7	Hepatocellular Carcinoma	LIHC	Hepatocellular Carcinoma	ILSBio	0	-16702	0	5.9835	1:Recurred/Progressed	9.99441	1:DEAD WITH TUMOR	Not Hispanic Or Latino	8/21/14	0.7883	G2	No	C22.0	8170-03-01	C22.0	Yes	Yes	0.2982	0.23	183	Yes	HCC	9.99441	1:DECEASED	3837C8AC-6C9E-499B-A4E7-D42C870BCB49	M0	N0	T3	Tumor Free	5.9835	1:PROGRESSION	NA	No	Asian	No	4	1	Primary	Male
TCGA-CC-A5UE	TCGA-CC-A5UE-01	48	STAGE IIIB	6TH	25	13	Hepatocellular Carcinoma	LIHC	Hepatocellular Carcinoma	ILSBio	0	-17805	0	5.75336	1:Recurred/Progressed	8.94237	1:DEAD WITH TUMOR	Not Hispanic Or Latino	8/21/14	0.4774	G2	No	C22.0	8170-03-01	C22.0	Yes	Yes	0.3058	0.23	123	Yes	HCC	8.94237	1:DECEASED	23D8E6A0-FA79-4323-A0A6-2DEA2A319667	M0	N0	T4	Tumor Free	5.75336	1:PROGRESSION	NA	No	Asian	No	8	1	Primary	Male
TCGA-CC-A7IE	TCGA-CC-A7IE-01	57	STAGE IIIA	6TH	20	5	Hepatocellular Carcinoma	LIHC	Hepatocellular Carcinoma	ILSBio	0	-20985	0	7.13417	0:DiseaseFree	7.13417	1:DEAD WITH TUMOR	Not Hispanic Or Latino	8/22/14	0.2316	G2	No	C22.0	8170-03-01	C22.0	Yes	Yes	0.2995	0.05	154	Yes	HCC	7.13417	1:DECEASED	220F75D7-08A4-4936-B4B2-0750E87CCDF5	M0	N0	T3	Tumor Free	5.5561	1:PROGRESSION	NA	No	Asian	No	6	1	Primary	Male
TCGA-CC-A7IF	TCGA-CC-A7IF-01	59	STAGE IIIA	6TH	11	-5	Hepatocellular Carcinoma	LIHC	Hepatocellular Carcinoma	ILSBio	0	-21845	0	21.3368	0:DiseaseFree	21.3368	1:DEAD WITH TUMOR	Not Hispanic Or Latino	8/22/14	0.3131	G1	No	C22.0	8170-03-01	C22.0	Yes	Yes	0.3254	0.07	114	Yes	HCC	21.3368	1:DECEASED	E0674B82-2FBA-421E-BE62-58EFD0348D44	M0	N0	T3	Tumor Free	8.35059	1:PROGRESSION	NA	No	Asian	No	-2	1	Primary	Male
TCGA-CC-A7IG	TCGA-CC-A7IG-01	47	STAGE II	6TH	18	13	Hepatocellular Carcinoma	LIHC	Hepatocellular Carcinoma	ILSBio	0	-17453	0	6.41089	1:Recurred/Progressed	9.83003	1:DEAD WITH TUMOR	Not Hispanic Or Latino	8/22/14	0.5148	G2	No	C22.0	8170-03-01	C22.0	Yes	Yes	0.3336	0.58	135	Yes	HCC	9.83003	1:DECEASED	534A7B11-3ABD-4581-A9C9-D984D6AA33A0	M0	N0	T2	Tumor Free	6.41089	1:PROGRESSION	NA	No	Asian	No	10	1	Primary	Male
TCGA-CC-A7IH	TCGA-CC-A7IH-01	58	STAGE IIIA	6TH	7	-27	Hepatocellular Carcinoma	LIHC	Hepatocellular Carcinoma	ILSBio	365	-21381	0	11.9999	0:DiseaseFree	11.9999	0:ALIVE OR DEAD TUMOR FREE	Not Hispanic Or Latino	8/22/14	0.2328	G1	No	C22.0	8170-03-01	C22.0	Yes	Yes	0.3271	0.13	685	No	HCC	11.9999	0:LIVING	E4E0BC11-AD61-4419-857C-44FB5C7877A3	M0	N0	T3	Tumor Free	11.9999	0:CENSORED	NA	No	Asian	No	-14	1	Primary	Male
TCGA-CC-A7II	TCGA-CC-A7II-01	54	STAGE IIIA	6TH	27	29	Hepatocellular Carcinoma	LIHC	Hepatocellular Carcinoma	ILSBio	399	-20079	0	9.13963	1:Recurred/Progressed	13.1177	0:ALIVE OR DEAD TUMOR FREE	Not Hispanic Or Latino	8/22/14	0.3973	G3	No	C22.0	8170-03-01	C22.0	Yes	Yes	0.344	0.05	145	Yes	HCC	13.1177	0:LIVING	AAF7C9B5-6CB7-42BF-A0D1-07975EAE3BE9	M0	N0	T3	Tumor Free	9.13963	1:PROGRESSION	NA	No	Asian	No	22	1	Primary	Male
TCGA-CC-A7IJ	TCGA-CC-A7IJ-01	56	STAGE II	6TH	12	25	Hepatocellular Carcinoma	LIHC	Hepatocellular Carcinoma	ILSBio	382	-20751	0	12.5588	0:DiseaseFree	12.5588	0:ALIVE OR DEAD TUMOR FREE	Not Hispanic Or Latino	8/22/14	0.1956	G3	No	C22.0	8170-03-01	C22.0	Yes	Yes	0.3401	0.03	141	No	HCC	12.5588	0:LIVING	E610A644-0504-445A-BBA1-4BAE360DE4C1	M0	N0	T2	Tumor Free	12.5588	0:CENSORED	NA	No	Asian	No	16	1	Primary	Male
TCGA-CC-A7IK	TCGA-CC-A7IK-01	59	STAGE IIIA	6TH	27	-11	Hepatocellular Carcinoma	LIHC	Hepatocellular Carcinoma	ILSBio	0	-21552	0	4.93145	1:Recurred/Progressed	8.6136	1:DEAD WITH TUMOR	Not Hispanic Or Latino	8/22/14	0.6191	G3	No	C22.0	8170-03-01	C22.0	Yes	Yes	0.3247	0.08	287	Yes	HCC	8.6136	1:DECEASED	EBA5208B-404A-45DF-9133-31FF122E7FC0	M0	N0	T3	Tumor Free	4.93145	1:PROGRESSION	NA	No	Asian	No	-4	1	Primary	Male
TCGA-CC-A7IL	TCGA-CC-A7IL-01	61	STAGE IIIA	6TH	21	-5	Hepatocellular Carcinoma	LIHC	Hepatocellular Carcinoma	ILSBio	0	-22319	0	5.88487	1:Recurred/Progressed	9.13963	1:DEAD WITH TUMOR	Not Hispanic Or Latino	8/22/14	0.5176	G1	No	C22.0	8170-03-01	C22.0	Yes	Yes	0.3195	0.27	98	Yes	HCC	9.13963	1:DECEASED	B54DF65F-8A6B-4405-9918-90D53418804C	M0	N0	T3	Tumor Free	5.88487	1:PROGRESSION	NA	No	Asian	No	-14	1	Primary	Male
TCGA-CC-A8HT	TCGA-CC-A8HT-01	74	STAGE IIIA	6TH	8	25	Hepatocellular Carcinoma	LIHC	Hepatocellular Carcinoma	ILSBio	0	-27334	0	2.72874	1:Recurred/Progressed	4.60269	1:DEAD WITH TUMOR	Not Hispanic Or Latino	8/22/14	0.2075	G2	No	C22.0	8170-03-01	C22.0	Yes	Yes	0.3074	0.02	184	Yes	HCC	4.60269	1:DECEASED	95408571-9D4E-412B-8EE8-7992E0270B0F	M0	N0	T3	Tumor Free	2.72874	1:PROGRESSION	NA	No	Asian	No	14	1	Primary	Male
TCGA-CC-A8HU	TCGA-CC-A8HU-01	39	STAGE IIIA	6TH	17	3	Hepatocellular Carcinoma	LIHC	Hepatocellular Carcinoma	ILSBio	0	-14367	0	9.89578	1:Recurred/Progressed	11.3095	1:DEAD WITH TUMOR	Not Hispanic Or Latino	8/22/14	0.48	G3	No	C22.0	8170-03-01	C22.0	Yes	Yes	0.317	0.54	84	Yes	HCC	11.3095	1:DECEASED	1943FF2C-CA53-4E3C-ACC1-5AE84F4BA230	M0	N0	T3	Tumor Free	9.89578	1:PROGRESSION	NA	No	Asian	No	-2	1	Primary	Female
TCGA-CC-A8HV	TCGA-CC-A8HV-01	51	STAGE II	6TH	28	-17	Hepatocellular Carcinoma	LIHC	Hepatocellular Carcinoma	ILSBio	0	-18935	0	4.89858	1:Recurred/Progressed	9.1725	1:DEAD WITH TUMOR	Not Hispanic Or Latino	8/22/14	0.7783	G2	No	C22.0	8170-03-01	C22.0	Yes	Yes	0.3219	0.27	125	Yes	HCC	9.1725	1:DECEASED	5B32D3F4-9B88-42DE-AAAC-22D1D2F5CDE0	M0	N0	T2	Tumor Free	4.89858	1:PROGRESSION	NA	No	Asian	No	0	1	Primary	Female
TCGA-CC-A9FS	TCGA-CC-A9FS-01	55	STAGE II	6TH	9	-15	Hepatocellular Carcinoma	LIHC	Hepatocellular Carcinoma	ILSBio	211	-20157	0	6.93691	0:DiseaseFree	6.93691	0:ALIVE OR DEAD TUMOR FREE	Not Hispanic Or Latino	8/22/14	0.3183	G2	No	C22.0	8170-03-01	C22.0	Yes	Yes	0.3065	0.24	98	Yes	HCC	6.93691	0:LIVING	F661A921-2E59-424B-A145-E22664B73728	M0	N0	T2	Tumor Free	3.58352	1:PROGRESSION	NA	No	Asian	No	-10	1	Primary	Male
TCGA-CC-A9FU	TCGA-CC-A9FU-01	52	STAGE IIIA	7TH	17	5	Hepatocellular Carcinoma	LIHC	Hepatocellular Carcinoma	ILSBio	0	-19326	0	0	0:DiseaseFree	0	0:ALIVE OR DEAD TUMOR FREE	Not Hispanic Or Latino	8/22/14	0.6007	G2	No	C22.0	8170-03-01	C22.0	Yes	Yes	0.317	0.71	49	No	HCC	0	0:LIVING	5E2A99A1-41C1-49CA-97D6-69F9B9938D24	M0	N0	T3A	Tumor Free	0	0:CENSORED	NA	No	Asian	NA	16	1	Primary	Female
TCGA-CC-A9FV	TCGA-CC-A9FV-01	57	STAGE IIIA	6TH	0	-21	Hepatocellular Carcinoma	LIHC	Hepatocellular Carcinoma	ILSBio	0	-21044	0	0	0:DiseaseFree	0	0:ALIVE OR DEAD TUMOR FREE	Not Hispanic Or Latino	8/22/14	0	G2	No	C22.0	8170-03-01	C22.0	Yes	Yes	0.3171	0	17	No	HCC	0	0:LIVING	C4E6527A-8F58-4F6B-93B1-04ABB5680ED0	M0	N0	T3	Tumor Free	0	0:CENSORED	NA	No	Asian	NA	-16	1	Primary	Male
TCGA-CC-A9FW	TCGA-CC-A9FW-01	68	STAGE IIIA	6TH	23	-1	Hepatocellular Carcinoma	LIHC	Hepatocellular Carcinoma	ILSBio	248	-24891	0	5.03008	1:Recurred/Progressed	8.15334	0:ALIVE OR DEAD TUMOR FREE	Not Hispanic Or Latino	8/22/14	0.6828	G2	No	C22.0	8170-03-01	C22.0	Yes	Yes	0.3243	0.5	136	Yes	HCC	8.15334	0:LIVING	027322F0-D720-41F8-897C-A10E5C1424C5	M0	N0	T3	Tumor Free	5.03008	1:PROGRESSION	NA	No	Asian	No	-4	1	Primary	Male
TCGA-DD-A113	TCGA-DD-A113-01	55	STAGE II	6TH	23	-1	Hepatocellular Carcinoma	LIHC	Hepatocellular Carcinoma	Mayo Clinic - Rochester	2425	-20188	0	55.1008	1:Recurred/Progressed	79.7252	0:ALIVE OR DEAD TUMOR FREE	Not Hispanic Or Latino	12/29/10	0.7339	G3	No	C22.0	8170-03-01	C22.0	Yes	Yes	0.3098	0.34	136	Yes	HCC	79.7252	0:LIVING	aeb17d2b-fa8c-4989-bf3a-d2c74b785455	M0	N0	T2	With Tumor	55.1008	1:PROGRESSION	NA	No	White	No	2	1	Primary	Female
TCGA-DD-A114	TCGA-DD-A114-01	42	STAGE II	6TH	9	-1	Hepatocellular Carcinoma	LIHC	Hepatocellular Carcinoma	Mayo Clinic - Rochester	NA	-15410	0	37.7749	0:DiseaseFree	37.7749	0:ALIVE OR DEAD TUMOR FREE	Not Hispanic Or Latino	12/29/10	0.084	G3	No	C22.0	8170-03-01	C22.0	Yes	Yes	0.3023	0.01	97	No	HCC	37.7749	1:DECEASED	02931491-f56b-4233-a079-812e08bc0c59	M0	NA	T2	NA	37.7749	0:CENSORED	NA	No	Black or African American	No	2	1	Primary	Male
TCGA-DD-A115	TCGA-DD-A115-01	53	STAGE IIIA	5TH	10	-23	Hepatocellular Carcinoma	LIHC	Hepatocellular Carcinoma	Mayo Clinic - Rochester	NA	-19697	0	15.419	1:Recurred/Progressed	83.5717	1:DEAD WITH TUMOR	NA	12/29/10	0.23	G2	No	C22.0	8170-03-01	C22.0	Yes	Yes	0.3201	0.07	80	Yes	HCC	83.5717	1:DECEASED	45b566d7-f120-471c-a94a-be7936889f2d	M0	N0	T3	With Tumor	15.419	1:PROGRESSION	NA	No	White	No	-12	1	Primary	Male
TCGA-DD-A116	TCGA-DD-A116-01	68	STAGE IIIA	5TH	9	-5	Hepatocellular Carcinoma	LIHC	Hepatocellular Carcinoma	Mayo Clinic - Rochester	NA	-24934	0	27.2216	1:Recurred/Progressed	53.3254	0:ALIVE OR DEAD TUMOR FREE	Not Hispanic Or Latino	12/29/10	0.2512	G3	No	C22.0	8170-03-01	C22.0	Yes	Yes	0.3545	0.13	104	Yes	HCC	53.3254	1:DECEASED	994347ba-3045-4ade-926f-06420fbd906c	M0	N0	T3	Tumor Free	27.2216	1:PROGRESSION	NA	No	Asian	Yes	-12	1	Primary	Male
TCGA-DD-A118	TCGA-DD-A118-01	77	STAGE II	6TH	18	-9	Hepatocellular Carcinoma	LIHC	Hepatocellular Carcinoma	Mayo Clinic - Rochester	3437	-28406	0	21.6326	1:Recurred/Progressed	112.996	0:ALIVE OR DEAD TUMOR FREE	Not Hispanic Or Latino	12/29/10	0.5316	G2	No	C22.0	8170-03-01	C22.0	Yes	Yes	0.338	0.14	108	Yes	HCC	112.996	0:LIVING	7d914d07-f250-4c7a-8fa2-df14e708936e	M0	N0	T2	NA	21.6326	1:PROGRESSION	NA	No	White	No	-18	1	Primary	Female
TCGA-DD-A119	TCGA-DD-A119-01	40	STAGE IV	6TH	6	-9	Hepatocellular Carcinoma	LIHC	Hepatocellular Carcinoma	Mayo Clinic - Rochester	NA	-14613	0	NA	NA	7.33143	NA	Not Hispanic Or Latino	12/29/10	0.3521	G3	No	C22.0	8170-03-01	C22.0	Yes	Yes	0.3353	0.15	64	NA	HCC	7.33143	1:DECEASED	66c6f413-b7a8-4d7c-9e1d-c4fb257b9e5c	M1	N0	T3A	NA	7.33143	0:CENSORED	NA	No	Asian	NA	-16	1	Primary	Male
TCGA-DD-A11A	TCGA-DD-A11A-01	67	STAGE I	6TH	15	-23	Hepatocellular Carcinoma	LIHC	Hepatocellular Carcinoma	Mayo Clinic - Rochester	79	-24646	0	2.59723	0:DiseaseFree	2.59723	0:ALIVE OR DEAD TUMOR FREE	Not Hispanic Or Latino	12/29/10	0.5544	G3	No	C22.0	8170-03-01	C22.0	Yes	Yes	0.3948	0.29	123	NA	HCC	2.59723	0:LIVING	609c82fd-eb3a-46d7-8c09-0cde281a50b3	M0	N0	T1	NA	2.59723	0:CENSORED	NA	No	Black or African American	NA	-12	1	Primary	Male
TCGA-DD-A11B	TCGA-DD-A11B-01	73	STAGE I	6TH	9	-25	Hepatocellular Carcinoma	LIHC	Hepatocellular Carcinoma	Mayo Clinic - Rochester	NA	-26857	0	NA	NA	0.460269	0:ALIVE OR DEAD TUMOR FREE	Not Hispanic Or Latino	12/29/10	0.222	G2	No	C22.0	8170-03-01	C22.0	Yes	Yes	0.3423	0.15	44	No	HCC	0.460269	1:DECEASED	1b1b1af0-b19b-4086-b1b7-669fa0b88235	M0	N0	T1	Tumor Free	0.460269	0:CENSORED	NA	No	White	No	-18	1	Primary	Male
TCGA-DD-A11C	TCGA-DD-A11C-01	69	STAGE I	6TH	5	-19	Hepatocellular Carcinoma	LIHC	Hepatocellular Carcinoma	Mayo Clinic - Rochester	662	-25403	0	NA	NA	21.7641	0:ALIVE OR DEAD TUMOR FREE	Not Hispanic Or Latino	12/29/10	0.5277	G3	No	C22.0	8170-03-01	C22.0	Yes	Yes	0.3466	0.17	81	No	HCC	21.7641	0:LIVING	023a1ad1-fb16-437e-9806-5063b47f76bd	M0	N0	T1	Tumor Free	21.7641	0:CENSORED	NA	No	White	No	-8	1	Primary	Male
TCGA-DD-A11D	TCGA-DD-A11D-01	57	STAGE I	6TH	7	-23	Hepatocellular Carcinoma	LIHC	Hepatocellular Carcinoma	Mayo Clinic - Rochester	NA	-21003	0	16.3724	1:Recurred/Progressed	51.2871	1:DEAD WITH TUMOR	Not Hispanic Or Latino	12/29/10	0.1784	G2	No	C22.0	8170-03-01	C22.0	Yes	Yes	0.327	0	111	Yes	HCC	51.2871	1:DECEASED	0ef95351-0133-4f34-a59c-90934fb161f8	M0	N0	T1	With Tumor	16.3724	1:PROGRESSION	NA	No	White	No	-22	1	Primary	Female
TCGA-DD-A1E9	TCGA-DD-A1E9-01	70	STAGE I	5TH	32	NA	Hepatocellular Carcinoma	LIHC	Hepatocellular Carcinoma	Mayo Clinic - Rochester	NA	-25808	0	23.671	1:Recurred/Progressed	90.7059	NA	Not Hispanic Or Latino	2005-10-11	0.2581	G2	No	C22.0	8170-03-01	C22.0	Yes	No	0.3263	0.06	54	No	HCC	90.7059	1:DECEASED	8153a862-0790-4a33-80db-ed47fedcd4ef	M0	N0	T1	NA	23.671	1:PROGRESSION	NA	No	White	No	NA	1	Primary	Male
TCGA-DD-A1EA	TCGA-DD-A1EA-01	68	STAGE II	5TH	5	-25	Hepatocellular Carcinoma	LIHC	Hepatocellular Carcinoma	Mayo Clinic - Rochester	2415	-24925	0	24.7888	1:Recurred/Progressed	79.3964	0:ALIVE OR DEAD TUMOR FREE	Not Hispanic Or Latino	5/16/11	0.1247	G2	No	C22.0	8170-03-01	C22.0	Yes	No	0.3684	0.75	NA	Yes	HCC	79.3964	0:LIVING	8052c374-9435-4588-b970-68565c56dbb7	M0	N0	T2	With Tumor	24.7888	1:PROGRESSION	NA	No	Asian	No	-16	1	Primary	Male
TCGA-DD-A1EB	TCGA-DD-A1EB-01	72	STAGE I	5TH	3	-29	Hepatocellular Carcinoma	LIHC	Hepatocellular Carcinoma	Mayo Clinic - Rochester	2017	-26471	0	16.6026	1:Recurred/Progressed	66.3116	0:ALIVE OR DEAD TUMOR FREE	NA	2005-09-11	0.1115	G2	No	C22.0	8170-03-01	C22.0	Yes	Yes	0.3785	0.1	159	Yes	HCC	66.3116	0:LIVING	68015cc7-d3a1-4c90-b8fb-5d14143d9960	M0	N0	T1	With Tumor	16.6026	1:PROGRESSION	NA	No	NA	No	-18	1	Primary	Female
TCGA-DD-A1EC	TCGA-DD-A1EC-01	20	STAGE I	6TH	8	-5	Hepatocellular Carcinoma	LIHC	Hepatocellular Carcinoma	Mayo Clinic - Rochester	602	-7363	0	9.83003	1:Recurred/Progressed	19.7916	0:ALIVE OR DEAD TUMOR FREE	Not Hispanic Or Latino	2004-06-11	0.2165	G3	No	C22.0	8170-03-01	C22.0	Yes	Yes	0.3143	0	21	Yes	HCC	19.7916	0:LIVING	520a709a-87f6-4f3d-b2a2-9192e3b65c5b	M0	N0	T1	NA	9.83003	1:PROGRESSION	NA	No	White	No	-18	1	Primary	Female
TCGA-DD-A1ED	TCGA-DD-A1ED-01	68	STAGE I	6TH	0	-23	Hepatocellular Carcinoma	LIHC	Hepatocellular Carcinoma	Mayo Clinic - Rochester	2301	-25039	0	75.6485	0:DiseaseFree	75.6485	0:ALIVE OR DEAD TUMOR FREE	Not Hispanic Or Latino	5/16/11	0	G1	No	C22.0	8170-03-01	C22.0	Yes	Yes	0.3364	0.25	26	No	HCC	75.6485	0:LIVING	0ff6364a-e6f4-47ca-a7e7-14705bf0a8df	M0	N0	T1	Tumor Free	75.6485	0:CENSORED	NA	No	White	No	-16	1	Primary	Male
TCGA-DD-A1EE	TCGA-DD-A1EE-01	73	STAGE IIIA	6TH	6	-17	Hepatocellular Carcinoma	LIHC	Hepatocellular Carcinoma	Mayo Clinic - Rochester	204	-26858	0	1.44656	1:Recurred/Progressed	11.4738	1:DEAD WITH TUMOR	Not Hispanic Or Latino	2005-10-11	0.1807	G3	No	C22.0	8170-03-01	C22.0	Yes	Yes	0.3886	0.14	664	Yes	HCC	11.4738	1:DECEASED	654af137-70d9-4ee4-9f69-793e352d30f8	M0	N0	T3	With Tumor	1.44656	1:PROGRESSION	NA	No	White	No	-18	1	Primary	Male
TCGA-DD-A1EF	TCGA-DD-A1EF-01	57	STAGE I	6TH	29	-27	Hepatocellular Carcinoma	LIHC	Hepatocellular Carcinoma	Mayo Clinic - Rochester	NA	-21165	0	NA	NA	12.9533	1:DEAD WITH TUMOR	Not Hispanic Or Latino	2005-10-11	0.3399	G3	No	C22.0	8170-03-01	C22.0	Yes	Yes	0.3847	0.24	111	NA	HCC	12.9533	1:DECEASED	1c1e8987-676f-417b-b3b4-e0321367df55	M0	N0	T1	With Tumor	12.9533	1:PROGRESSION	NA	No	White	NA	-4	1	Primary	Female
TCGA-DD-A1EG	TCGA-DD-A1EG-01	76	STAGE I	7TH	21	-9	Hepatocellular Carcinoma	LIHC	Hepatocellular Carcinoma	Mayo Clinic - Rochester	NA	-28108	0	28.7668	1:Recurred/Progressed	45.1064	1:DEAD WITH TUMOR	Not Hispanic Or Latino	2004-09-13	0.3121	G3	No	C22.0	8170-03-01	C22.0	Yes	No	0.3805	0.1	NA	Yes	HCC	45.1064	1:DECEASED	6C79F64B-63FE-46F5-BF7B-77208231B0F2	M0	N0	T1	With Tumor	28.7668	1:PROGRESSION	NA	No	White	No	-16	1	Primary	Male
TCGA-DD-A1EH	TCGA-DD-A1EH-01	23	STAGE III	6TH	6	-31	Hepatocellular Carcinoma	LIHC	Hepatocellular Carcinoma	Mayo Clinic - Rochester	1495	-8499	0	3.94516	1:Recurred/Progressed	49.1501	0:ALIVE OR DEAD TUMOR FREE	Not Hispanic Or Latino	5/16/11	0.2424	G3	No	C22.0	8170-03-01	C22.0	Yes	Yes	0.3689	0.16	38	Yes	HCC	49.1501	0:LIVING	cab5b264-abab-4bdb-816e-9d2c0ac30629	M0	N0	T3	With Tumor	3.94516	1:PROGRESSION	NA	No	White	No	-4	1	Primary	Male
TCGA-DD-A1EI	TCGA-DD-A1EI-01	46	STAGE I	6TH	14	-15	Hepatocellular Carcinoma	LIHC	Hepatocellular Carcinoma	Mayo Clinic - Rochester	183	-17097	0	6.01637	0:DiseaseFree	6.01637	0:ALIVE OR DEAD TUMOR FREE	Not Hispanic Or Latino	2005-10-11	0.2275	G2	No	C22.0	8170-03-01	C22.0	Yes	Yes	0.3129	0.01	55	No	HCC	6.01637	0:LIVING	3acf7438-fd65-442c-8a30-68b6714537f3	M0	N0	T1	Tumor Free	6.01637	0:CENSORED	NA	No	Asian	NA	-4	1	Primary	Male
TCGA-DD-A1EJ	TCGA-DD-A1EJ-01	71	STAGE IIIC	6TH	11	-1	Hepatocellular Carcinoma	LIHC	Hepatocellular Carcinoma	Mayo Clinic - Rochester	887	-26009	0	8.64648	1:Recurred/Progressed	33.0407	1:DEAD WITH TUMOR	Not Hispanic Or Latino	2005-10-11	0.3128	G2	No	C22.0	8170-03-01	C22.0	Yes	Yes	0.3549	1.87	59	Yes	HCC	33.0407	1:DECEASED	52292ffc-0902-4d97-b461-20723987a177	M0	N1	T1	With Tumor	8.64648	1:PROGRESSION	NA	No	White	No	4	1	Primary	Female
TCGA-DD-A1EK	TCGA-DD-A1EK-01	64	STAGE IVB	6TH	5	-1	Hepatocellular Carcinoma	LIHC	Hepatocellular Carcinoma	Mayo Clinic - Rochester	NA	-23437	0	NA	NA	18.345	1:DEAD WITH TUMOR	Not Hispanic Or Latino	2004-09-13	0.153	G2	No	C22.0	8170-03-01	C22.0	Yes	Yes	0.3609	0	63	Yes	HCC	18.345	1:DECEASED	A5E4412B-0E49-4D86-9CCE-71F440A84048	M1	N0	T4	With Tumor	5.49035	1:PROGRESSION	NA	No	White	No	-16	1	Primary	Female
TCGA-DD-A1EL	TCGA-DD-A1EL-01	23	STAGE II	6TH	11	19	Hepatocellular Carcinoma	LIHC	Hepatocellular Carcinoma	Mayo Clinic - Rochester	NA	-8573	0	NA	NA	13.6437	1:DEAD WITH TUMOR	Not Hispanic Or Latino	5/16/11	0.3421	G3	No	C22.0	8170-03-01	C22.0	Yes	Yes	0.3501	0.38	88	Yes	HCC	13.6437	1:DECEASED	2854ffe8-1f77-497a-bf49-11e0189fee35	M0	N0	T2	With Tumor	13.6437	1:PROGRESSION	NA	No	Black or African American	No	6	1	Primary	Male
TCGA-DD-A39V	TCGA-DD-A39V-01	77	STAGE II	5TH	12	-3	Hepatocellular Carcinoma	LIHC	Hepatocellular Carcinoma	Mayo Clinic - Rochester	NA	-28254	0	14.9587	1:Recurred/Progressed	21.1395	1:DEAD WITH TUMOR	Not Hispanic Or Latino	2001-05-12	0.3055	G3	No	C22.0	8170-03-01	C22.0	Yes	Yes	0.3534	0	66	Yes	HCC	21.1395	1:DECEASED	DD056692-4E2A-4E45-A4D0-357AF9754F0E	M0	NX	T2	With Tumor	14.9587	1:PROGRESSION	NA	No	White	Yes	-14	1	Primary	Male
TCGA-DD-A39W	TCGA-DD-A39W-01	29	STAGE III	4TH	1	-31	Hepatocellular Carcinoma	LIHC	Hepatocellular Carcinoma	Mayo Clinic - Rochester	NA	-10699	0	27.1887	0:DiseaseFree	27.1887	NA	Not Hispanic Or Latino	2001-05-12	0.0947	G2	No	C22.0	8170-03-01	C22.0	Yes	Yes	0.3423	0	36	NA	HCC	27.1887	1:DECEASED	48D33449-B969-423A-B4E7-541809109617	M0	N0	T3	NA	27.1887	0:CENSORED	NA	No	White	NA	-22	1	Primary	Female
TCGA-DD-A39X	TCGA-DD-A39X-01	78	STAGE I	5TH	1	-7	Hepatocellular Carcinoma	LIHC	Hepatocellular Carcinoma	Mayo Clinic - Rochester	NA	-28528	0	33.9284	1:Recurred/Progressed	55.6925	1:DEAD WITH TUMOR	Not Hispanic Or Latino	2001-05-12	0.164	G2	No	C22.0	8170-03-01	C22.0	Yes	Yes	0.359	0	65	Yes	HCC	55.6925	1:DECEASED	0D0A10B4-7B99-4043-A129-89844F258156	M0	NX	T1	With Tumor	33.9284	1:PROGRESSION	NA	No	White	No	-26	1	Primary	Female
TCGA-DD-A39Y	TCGA-DD-A39Y-01	67	STAGE I	5TH	26	27	Hepatocellular Carcinoma	LIHC	Hepatocellular Carcinoma	Mayo Clinic - Rochester	NA	-24769	0	5.62186	0:DiseaseFree	5.62186	0:ALIVE OR DEAD TUMOR FREE	Not Hispanic Or Latino	2001-05-12	0.4878	G3	No	C22.0	8170-03-01	C22.0	Yes	No	0.3605	0.14	NA	No	HCC	5.62186	1:DECEASED	BED1D731-E382-4B80-9604-E6DD68D9C0AB	M0	NX	T1	Tumor Free	5.62186	0:CENSORED	NA	No	Asian	No	6	1	Primary	Male
TCGA-DD-A39Z	TCGA-DD-A39Z-01	43	STAGE II	4TH	9	-7	Hepatocellular Carcinoma	LIHC	Hepatocellular Carcinoma	Mayo Clinic - Rochester	NA	-15930	0	19.7587	0:DiseaseFree	19.7587	0:ALIVE OR DEAD TUMOR FREE	NA	2001-05-12	0.2778	G2	No	C22.0	8170-03-01	C22.0	Yes	Yes	0.3421	0.11	71	NA	HCC	19.7587	1:DECEASED	42CB60F0-1A9E-4F59-8E2E-50C25E85CB98	M0	NX	T2	Tumor Free	19.7587	0:CENSORED	NA	No	NA	NA	-12	1	Primary	Female
TCGA-DD-A3A0	TCGA-DD-A3A0-01	70	STAGE I	5TH	5	NA	Hepatocellular Carcinoma	LIHC	Hepatocellular Carcinoma	Mayo Clinic - Rochester	NA	-25889	0	25.8079	0:DiseaseFree	25.8079	1:DEAD WITH TUMOR	Not Hispanic Or Latino	2001-05-12	0.2169	G2	No	C22.0	8170-03-01	C22.0	Yes	No	0.3686	0.13	NA	Yes	HCC	25.8079	1:DECEASED	AE99D9FD-1735-4217-B4EF-33B377FBD594	M0	NX	T1	With Tumor	11.8026	1:PROGRESSION	NA	No	White	No	NA	1	Primary	Male
TCGA-DD-A3A1	TCGA-DD-A3A1-01	65	STAGE IIIA	5TH	8	7	Hepatocellular Carcinoma	LIHC	Hepatocellular Carcinoma	Mayo Clinic - Rochester	NA	-24046	0	7.66019	0:DiseaseFree	7.66019	0:ALIVE OR DEAD TUMOR FREE	NA	2001-06-12	0.3078	G2	No	C22.0	8170-03-01	C22.0	Yes	No	0.354	0	NA	NA	HCC	7.66019	1:DECEASED	877B9F6B-9B34-40ED-933F-8FEF204EDF21	M0	N0	T3B	Tumor Free	7.66019	0:CENSORED	NA	No	NA	No	-10	1	Primary	Male
TCGA-DD-A3A2	TCGA-DD-A3A2-01	76	STAGE I	5TH	2	-17	Hepatocellular Carcinoma	LIHC	Hepatocellular Carcinoma	Mayo Clinic - Rochester	NA	-27930	0	70.0595	0:DiseaseFree	70.0595	0:ALIVE OR DEAD TUMOR FREE	Not Hispanic Or Latino	2001-05-12	0.0572	G1	No	C22.0	8170-03-01	C22.0	Yes	Yes	0.3568	0	70	NA	HCC	70.0595	1:DECEASED	357C1C08-F368-4CAE-8F20-9BE241B30479	M0	N0	T1	Tumor Free	70.0595	0:CENSORED	NA	No	White	No	-24	1	Primary	Female
TCGA-DD-A3A3	TCGA-DD-A3A3-01	45	STAGE I	5TH	8	3	Hepatocellular Carcinoma	LIHC	Hepatocellular Carcinoma	Mayo Clinic - Rochester	NA	-16708	0	17.5888	0:DiseaseFree	17.5888	NA	Not Hispanic Or Latino	2001-06-12	0.1823	G2	No	C22.0	8170-03-01	C22.0	Yes	Yes	0.3213	0.04	49	NA	HCC	17.5888	1:DECEASED	516C8594-2973-41E5-A5CE-76D177EDFA48	M0	N0	T1	NA	17.5888	0:CENSORED	NA	No	Asian	NA	-12	1	Primary	Male
TCGA-DD-A3A4	TCGA-DD-A3A4-01	37	STAGE IIIA	5TH	2	-15	Hepatocellular Carcinoma	LIHC	Hepatocellular Carcinoma	Mayo Clinic - Rochester	NA	-13739	0	2.86024	1:Recurred/Progressed	20.1203	1:DEAD WITH TUMOR	Not Hispanic Or Latino	2001-06-12	0.0564	G3	No	C22.0	8170-03-01	C22.0	Yes	Yes	0.3243	0.05	39	Yes	HCC	20.1203	1:DECEASED	AB35C9F9-3040-424D-A89F-DFF3A1365BC6	M0	N0	T3	With Tumor	2.86024	1:PROGRESSION	NA	No	White	No	-22	1	Primary	Male
TCGA-DD-A3A5	TCGA-DD-A3A5-01	66	STAGE III	4TH	6	-17	Hepatocellular Carcinoma	LIHC	Hepatocellular Carcinoma	Mayo Clinic - Rochester	NA	-24288	0	2.76161	1:Recurred/Progressed	102.739	1:DEAD WITH TUMOR	Not Hispanic Or Latino	2001-05-12	0.1578	G2	No	C22.0	8170-03-01	C22.0	Yes	Yes	0.3204	0.03	61	Yes	HCC	102.739	1:DECEASED	D8549D23-37D4-42BD-B472-F49BBEBD09B0	M0	N0	T3	With Tumor	2.76161	1:PROGRESSION	NA	No	White	No	-22	1	Primary	Female
TCGA-DD-A3A6	TCGA-DD-A3A6-01	72	STAGE II	4TH	1	-13	Hepatocellular Carcinoma	LIHC	Hepatocellular Carcinoma	Mayo Clinic - Rochester	NA	-26319	0	107.111	0:DiseaseFree	107.111	0:ALIVE OR DEAD TUMOR FREE	Not Hispanic Or Latino	2001-06-12	0	G2	No	C22.0	8170-03-01	C22.0	Yes	Yes	0.3146	0	28	No	HCC	107.111	1:DECEASED	C4C4820B-6F4C-4CDD-B233-4D22F5933FD9	M0	N0	T2	Tumor Free	107.111	0:CENSORED	NA	No	White	No	-18	1	Primary	Female
TCGA-DD-A3A7	TCGA-DD-A3A7-01	67	STAGE IIIB	7TH	29	-5	Hepatocellular Carcinoma	LIHC	Hepatocellular Carcinoma	Mayo Clinic - Rochester	NA	-24599	0	4.73419	1:Recurred/Progressed	13.7752	1:DEAD WITH TUMOR	NA	2004-09-13	0.453	G3	No	C22.0	8170-03-01	C22.0	Yes	Yes	0.3235	0.4	119	Yes	HCC	13.7752	1:DECEASED	614C0ECF-6A84-4C86-8706-79BE5BB00991	M0	N0	T3B	With Tumor	4.73419	1:PROGRESSION	NA	No	NA	No	-8	1	Primary	Male
TCGA-DD-A3A8	TCGA-DD-A3A8-01	75	STAGE II	5TH	5	-21	Hepatocellular Carcinoma	LIHC	Hepatocellular Carcinoma	Mayo Clinic - Rochester	NA	-27524	0	0.36164	0:DiseaseFree	0.36164	0:ALIVE OR DEAD TUMOR FREE	Not Hispanic Or Latino	2001-06-12	0.202	G2	No	C22.0	8170-03-01	C22.0	Yes	Yes	0.3217	0	112	No	HCC	0.36164	1:DECEASED	69D6881B-9E9A-407B-8B02-BAD5FC2455BF	M0	N0	T2	Tumor Free	0.36164	0:CENSORED	NA	Yes	White	No	-20	1	Primary	Male
TCGA-DD-A3A9	TCGA-DD-A3A9-01	64	STAGE IVB	5TH	21	-13	Hepatocellular Carcinoma	LIHC	Hepatocellular Carcinoma	Mayo Clinic - Rochester	NA	-23526	0	NA	NA	30.6079	1:DEAD WITH TUMOR	Not Hispanic Or Latino	2001-05-12	0.6334	G2	No	C22.0	8170-03-01	C22.0	Yes	Yes	0.2926	0.02	335	Yes	HCC	30.6079	1:DECEASED	457CCA7C-A8B4-414E-A3C0-7FCCF0EE2034	M1	N0	T4	With Tumor	9.50127	1:PROGRESSION	NA	No	White	NA	-16	1	Primary	Female
TCGA-DD-A4NA	TCGA-DD-A4NA-01	67	STAGE IIIC	6TH	13	-3	Hepatocellular Carcinoma	LIHC	Hepatocellular Carcinoma	Mayo Clinic - Rochester	1008	-24603	0	33.1394	0:DiseaseFree	33.1394	0:ALIVE OR DEAD TUMOR FREE	Not Hispanic Or Latino	12/21/12	0.3096	G3	No	C22.0	8170-03-01	C22.0	Yes	Yes	0.2855	0.03	29	No	HCC	33.1394	0:LIVING	BEE9D6C8-948F-4B76-97CA-B985064249EF	M0	N1	T2	Tumor Free	33.1394	0:CENSORED	NA	No	White	No	-10	1	Primary	Female
TCGA-DD-A4NB	TCGA-DD-A4NB-01	25	STAGE I	7TH	0	-17	Fibrolamellar Carcinoma	LIHC	Fibrolamellar Carcinoma	Mayo Clinic - Rochester	989	-9426	0	29.9832	1:Recurred/Progressed	32.5147	0:ALIVE OR DEAD TUMOR FREE	Not Hispanic Or Latino	12/18/12	0.085	G2	No	C22.0	8171-03-01	C22.0	Yes	Yes	0.2919	0	24	Yes	FLC	32.5147	0:LIVING	1983FADE-44F1-41E0-8983-F2CE8D649655	M0	N0	T1	Tumor Free	29.9832	1:PROGRESSION	NA	No	White	No	-22	1	Primary	Male
TCGA-DD-A4ND	TCGA-DD-A4ND-01	56	STAGE I	6TH	15	-21	Hepatocellular Carcinoma	LIHC	Hepatocellular Carcinoma	Mayo Clinic - Rochester	2746	-20782	0	90.2785	0:DiseaseFree	90.2785	0:ALIVE OR DEAD TUMOR FREE	Not Hispanic Or Latino	12/18/12	0.3781	G3	No	C22.0	8170-03-01	C22.0	Yes	Yes	0.2896	0	52	No	HCC	90.2785	0:LIVING	C0BF9278-9CBB-4361-B4D8-AB172B67E276	M0	N0	T1	With Tumor	0.493145	1:PROGRESSION	NA	Yes	White	No	-8	1	Primary	Female
TCGA-DD-A4NE	TCGA-DD-A4NE-01	75	STAGE IIIA	7TH	NA	-11	Hepatocellular Carcinoma	LIHC	Hepatocellular Carcinoma	Mayo Clinic - Rochester	NA	-27549	0	6.24651	1:Recurred/Progressed	21.6984	1:DEAD WITH TUMOR	Hispanic Or Latino	12/21/12	NA	G3	No	C22.0	8170-03-01	C22.0	Yes	No	0.2766	0.04	52	Yes	HCC	21.6984	1:DECEASED	BCE25281-502E-4599-9679-32DC8462FFB1	M0	N0	T3A	With Tumor	6.24651	1:PROGRESSION	NA	No	White	No	2	1	Primary	Female
TCGA-DD-A4NF	TCGA-DD-A4NF-01	72	STAGE I	7TH	2	-31	Hepatocellular Carcinoma	LIHC	Hepatocellular Carcinoma	Mayo Clinic - Rochester	942	-26330	0	21.5669	1:Recurred/Progressed	30.9695	0:ALIVE OR DEAD TUMOR FREE	Not Hispanic Or Latino	1/29/13	0.1189	G2	No	C22.0	8170-03-01	C22.0	Yes	Yes	0.2693	0	117	Yes	HCC	30.9695	0:LIVING	1043BC90-72C9-48C9-AE24-F617D0485E78	M0	N0	T1	Tumor Free	21.5669	1:PROGRESSION	NA	No	White	No	-20	1	Primary	Male
TCGA-DD-A4NG	TCGA-DD-A4NG-01	77	STAGE IIIA	7TH	NA	-21	Hepatocellular Carcinoma	LIHC	Hepatocellular Carcinoma	Mayo Clinic - Rochester	445	-28234	0	14.1368	1:Recurred/Progressed	26.3668	1:DEAD WITH TUMOR	Not Hispanic Or Latino	1/29/13	NA	G2	No	C22.0	8170-03-01	C22.0	Yes	No	0.2732	0.14	72	Yes	HCC	26.3668	1:DECEASED	89791F8F-DC06-4A04-B166-AFBFD6CF53DE	M0	NX	T3A	With Tumor	14.1368	1:PROGRESSION	NA	No	White	No	-8	1	Primary	Male
TCGA-DD-A4NH	TCGA-DD-A4NH-01	65	STAGE IIIB	7TH	11	-5	Hepatocellular Carcinoma	LIHC	Hepatocellular Carcinoma	Mayo Clinic - Rochester	917	-23865	0	5.29309	1:Recurred/Progressed	30.1476	0:ALIVE OR DEAD TUMOR FREE	Not Hispanic Or Latino	1/29/13	0.3556	G3	No	C22.0	8170-03-01	C22.0	Yes	Yes	0.2722	0	48	Yes	HCC	30.1476	0:LIVING	4012EA90-5768-4ACC-AF3A-BA954F493DB4	M0	N0	T3B	With Tumor	5.29309	1:PROGRESSION	NA	No	White	No	10	1	Primary	Female
TCGA-DD-A4NI	TCGA-DD-A4NI-01	67	STAGE II	7TH	4	-27	Hepatocellular Carcinoma	LIHC	Hepatocellular Carcinoma	Mayo Clinic - Rochester	816	-24516	0	26.8271	0:DiseaseFree	26.8271	0:ALIVE OR DEAD TUMOR FREE	Not Hispanic Or Latino	1/29/13	0.134	G2	No	C22.0	8170-03-01	C22.0	Yes	Yes	0.2699	0.01	150	No	HCC	26.8271	0:LIVING	518AA9CC-71CF-4734-9D55-B435DA99D300	M0	NX	T2	Tumor Free	26.8271	0:CENSORED	NA	Yes	White	No	-28	1	Primary	Male
TCGA-DD-A4NJ	TCGA-DD-A4NJ-01	54	STAGE II	7TH	NA	-9	Hepatocellular Carcinoma	LIHC	Hepatocellular Carcinoma	Mayo Clinic - Rochester	928	-19964	0	18.0491	1:Recurred/Progressed	30.5093	0:ALIVE OR DEAD TUMOR FREE	Not Hispanic Or Latino	2002-05-13	0.2893	G2	No	C22.0	8170-03-01	C22.0	Yes	Yes	0.2877	0.06	78	Yes	HCC	30.5093	0:LIVING	815DFFB0-0C22-4E05-868C-26E6C553980A	M0	N0	T2	Tumor Free	18.0491	1:PROGRESSION	NA	No	White	No	2	1	Primary	Female
TCGA-DD-A4NK	TCGA-DD-A4NK-01	80	STAGE IIIA	6TH	9	-25	Hepatocellular Carcinoma	LIHC	Hepatocellular Carcinoma	Mayo Clinic - Rochester	NA	-29244	0	2.926	1:Recurred/Progressed	39.7804	1:DEAD WITH TUMOR	Not Hispanic Or Latino	2002-05-13	0.2598	G2	No	C22.0	8170-03-01	C22.0	Yes	Yes	0.2747	0.04	75	Yes	HCC	39.7804	1:DECEASED	5B8D04B2-EF40-4216-A3BB-42520EFBE863	M0	N0	T3	With Tumor	2.926	1:PROGRESSION	NA	No	White	No	-24	1	Primary	Female
TCGA-DD-A4NL	TCGA-DD-A4NL-01	46	STAGE I	6TH	0	-27	Hepatocellular Carcinoma	LIHC	Hepatocellular Carcinoma	Mayo Clinic - Rochester	1711	-16874	0	56.2514	0:DiseaseFree	56.2514	0:ALIVE OR DEAD TUMOR FREE	Not Hispanic Or Latino	2002-05-13	0	G1	No	C22.0	8170-03-01	C22.0	Yes	Yes	0.2681	0	29	No	HCC	56.2514	0:LIVING	E0067280-2722-46F2-A5A8-352C77B47E38	M0	N0	T1	Tumor Free	56.2514	0:CENSORED	NA	No	White	No	-22	1	Primary	Male
TCGA-DD-A4NN	TCGA-DD-A4NN-01	56	STAGE I	6TH	8	-7	Hepatocellular Carcinoma	LIHC	Hepatocellular Carcinoma	Mayo Clinic - Rochester	NA	-20548	0	5.45747	1:Recurred/Progressed	29.5558	1:DEAD WITH TUMOR	Not Hispanic Or Latino	2002-05-13	0.4194	G3	No	C22.0	8170-03-01	C22.0	Yes	Yes	0.2922	0.24	51	Yes	HCC	29.5558	1:DECEASED	B96B7620-5506-4DEF-AFF2-5E888EAF3EA5	M0	N0	T1	With Tumor	5.45747	1:PROGRESSION	NA	No	White	No	4	1	Primary	Female
TCGA-DD-A4NO	TCGA-DD-A4NO-01	65	STAGE I	6TH	19	-19	Hepatocellular Carcinoma	LIHC	Hepatocellular Carcinoma	Mayo Clinic - Rochester	2245	-24090	0	32.5476	1:Recurred/Progressed	73.8074	0:ALIVE OR DEAD TUMOR FREE	Not Hispanic Or Latino	2002-05-13	0.5991	G1	No	C22.0	8170-03-01	C22.0	Yes	Yes	0.2909	0.01	57	Yes	HCC	73.8074	0:LIVING	75F78C38-6854-4390-AD11-789B4E549D63	M0	N0	T1	With Tumor	32.5476	1:PROGRESSION	NA	No	White	No	-22	1	Primary	Male
TCGA-DD-A4NP	TCGA-DD-A4NP-01	32	STAGE I	6TH	2	-17	Hepatocellular Carcinoma	LIHC	Hepatocellular Carcinoma	Mayo Clinic - Rochester	3308	-11838	0	42.279	1:Recurred/Progressed	108.755	0:ALIVE OR DEAD TUMOR FREE	Not Hispanic Or Latino	2002-05-13	0.0279	G3	No	C22.0	8170-03-01	C22.0	Yes	Yes	0.2714	0	28	Yes	HCC	108.755	0:LIVING	001887AA-36D0-463F-8BCA-DEC7043B4F2E	M0	N0	T1	With Tumor	42.279	1:PROGRESSION	NA	No	White	No	-18	1	Primary	Male
TCGA-DD-A4NQ	TCGA-DD-A4NQ-01	60	STAGE II	6TH	11	29	Hepatocellular Carcinoma	LIHC	Hepatocellular Carcinoma	Mayo Clinic - Rochester	NA	-22111	0	4.14242	1:Recurred/Progressed	12.2629	1:DEAD WITH TUMOR	Hispanic Or Latino	2002-11-13	0.2773	G3	No	C22.0	8170-03-01	C22.0	Yes	Yes	0.2675	0.03	86	Yes	HCC	12.2629	1:DECEASED	C05720FE-19C1-4CFF-819B-6806B26FC312	M0	N0	T2	With Tumor	4.14242	1:PROGRESSION	NA	No	White	No	14	1	Primary	Male
TCGA-DD-A4NR	TCGA-DD-A4NR-01	85	STAGE I	6TH	7	7	Hepatocellular Carcinoma	LIHC	Hepatocellular Carcinoma	Mayo Clinic - Rochester	NA	-31386	0	0.295887	0:DiseaseFree	0.295887	0:ALIVE OR DEAD TUMOR FREE	Not Hispanic Or Latino	2002-11-13	0.0672	G3	No	C22.0	8170-03-01	C22.0	Yes	Yes	0.3092	0.01	62	No	HCC	0.295887	1:DECEASED	52A7F734-DA07-49C5-861D-C70DA37FF959	M0	N0	T1	NA	0.295887	0:CENSORED	NA	No	White	No	6	1	Primary	Female
TCGA-DD-A4NS	TCGA-DD-A4NS-01	61	STAGE I	6TH	3	-29	Hepatocellular Carcinoma	LIHC	Hepatocellular Carcinoma	Mayo Clinic - Rochester	NA	-22638	0	29.3586	1:Recurred/Progressed	80.7443	1:DEAD WITH TUMOR	Not Hispanic Or Latino	2002-11-13	0	G2	No	C22.0	8170-03-01	C22.0	Yes	Yes	0.2978	0	57	Yes	HCC	80.7443	1:DECEASED	A6A3F07C-CED4-451B-B2E5-C93E4ED622C1	M0	N0	T1	With Tumor	29.3586	1:PROGRESSION	NA	No	White	No	-18	1	Primary	Female
TCGA-DD-A4NV	TCGA-DD-A4NV-01	61	STAGE IIIA	6TH	17	-21	Hepatocellular Carcinoma	LIHC	Hepatocellular Carcinoma	Mayo Clinic - Rochester	2398	-22438	0	78.8375	0:DiseaseFree	78.8375	0:ALIVE OR DEAD TUMOR FREE	Not Hispanic Or Latino	2002-11-13	0.1393	G1	No	C22.0	8170-03-01	C22.0	Yes	Yes	0.296	0.1	126	No	HCC	78.8375	0:LIVING	8E5CE60B-2EDA-482D-B109-210DF1321AFF	M0	N0	T3	Tumor Free	78.8375	0:CENSORED	NA	No	White	No	-20	1	Primary	Male
TCGA-DD-A73A	TCGA-DD-A73A-01	71	STAGE I	7TH	1	-33	Hepatocellular Carcinoma	LIHC	Hepatocellular Carcinoma	Mayo Clinic - Rochester	728	-26136	0	23.934	0:DiseaseFree	23.934	0:ALIVE OR DEAD TUMOR FREE	Not Hispanic Or Latino	9/30/13	0.0908	G2	No	C22.0	8170-03-01	C22.0	Yes	Yes	0.3054	0	90	No	HCC	23.934	0:LIVING	B6C0266A-CF34-464A-808D-1D3C28DC90F2	M0	N0	T1	Tumor Free	23.934	0:CENSORED	NA	No	White	No	-18	1	Primary	Male
TCGA-DD-A73B	TCGA-DD-A73B-01	72	STAGE I	7TH	7	1	Hepatocellular Carcinoma	LIHC	Hepatocellular Carcinoma	Mayo Clinic - Rochester	NA	-26390	0	7.89032	1:Recurred/Progressed	9.30401	1:DEAD WITH TUMOR	Hispanic Or Latino	9/30/13	0.8007	G2	No	C22.0	8170-03-01	C22.0	Yes	Yes	0.3384	0.5	74	Yes	HCC	9.30401	1:DECEASED	5449C232-56F1-4E03-9421-ABA3AE180107	M0	N0	T1	With Tumor	7.89032	1:PROGRESSION	NA	No	White	No	4	1	Primary	Female
TCGA-DD-A73C	TCGA-DD-A73C-01	65	STAGE IIIA	7TH	2	-25	Hepatocellular Carcinoma	LIHC	Hepatocellular Carcinoma	Mayo Clinic - Rochester	701	-23782	0	18.608	1:Recurred/Progressed	23.0463	0:ALIVE OR DEAD TUMOR FREE	Not Hispanic Or Latino	9/30/13	0.0467	G1	No	C22.0	8170-03-01	C22.0	Yes	Yes	0.3103	0	75	Yes	HCC	23.0463	0:LIVING	79F9331C-9E00-4277-A9D1-7C848E132134	M0	N0	T3A	Tumor Free	18.608	1:PROGRESSION	NA	No	White	No	-20	1	Primary	Female
TCGA-DD-A73D	TCGA-DD-A73D-01	68	STAGE II	7TH	9	-23	Hepatocellular Carcinoma	LIHC	Hepatocellular Carcinoma	Mayo Clinic - Rochester	693	-24941	0	19.4628	1:Recurred/Progressed	22.7833	0:ALIVE OR DEAD TUMOR FREE	Not Hispanic Or Latino	9/30/13	0.2818	G1	No	C22.0	8170-03-01	C22.0	Yes	Yes	0.3335	0.07	66	Yes	HCC	22.7833	0:LIVING	24170A77-94E0-4002-9D3E-A46C84E84FCA	MX	NX	T2	Tumor Free	19.4628	1:PROGRESSION	NA	No	White	No	-24	1	Primary	Female
TCGA-DD-A73E	TCGA-DD-A73E-01	66	STAGE I	7TH	13	-33	Hepatocellular Carcinoma	LIHC	Hepatocellular Carcinoma	Mayo Clinic - Rochester	44	-24377	0	1.44656	0:DiseaseFree	1.44656	0:ALIVE OR DEAD TUMOR FREE	Not Hispanic Or Latino	9/30/13	0.2153	G1	No	C22.0	8170-03-01	C22.0	Yes	Yes	0.3099	0.18	118	NA	HCC	1.44656	0:LIVING	E0863874-F7B8-49B6-A88B-5AE5F1EC2B15	M0	N0	T1	Tumor Free	1.44656	0:CENSORED	NA	No	White	No	-18	1	Primary	Male
TCGA-DD-A73F	TCGA-DD-A73F-01	77	STAGE I	7TH	1	-1	Hepatocellular Carcinoma	LIHC	Hepatocellular Carcinoma	Mayo Clinic - Rochester	1085	-28234	0	35.6708	0:DiseaseFree	35.6708	0:ALIVE OR DEAD TUMOR FREE	Not Hispanic Or Latino	9/30/13	0.1192	G1	No	C22.0	8170-03-01	C22.0	Yes	Yes	0.3073	0	68	NA	HCC	35.6708	0:LIVING	870C86E7-D6E1-4F9D-BB0B-BD1C66D6BCDE	M0	N0	T1	Tumor Free	35.6708	0:CENSORED	NA	No	White	NA	-2	1	Primary	Female
TCGA-DD-A73G	TCGA-DD-A73G-01	73	STAGE I	6TH	19	1	Hepatocellular Carcinoma	LIHC	Hepatocellular Carcinoma	Mayo Clinic - Rochester	3478	-26949	0	114.344	0:DiseaseFree	114.344	0:ALIVE OR DEAD TUMOR FREE	Not Hispanic Or Latino	2010-01-13	0.245	G3	No	C22.0	8170-03-01	C22.0	Yes	Yes	0.3273	0.04	102	No	HCC	114.344	0:LIVING	4774367C-5D8F-4B23-934A-E6D33A89DCA8	M0	N0	T1	Tumor Free	114.344	0:CENSORED	NA	No	White	No	-20	1	Primary	Female
TCGA-DD-AA3A	TCGA-DD-AA3A-01	81	STAGE I	6TH	11	11	Hepatocellular Carcinoma	LIHC	Hepatocellular Carcinoma	Mayo Clinic - Rochester	NA	-29712	0	13.4793	0:DiseaseFree	13.4793	0:ALIVE OR DEAD TUMOR FREE	Not Hispanic Or Latino	5/27/14	0.3894	G4	No	C22.0	8180-03-01	C22.0	Yes	Yes	0.3067	0.36	44	NA	HCC	13.4793	1:DECEASED	56ABD1C1-8F22-4856-8B0A-73D7E092BDB3	MX	N0	T1	Tumor Free	13.4793	0:CENSORED	NA	No	White	No	6	1	Primary	Female
TCGA-DD-AAC8	TCGA-DD-AAC8-01	72	STAGE I	6TH	17	-3	Hepatocellular Carcinoma	LIHC	Hepatocellular Carcinoma	Mayo Clinic - Rochester	NA	-26322	0	0.526022	0:DiseaseFree	0.526022	0:ALIVE OR DEAD TUMOR FREE	Not Hispanic Or Latino	6/28/14	0.4637	G3	No	C22.0	8170-03-01	C22.0	Yes	Yes	0.3125	0.12	509	No	HCC	0.526022	1:DECEASED	496BEEF9-80D9-4734-A23D-334AE1B6AAAB	M0	N0	T1	Tumor Free	0.526022	0:CENSORED	NA	No	Asian	No	-14	1	Primary	Male
TCGA-DD-AAC9	TCGA-DD-AAC9-01	51	STAGE I	6TH	2	-9	Hepatocellular Carcinoma	LIHC	Hepatocellular Carcinoma	Mayo Clinic - Rochester	347	-18911	0	11.4081	0:DiseaseFree	11.4081	0:ALIVE OR DEAD TUMOR FREE	Not Hispanic Or Latino	6/28/14	0.0915	G2	No	C22.0	8170-03-01	C22.0	Yes	Yes	0.3	0.14	82	No	HCC	11.4081	0:LIVING	AC6A1E0C-DBA0-4B21-B12B-A501ED796BEC	M0	N0	T1	Tumor Free	11.4081	0:CENSORED	NA	No	Asian	No	-18	1	Primary	Male
TCGA-DD-AACA	TCGA-DD-AACA-01	65	STAGE I	6TH	4	-21	Hepatocellular Carcinoma	LIHC	Hepatocellular Carcinoma	Mayo Clinic - Rochester	2301	-23973	0	25.512	1:Recurred/Progressed	75.6485	0:ALIVE OR DEAD TUMOR FREE	Not Hispanic Or Latino	6/28/14	0.1647	G3	No	C22.0	8170-03-01	C22.0	Yes	Yes	0.3295	0.11	108	Yes	HCC	75.6485	0:LIVING	D6486001-240A-455A-980C-E06C25C61FA5	M0	N0	T1	With Tumor	25.512	1:PROGRESSION	NA	No	Asian	No	-6	1	Primary	Male
TCGA-DD-AACB	TCGA-DD-AACB-01	74	STAGE I	6TH	18	7	Hepatocellular Carcinoma	LIHC	Hepatocellular Carcinoma	Mayo Clinic - Rochester	2324	-27103	0	76.4046	0:DiseaseFree	76.4046	0:ALIVE OR DEAD TUMOR FREE	Not Hispanic Or Latino	6/28/14	0.4989	G3	No	C22.0	8170-03-01	C22.0	Yes	Yes	0.3054	0.3	84	No	HCC	76.4046	0:LIVING	6D2E8BC2-CA86-41C1-AE49-289E20FCE758	M0	N0	T1	Tumor Free	76.4046	0:CENSORED	NA	No	Asian	No	-4	1	Primary	Female
TCGA-DD-AACC	TCGA-DD-AACC-01	61	STAGE I	6TH	5	-9	Hepatocellular Carcinoma	LIHC	Hepatocellular Carcinoma	Mayo Clinic - Rochester	NA	-22499	0	17.6546	1:Recurred/Progressed	55.3967	1:DEAD WITH TUMOR	Not Hispanic Or Latino	6/28/14	0.1642	G2	No	C22.0	8180-03-01	C22.0	Yes	Yes	0.309	0.01	91	Yes	HCC	55.3967	1:DECEASED	ED8C0D53-5DB0-4B77-95EC-15971926E313	M0	N0	T1	With Tumor	17.6546	1:PROGRESSION	NA	No	Asian	No	-6	1	Primary	Male
TCGA-DD-AACD	TCGA-DD-AACD-01	48	STAGE I	6TH	7	-3	Hepatocellular Carcinoma	LIHC	Hepatocellular Carcinoma	Mayo Clinic - Rochester	NA	-17828	0	4.96433	1:Recurred/Progressed	12.5259	1:DEAD WITH TUMOR	Not Hispanic Or Latino	6/28/14	0.2273	G4	No	C22.0	8170-03-01	C22.0	Yes	Yes	0.3067	0.01	87	Yes	HCC	12.5259	1:DECEASED	41FB30AA-63B4-4CC6-A275-B77048612FA0	M0	N0	T1	With Tumor	4.96433	1:PROGRESSION	NA	No	Asian	No	-18	1	Primary	Male
TCGA-DD-AACE	TCGA-DD-AACE-01	62	STAGE I	6TH	21	-29	Hepatocellular Carcinoma	LIHC	Hepatocellular Carcinoma	Mayo Clinic - Rochester	2184	-22727	0	42.0489	1:Recurred/Progressed	71.802	0:ALIVE OR DEAD TUMOR FREE	Not Hispanic Or Latino	6/28/14	0.5242	G3	No	C22.0	8170-03-01	C22.0	Yes	Yes	0.3052	0.1	72	Yes	HCC	71.802	0:LIVING	ABBCF6BD-4683-45AC-947A-51AE6EF0A244	M0	N0	T1	With Tumor	42.0489	1:PROGRESSION	NA	No	Asian	No	-26	1	Primary	Male
TCGA-DD-AACF	TCGA-DD-AACF-01	68	STAGE I	6TH	10	3	Hepatocellular Carcinoma	LIHC	Hepatocellular Carcinoma	Mayo Clinic - Rochester	NA	-25172	0	3.91229	1:Recurred/Progressed	11.9999	1:DEAD WITH TUMOR	Not Hispanic Or Latino	6/28/14	0.3061	G3	No	C22.0	8170-03-01	C22.0	Yes	Yes	0.301	0.28	116	Yes	HCC	11.9999	1:DECEASED	635AAD0B-9C47-4564-821F-C00DDB280D53	M0	N0	T1	With Tumor	3.91229	1:PROGRESSION	NA	No	Asian	No	-6	1	Primary	Male
TCGA-DD-AACG	TCGA-DD-AACG-01	52	STAGE II	6TH	18	-1	Hepatocellular Carcinoma	LIHC	Hepatocellular Carcinoma	Mayo Clinic - Rochester	NA	-19174	0	4.10954	1:Recurred/Progressed	15.419	1:DEAD WITH TUMOR	Not Hispanic Or Latino	6/28/14	0.3885	G4	No	C22.0	8170-03-01	C22.0	Yes	Yes	0.3266	0.25	93	Yes	HCC	15.419	1:DECEASED	B5BEF77A-F46C-406C-9AA8-55F7A61AA885	M0	N0	T2	With Tumor	4.10954	1:PROGRESSION	NA	No	Asian	No	2	1	Primary	Male
TCGA-DD-AACH	TCGA-DD-AACH-01	69	STAGE II	6TH	6	5	Hepatocellular Carcinoma	LIHC	Hepatocellular Carcinoma	Mayo Clinic - Rochester	NA	-25544	0	2.72874	1:Recurred/Progressed	6.41089	0:ALIVE OR DEAD TUMOR FREE	Not Hispanic Or Latino	6/28/14	0.3255	G3	No	C22.0	8170-03-01	C22.0	Yes	Yes	0.3176	0.29	89	Yes	HCC	6.41089	1:DECEASED	219B067C-522F-4971-B0D0-86F9971D369D	M0	N0	T2	Tumor Free	2.72874	1:PROGRESSION	NA	No	Asian	No	16	1	Primary	Male
TCGA-DD-AACI	TCGA-DD-AACI-01	69	STAGE II	6TH	25	-13	Hepatocellular Carcinoma	LIHC	Hepatocellular Carcinoma	Mayo Clinic - Rochester	1618	-25236	0	47.0789	1:Recurred/Progressed	53.1939	0:ALIVE OR DEAD TUMOR FREE	Not Hispanic Or Latino	6/28/14	0.3924	G3	No	C22.0	8170-03-01	C22.0	Yes	Yes	0.3049	0.03	334	Yes	HCC	53.1939	0:LIVING	E6FA354E-ADA7-41E0-8C8B-38520A5E6601	M0	N0	T2	With Tumor	47.0789	1:PROGRESSION	NA	No	Asian	No	-26	1	Primary	Male
TCGA-DD-AACJ	TCGA-DD-AACJ-01	75	STAGE II	6TH	10	-19	Hepatocellular Carcinoma	LIHC	Hepatocellular Carcinoma	Mayo Clinic - Rochester	2102	-27528	0	3.28764	1:Recurred/Progressed	69.1061	0:ALIVE OR DEAD TUMOR FREE	Not Hispanic Or Latino	7/15/14	0.2839	G2	No	C22.0	8170-03-01	C22.0	Yes	Yes	0.3133	0.09	89	Yes	HCC	69.1061	0:LIVING	93AFBFA1-4D03-4105-8DDA-B095F0AB308A	M0	N0	T2	With Tumor	3.28764	1:PROGRESSION	NA	No	Asian	No	-20	1	Primary	Male
TCGA-DD-AACK	TCGA-DD-AACK-01	70	STAGE I	6TH	1	-3	Hepatocellular Carcinoma	LIHC	Hepatocellular Carcinoma	Mayo Clinic - Rochester	9	-25796	0	0.295887	0:DiseaseFree	0.295887	0:ALIVE OR DEAD TUMOR FREE	Not Hispanic Or Latino	7/15/14	0.0316	G2	No	C22.0	8170-03-01	C22.0	Yes	Yes	0.3142	0.01	126	NA	HCC	0.295887	0:LIVING	D7CD045A-0BE2-4B6D-AEFD-5D75E57BC6F6	M0	N0	T1	Tumor Free	0.295887	0:CENSORED	NA	No	Asian	NA	-4	1	Primary	Male
TCGA-DD-AACL	TCGA-DD-AACL-01	66	STAGE I	6TH	6	25	Hepatocellular Carcinoma	LIHC	Hepatocellular Carcinoma	Mayo Clinic - Rochester	58	-24355	0	3.51777	0:DiseaseFree	3.51777	NA	Not Hispanic Or Latino	6/29/14	0.2305	G3	No	C22.0	8170-03-01	C22.0	Yes	Yes	0.3086	0	274	NA	HCC	3.51777	1:DECEASED	3DA3CFEC-5464-4DD8-9757-A0CDFE3536F8	M0	N0	T1	NA	3.51777	0:CENSORED	NA	No	Asian	No	16	1	Primary	Female
TCGA-DD-AACM	TCGA-DD-AACM-01	48	STAGE II	6TH	7	NA	Hepatocellular Carcinoma	LIHC	Hepatocellular Carcinoma	Mayo Clinic - Rochester	1769	-17590	0	36.0654	1:Recurred/Progressed	58.1583	0:ALIVE OR DEAD TUMOR FREE	Not Hispanic Or Latino	6/29/14	0.263	G3	No	C22.0	8170-03-01	C22.0	Yes	No	0.3057	0.05	55	Yes	HCC	58.1583	0:LIVING	173088ED-6BC0-4CCF-80E7-C647028CCCD6	M0	N0	T2	With Tumor	36.0654	1:PROGRESSION	NA	No	Asian	No	NA	1	Primary	Male
TCGA-DD-AACN	TCGA-DD-AACN-01	32	STAGE I	6TH	14	-27	Hepatocellular Carcinoma	LIHC	Hepatocellular Carcinoma	Mayo Clinic - Rochester	1302	-12007	0	11.7369	1:Recurred/Progressed	42.805	0:ALIVE OR DEAD TUMOR FREE	Not Hispanic Or Latino	6/29/14	0.3863	G3	No	C22.0	8170-03-01	C22.0	Yes	Yes	0.3192	0.09	44	Yes	HCC	42.805	0:LIVING	0AFD4283-7311-4D69-A2F5-779628DA45FC	M0	N0	T1	With Tumor	11.7369	1:PROGRESSION	NA	No	Asian	No	-20	1	Primary	Male
TCGA-DD-AACO	TCGA-DD-AACO-01	40	STAGE I	6TH	10	-15	Hepatocellular Carcinoma	LIHC	Hepatocellular Carcinoma	Mayo Clinic - Rochester	1876	-14796	0	15.7478	1:Recurred/Progressed	61.676	0:ALIVE OR DEAD TUMOR FREE	Not Hispanic Or Latino	6/29/14	0.3406	G3	No	C22.0	8170-03-01	C22.0	Yes	Yes	0.3154	0.06	42	Yes	HCC	61.676	0:LIVING	34413807-07BE-4204-B095-5E1DD1ED87DC	M0	N0	T1	With Tumor	15.7478	1:PROGRESSION	NA	No	Asian	No	-12	1	Primary	Male
TCGA-DD-AACP	TCGA-DD-AACP-01	64	STAGE I	6TH	21	17	Hepatocellular Carcinoma	LIHC	Hepatocellular Carcinoma	Mayo Clinic - Rochester	415	-23728	0	13.6437	0:DiseaseFree	13.6437	0:ALIVE OR DEAD TUMOR FREE	Not Hispanic Or Latino	6/29/14	0.5549	G3	No	C22.0	8170-03-01	C22.0	Yes	Yes	0.3259	0.31	170	No	HCC	13.6437	0:LIVING	7AD77384-0946-4FB5-9B10-BDC8A5FC8D87	M0	N0	T1	NA	13.6437	0:CENSORED	NA	No	Asian	No	20	1	Primary	Male
TCGA-DD-AACQ	TCGA-DD-AACQ-01	50	STAGE II	6TH	4	-27	Hepatocellular Carcinoma	LIHC	Hepatocellular Carcinoma	Mayo Clinic - Rochester	429	-18429	0	3.45202	1:Recurred/Progressed	14.2026	1:DEAD WITH TUMOR	Not Hispanic Or Latino	6/29/14	0.1466	G3	No	C22.0	8170-03-01	C22.0	Yes	Yes	0.308	0.05	206	Yes	HCC	14.2026	1:DECEASED	0F34D654-8984-4B8B-B345-67066D611513	M0	N0	T2	With Tumor	3.45202	1:PROGRESSION	NA	No	Asian	No	-16	1	Primary	Male
TCGA-DD-AACS	TCGA-DD-AACS-01	39	STAGE I	6TH	6	-21	Hepatocellular Carcinoma	LIHC	Hepatocellular Carcinoma	Mayo Clinic - Rochester	1804	-14473	0	59.3089	0:DiseaseFree	59.3089	0:ALIVE OR DEAD TUMOR FREE	Not Hispanic Or Latino	6/29/14	0.3606	G3	No	C22.0	8170-03-01	C22.0	Yes	Yes	0.31	0.25	46	No	HCC	59.3089	0:LIVING	82D6268A-DE59-4A14-ABD2-7492178FA5BD	M0	N0	T1	Tumor Free	59.3089	0:CENSORED	NA	No	Asian	No	-6	1	Primary	Male
TCGA-DD-AACT	TCGA-DD-AACT-01	69	STAGE I	7TH	12	-19	Hepatocellular Carcinoma	LIHC	Hepatocellular Carcinoma	Mayo Clinic - Rochester	1562	-25292	0	51.3529	0:DiseaseFree	51.3529	0:ALIVE OR DEAD TUMOR FREE	Not Hispanic Or Latino	6/29/14	0.2785	G2	No	C22.0	8170-03-01	C22.0	Yes	Yes	0.3024	0	179	No	HCC	51.3529	0:LIVING	3EA084C5-3783-4FDE-B341-5914D2EDB977	M0	N0	T1	Tumor Free	51.3529	0:CENSORED	NA	No	Asian	No	-18	1	Primary	Female
TCGA-DD-AACU	TCGA-DD-AACU-01	59	STAGE I	7TH	25	-23	Hepatocellular Carcinoma	LIHC	Hepatocellular Carcinoma	Mayo Clinic - Rochester	1567	-21606	0	51.5172	0:DiseaseFree	51.5172	0:ALIVE OR DEAD TUMOR FREE	Not Hispanic Or Latino	6/29/14	0.7387	G3	No	C22.0	8170-03-01	C22.0	Yes	Yes	0.3122	0.12	113	No	HCC	51.5172	0:LIVING	88B6181C-1086-42DF-8BB9-1069EC2DC675	M0	N0	T1	Tumor Free	51.5172	0:CENSORED	NA	No	Asian	No	-18	1	Primary	Male
TCGA-DD-AACV	TCGA-DD-AACV-01	53	STAGE I	7TH	8	-7	Hepatocellular Carcinoma	LIHC	Hepatocellular Carcinoma	Mayo Clinic - Rochester	1531	-19660	0	11.3095	1:Recurred/Progressed	50.3337	0:ALIVE OR DEAD TUMOR FREE	Not Hispanic Or Latino	6/29/14	0.343	G3	No	C22.0	8170-03-01	C22.0	Yes	Yes	0.3129	0.48	104	Yes	HCC	50.3337	0:LIVING	8E79EA29-787E-4A33-8465-9891776F47ED	M0	N0	T1	With Tumor	11.3095	1:PROGRESSION	NA	No	Asian	No	-2	1	Primary	Male
TCGA-DD-AACW	TCGA-DD-AACW-01	43	STAGE I	7TH	5	-25	Hepatocellular Carcinoma	LIHC	Hepatocellular Carcinoma	Mayo Clinic - Rochester	1424	-15872	0	46.8159	0:DiseaseFree	46.8159	0:ALIVE OR DEAD TUMOR FREE	Not Hispanic Or Latino	6/29/14	0.2117	G3	No	C22.0	8170-03-01	C22.0	Yes	Yes	0.3071	0.16	48	No	HCC	46.8159	0:LIVING	67A00F5F-C753-48F9-BC24-8287F50EC776	M0	N0	T1	Tumor Free	46.8159	0:CENSORED	NA	No	Asian	No	-6	1	Primary	Male
TCGA-DD-AACX	TCGA-DD-AACX-01	66	STAGE II	7TH	5	1	Hepatocellular Carcinoma	LIHC	Hepatocellular Carcinoma	Mayo Clinic - Rochester	170	-24329	0	1.38081	1:Recurred/Progressed	5.58898	0:ALIVE OR DEAD TUMOR FREE	Not Hispanic Or Latino	6/29/14	0.1116	G3	No	C22.0	8170-03-01	C22.0	Yes	Yes	0.3149	0.03	115	Yes	HCC	5.58898	0:LIVING	431A72E1-EA03-4E40-89C4-2F02D454C897	M0	N0	T2	With Tumor	1.38081	1:PROGRESSION	NA	No	Asian	No	0	1	Primary	Male
TCGA-DD-AACY	TCGA-DD-AACY-01	61	STAGE I	7TH	6	-15	Hepatocellular Carcinoma	LIHC	Hepatocellular Carcinoma	Mayo Clinic - Rochester	1450	-22332	0	25.512	1:Recurred/Progressed	47.6707	0:ALIVE OR DEAD TUMOR FREE	Not Hispanic Or Latino	6/29/14	0.2393	G3	No	C22.0	8170-03-01	C22.0	Yes	Yes	0.3102	0.09	81	Yes	HCC	47.6707	0:LIVING	D884561B-5828-4C47-ACD7-3F02E181B596	M0	N0	T1	With Tumor	25.512	1:PROGRESSION	NA	No	Asian	No	-26	1	Primary	Male
TCGA-DD-AACZ	TCGA-DD-AACZ-01	63	STAGE I	7TH	23	15	Hepatocellular Carcinoma	LIHC	Hepatocellular Carcinoma	Mayo Clinic - Rochester	NA	-23230	0	2.89312	1:Recurred/Progressed	5.62186	0:ALIVE OR DEAD TUMOR FREE	Not Hispanic Or Latino	6/29/14	0.3951	G4	No	C22.0	8170-03-01	C22.0	Yes	Yes	0.3038	0.09	156	Yes	HCC	5.62186	1:DECEASED	CCE2BB32-84CB-4991-9628-1EA408A9B11A	M0	N0	T1	Tumor Free	2.89312	1:PROGRESSION	NA	No	Asian	No	4	1	Primary	Female
TCGA-DD-AAD0	TCGA-DD-AAD0-01	73	STAGE I	7TH	4	-9	Hepatocellular Carcinoma	LIHC	Hepatocellular Carcinoma	Mayo Clinic - Rochester	137	-26781	0	1.54519	1:Recurred/Progressed	4.50406	0:ALIVE OR DEAD TUMOR FREE	Not Hispanic Or Latino	6/29/14	0.1663	G2	No	C22.0	8170-03-01	C22.0	Yes	Yes	0.3064	0.11	104	Yes	HCC	4.50406	0:LIVING	09790A9B-CC2F-4D7E-A971-8FB4ECD9F791	M0	N0	T1	With Tumor	1.54519	1:PROGRESSION	NA	No	Asian	No	-4	1	Primary	Female
TCGA-DD-AAD1	TCGA-DD-AAD1-01	51	STAGE I	7TH	7	-25	Hepatocellular Carcinoma	LIHC	Hepatocellular Carcinoma	Mayo Clinic - Rochester	564	-18794	0	NA	NA	18.5423	0:ALIVE OR DEAD TUMOR FREE	Not Hispanic Or Latino	6/29/14	0.1423	G4	No	C22.0	8170-03-01	C22.0	Yes	Yes	0.2941	0	112	Yes	HCC	18.5423	0:LIVING	1F482810-433A-4D46-B81B-F7909FFF8C09	M0	N0	T1	With Tumor	4.1753	1:PROGRESSION	NA	No	Asian	No	-20	1	Primary	Female
TCGA-DD-AAD2	TCGA-DD-AAD2-01	66	STAGE I	7TH	5	-9	Hepatocellular Carcinoma	LIHC	Hepatocellular Carcinoma	Mayo Clinic - Rochester	658	-24221	0	21.6326	0:DiseaseFree	21.6326	0:ALIVE OR DEAD TUMOR FREE	Not Hispanic Or Latino	6/29/14	0.1233	G2	No	C22.0	8170-03-01	C22.0	Yes	Yes	0.3019	0	76	No	HCC	21.6326	0:LIVING	03F5DE7D-45A9-4A73-8C61-ED816D4A3AC5	M0	N0	T1	Tumor Free	21.6326	0:CENSORED	NA	No	Asian	No	-18	1	Primary	Male
TCGA-DD-AAD3	TCGA-DD-AAD3-01	43	STAGE I	7TH	8	-25	Hepatocellular Carcinoma	LIHC	Hepatocellular Carcinoma	Mayo Clinic - Rochester	1295	-15706	0	42.5749	0:DiseaseFree	42.5749	0:ALIVE OR DEAD TUMOR FREE	Not Hispanic Or Latino	6/29/14	0.2379	G2	No	C22.0	8170-03-01	C22.0	Yes	Yes	0.3052	0.01	66	No	HCC	42.5749	0:LIVING	0D13229A-304A-48A6-A761-12E68E94A4B4	M0	N0	T1	Tumor Free	42.5749	0:CENSORED	NA	No	Asian	No	-18	1	Primary	Male
TCGA-DD-AAD5	TCGA-DD-AAD5-01	54	STAGE I	7TH	16	19	Hepatocellular Carcinoma	LIHC	Hepatocellular Carcinoma	Mayo Clinic - Rochester	1345	-19748	0	4.27393	1:Recurred/Progressed	44.2187	0:ALIVE OR DEAD TUMOR FREE	Not Hispanic Or Latino	2007-07-14	0.4696	G3	No	C22.0	8170-03-01	C22.0	Yes	Yes	0.3132	0.08	120	Yes	HCC	44.2187	0:LIVING	6312D5B5-68AD-4D4F-A0A9-03D895AE30F9	M0	N0	T1	With Tumor	4.27393	1:PROGRESSION	NA	No	Asian	No	8	1	Primary	Male
TCGA-DD-AAD6	TCGA-DD-AAD6-01	66	STAGE IIIA	7TH	9	-21	Hepatocellular Carcinoma	LIHC	Hepatocellular Carcinoma	Mayo Clinic - Rochester	672	-24185	0	1.64382	1:Recurred/Progressed	22.0929	0:ALIVE OR DEAD TUMOR FREE	Not Hispanic Or Latino	2007-07-14	0.2301	G3	No	C22.0	8170-03-01	C22.0	Yes	Yes	0.3111	0.16	94	Yes	HCC	22.0929	0:LIVING	418E79D1-51C7-4CEF-A1B6-E291FB13C2A5	M0	N0	T3A	Tumor Free	1.64382	1:PROGRESSION	NA	No	Asian	No	0	1	Primary	Male
TCGA-DD-AAD8	TCGA-DD-AAD8-01	73	STAGE I	7TH	17	-23	Hepatocellular Carcinoma	LIHC	Hepatocellular Carcinoma	Mayo Clinic - Rochester	1219	-26781	0	40.0763	0:DiseaseFree	40.0763	0:ALIVE OR DEAD TUMOR FREE	Not Hispanic Or Latino	2007-07-14	0.6672	G2	No	C22.0	8170-03-01	C22.0	Yes	Yes	0.3233	0.31	109	No	HCC	40.0763	0:LIVING	24B66729-242B-4771-819D-77C9A1FCBB10	M0	N0	T1	Tumor Free	40.0763	0:CENSORED	NA	No	Asian	No	-8	1	Primary	Female
TCGA-DD-AADA	TCGA-DD-AADA-01	66	STAGE I	7TH	8	-29	Hepatocellular Carcinoma	LIHC	Hepatocellular Carcinoma	Mayo Clinic - Rochester	1233	-24288	0	40.5365	0:DiseaseFree	40.5365	0:ALIVE OR DEAD TUMOR FREE	Not Hispanic Or Latino	2007-07-14	0.2453	G3	No	C22.0	8170-03-01	C22.0	Yes	Yes	0.2977	0.05	113	No	HCC	40.5365	0:LIVING	E50EDBA1-8EC4-47E7-A01E-9F1B2CD75FD7	M0	N0	T1	Tumor Free	40.5365	0:CENSORED	NA	No	Asian	No	-18	1	Primary	Female
TCGA-DD-AADB	TCGA-DD-AADB-01	51	STAGE I	7TH	9	-3	Hepatocellular Carcinoma	LIHC	Hepatocellular Carcinoma	Mayo Clinic - Rochester	1242	-18728	0	40.8324	0:DiseaseFree	40.8324	0:ALIVE OR DEAD TUMOR FREE	Not Hispanic Or Latino	2007-07-14	0.2742	G4	No	C22.0	8170-03-01	C22.0	Yes	Yes	0.3071	0.02	112	No	HCC	40.8324	0:LIVING	5EAAF7AE-36AF-4FB4-8940-E0861983CEB0	M0	N0	T1	Tumor Free	40.8324	0:CENSORED	NA	No	Asian	No	8	1	Primary	Male
TCGA-DD-AADC	TCGA-DD-AADC-01	53	STAGE I	7TH	10	-5	Hepatocellular Carcinoma	LIHC	Hepatocellular Carcinoma	Mayo Clinic - Rochester	NA	-19527	0	3.32051	1:Recurred/Progressed	13.9724	1:DEAD WITH TUMOR	Not Hispanic Or Latino	2007-07-14	0.3904	G3	No	C22.0	8170-03-01	C22.0	Yes	Yes	0.3063	0.2	81	Yes	HCC	13.9724	1:DECEASED	4100FD8B-CF37-4E63-A73D-95C9C392D606	M0	N0	T1	With Tumor	3.32051	1:PROGRESSION	NA	No	Asian	No	8	1	Primary	Male
TCGA-DD-AADD	TCGA-DD-AADD-01	51	STAGE I	7TH	16	-17	Hepatocellular Carcinoma	LIHC	Hepatocellular Carcinoma	Mayo Clinic - Rochester	1231	-18752	0	40.4708	0:DiseaseFree	40.4708	0:ALIVE OR DEAD TUMOR FREE	Not Hispanic Or Latino	2007-07-14	0.4162	G4	No	C22.0	8170-03-01	C22.0	Yes	Yes	0.3202	0.54	83	No	HCC	40.4708	0:LIVING	B44F664C-444C-4C64-A407-52FD9B55F178	M0	N0	T1	Tumor Free	40.4708	0:CENSORED	NA	No	Asian	No	0	1	Primary	Male
TCGA-DD-AADE	TCGA-DD-AADE-01	50	STAGE I	7TH	3	NA	Hepatocellular Carcinoma	LIHC	Hepatocellular Carcinoma	Mayo Clinic - Rochester	1202	-18482	0	5.52323	1:Recurred/Progressed	39.5174	0:ALIVE OR DEAD TUMOR FREE	Not Hispanic Or Latino	2007-07-14	0.0727	G4	No	C22.0	8170-03-01	C22.0	Yes	No	0.3149	0	113	Yes	HCC	39.5174	0:LIVING	0904FD43-E25C-4D0F-ACEE-29FAA3FD933B	M0	N0	T1	With Tumor	5.52323	1:PROGRESSION	NA	No	Asian	No	NA	1	Primary	Male
TCGA-DD-AADF	TCGA-DD-AADF-01	64	STAGE I	7TH	11	-7	Hepatocellular Carcinoma	LIHC	Hepatocellular Carcinoma	Mayo Clinic - Rochester	NA	-23614	0	3.78078	0:DiseaseFree	3.78078	0:ALIVE OR DEAD TUMOR FREE	Not Hispanic Or Latino	2007-07-14	0.377	G4	No	C22.0	8170-03-01	C22.0	Yes	Yes	0.3219	0.22	213	No	HCC	3.78078	1:DECEASED	70BB26B8-B38B-4E79-90E7-033A38405B00	M0	N0	T1	Tumor Free	3.78078	0:CENSORED	NA	No	Asian	No	0	1	Primary	Female
TCGA-DD-AADG	TCGA-DD-AADG-01	70	STAGE IIIA	7TH	6	-19	Hepatocellular Carcinoma	LIHC	Hepatocellular Carcinoma	Mayo Clinic - Rochester	1145	-25887	0	8.87662	1:Recurred/Progressed	37.6434	0:ALIVE OR DEAD TUMOR FREE	Not Hispanic Or Latino	2007-07-14	0.1796	G3	No	C22.0	8170-03-01	C22.0	Yes	Yes	0.3036	0.02	161	Yes	HCC	37.6434	0:LIVING	89D1261C-6D93-4298-A2AF-B5FF52BE0CB6	M0	N0	T3A	Tumor Free	8.87662	1:PROGRESSION	NA	No	Asian	No	-22	1	Primary	Male
TCGA-DD-AADI	TCGA-DD-AADI-01	43	STAGE I	7TH	5	-17	Hepatocellular Carcinoma	LIHC	Hepatocellular Carcinoma	Mayo Clinic - Rochester	1085	-15928	0	35.6708	0:DiseaseFree	35.6708	0:ALIVE OR DEAD TUMOR FREE	Not Hispanic Or Latino	2007-07-14	0.2673	G3	No	C22.0	8170-03-01	C22.0	Yes	Yes	0.3081	0.02	106	No	HCC	35.6708	0:LIVING	97472E71-66EB-434B-81B0-D727765F44CB	M0	N0	T1	Tumor Free	35.6708	0:CENSORED	NA	No	Asian	No	-22	1	Primary	Female
TCGA-DD-AADJ	TCGA-DD-AADJ-01	70	STAGE I	7TH	5	-13	Hepatocellular Carcinoma	LIHC	Hepatocellular Carcinoma	Mayo Clinic - Rochester	1066	-25863	0	35.0462	0:DiseaseFree	35.0462	0:ALIVE OR DEAD TUMOR FREE	Not Hispanic Or Latino	2007-07-14	0.1709	G3	No	C22.0	8170-03-01	C22.0	Yes	Yes	0.3066	0.02	60	No	HCC	35.0462	0:LIVING	1D880AEA-9EFE-4A43-8A6A-6A81801DA9E0	M0	N0	T1	Tumor Free	35.0462	0:CENSORED	NA	No	Asian	No	-18	1	Primary	Female
TCGA-DD-AADK	TCGA-DD-AADK-01	68	STAGE II	7TH	9	-11	Hepatocellular Carcinoma	LIHC	Hepatocellular Carcinoma	Mayo Clinic - Rochester	1049	-25046	0	34.4873	0:DiseaseFree	34.4873	0:ALIVE OR DEAD TUMOR FREE	Not Hispanic Or Latino	7/14/14	0.3122	G3	No	C22.0	8170-03-01	C22.0	Yes	Yes	0.3133	0	56	No	HCC	34.4873	0:LIVING	40F30FFB-51DE-4786-A88F-16C170AAC207	M0	N0	T2	Tumor Free	34.4873	0:CENSORED	NA	No	Asian	No	-16	1	Primary	Female
TCGA-DD-AADL	TCGA-DD-AADL-01	58	STAGE I	7TH	14	-15	Hepatocellular Carcinoma	LIHC	Hepatocellular Carcinoma	Mayo Clinic - Rochester	636	-21512	0	20.9094	0:DiseaseFree	20.9094	0:ALIVE OR DEAD TUMOR FREE	Not Hispanic Or Latino	2007-07-14	0.45	G4	No	C22.0	8170-03-01	C22.0	Yes	Yes	0.321	0.22	122	No	HCC	20.9094	0:LIVING	A7F7E313-4636-4C54-B2B7-F5928A8368E4	M0	N0	T1	Tumor Free	20.9094	0:CENSORED	NA	No	Asian	No	-10	1	Primary	Male
TCGA-DD-AADM	TCGA-DD-AADM-01	58	STAGE II	7TH	5	-9	Hepatocellular Carcinoma	LIHC	Hepatocellular Carcinoma	Mayo Clinic - Rochester	NA	-21349	0	0.394516	0:DiseaseFree	0.394516	0:ALIVE OR DEAD TUMOR FREE	Not Hispanic Or Latino	2007-07-14	0.2796	G3	No	C22.0	8170-03-01	C22.0	Yes	Yes	0.3021	0.04	169	No	HCC	0.394516	1:DECEASED	62C02DA8-E4B4-4294-9923-8992D187FC7B	M0	N0	T2	Tumor Free	0.394516	0:CENSORED	NA	No	Asian	No	-14	1	Primary	Male
TCGA-DD-AADN	TCGA-DD-AADN-01	59	STAGE I	7TH	17	5	Hepatocellular Carcinoma	LIHC	Hepatocellular Carcinoma	Mayo Clinic - Rochester	898	-21632	0	29.523	0:DiseaseFree	29.523	0:ALIVE OR DEAD TUMOR FREE	Not Hispanic Or Latino	2007-07-14	0.3785	G4	No	C22.0	8170-03-01	C22.0	Yes	Yes	0.3148	0.1	105	No	HCC	29.523	0:LIVING	32E39C1D-B8E8-4EFE-B451-8EFB112D3518	MX	NX	T1	Tumor Free	29.523	0:CENSORED	NA	No	Asian	No	0	1	Primary	Male
TCGA-DD-AADO	TCGA-DD-AADO-01	55	STAGE I	7TH	20	-9	Hepatocellular Carcinoma	LIHC	Hepatocellular Carcinoma	Mayo Clinic - Rochester	453	-20139	0	14.893	0:DiseaseFree	14.893	0:ALIVE OR DEAD TUMOR FREE	Not Hispanic Or Latino	2007-07-14	0.4877	G3	No	C22.0	8170-03-01	C22.0	Yes	Yes	0.3211	0.12	199	No	HCC	14.893	0:LIVING	9F056388-7529-4FD1-AF11-C82CC350F51C	M0	N0	T1	Tumor Free	14.893	0:CENSORED	NA	No	Asian	No	-14	1	Primary	Male
TCGA-DD-AADP	TCGA-DD-AADP-01	45	STAGE I	7TH	7	-23	Hepatocellular Carcinoma	LIHC	Hepatocellular Carcinoma	Mayo Clinic - Rochester	458	-16760	0	15.0574	0:DiseaseFree	15.0574	0:ALIVE OR DEAD TUMOR FREE	Not Hispanic Or Latino	2007-07-14	0.2758	G3	No	C22.0	8170-03-01	C22.0	Yes	Yes	0.3084	0.12	97	No	HCC	15.0574	0:LIVING	96D42ECC-1157-453A-9661-9248DDF8F273	M0	N0	T1	Tumor Free	15.0574	0:CENSORED	NA	No	Asian	No	-14	1	Primary	Male
TCGA-DD-AADQ	TCGA-DD-AADQ-01	59	STAGE II	7TH	8	-9	Hepatocellular Carcinoma	LIHC	Hepatocellular Carcinoma	Mayo Clinic - Rochester	436	-21756	0	14.3341	0:DiseaseFree	14.3341	0:ALIVE OR DEAD TUMOR FREE	Not Hispanic Or Latino	2007-07-14	0.1948	G3	No	C22.0	8170-03-01	C22.0	Yes	Yes	0.3033	0.24	116	No	HCC	14.3341	0:LIVING	485D283A-552C-485A-84FB-3ABDB98DC797	M0	N0	T2	Tumor Free	14.3341	0:CENSORED	NA	No	Asian	No	-20	1	Primary	Male
TCGA-DD-AADR	TCGA-DD-AADR-01	58	STAGE I	6TH	NA	-5	Hepatocellular Carcinoma	LIHC	Hepatocellular Carcinoma	Mayo Clinic - Rochester	2028	-21217	0	55.8898	1:Recurred/Progressed	66.6732	0:ALIVE OR DEAD TUMOR FREE	Not Hispanic Or Latino	2007-07-14	0.2706	G3	No	C22.0	8170-03-01	C22.0	Yes	Yes	0.2942	0.02	86	Yes	HCC	66.6732	0:LIVING	899D8EA5-49DC-4970-8848-EA6EA088A272	M0	N0	T1	Tumor Free	55.8898	1:PROGRESSION	NA	No	Asian	No	-2	1	Primary	Male
TCGA-DD-AADS	TCGA-DD-AADS-01	63	STAGE I	7TH	5	-9	Hepatocellular Carcinoma	LIHC	Hepatocellular Carcinoma	Mayo Clinic - Rochester	474	-23227	0	15.5834	0:DiseaseFree	15.5834	0:ALIVE OR DEAD TUMOR FREE	Not Hispanic Or Latino	2007-07-14	0.088	G2	No	C22.0	8170-03-01	C22.0	Yes	Yes	0.3013	0.01	133	No	HCC	15.5834	0:LIVING	460A3CBD-C63C-4E6F-B670-2619687AC5A0	M0	N0	T1	Tumor Free	15.5834	0:CENSORED	NA	No	Asian	No	-22	1	Primary	Male
TCGA-DD-AADU	TCGA-DD-AADU-01	60	STAGE II	7TH	26	-23	Hepatocellular Carcinoma	LIHC	Hepatocellular Carcinoma	Mayo Clinic - Rochester	554	-21940	0	18.2135	0:DiseaseFree	18.2135	0:ALIVE OR DEAD TUMOR FREE	Not Hispanic Or Latino	7/14/14	0.8187	G3	No	C22.0	8170-03-01	C22.0	Yes	Yes	0.3074	0.08	83	No	HCC	18.2135	0:LIVING	CF358FB8-866C-4780-A550-D6C1C30B8C63	M0	N0	T2	Tumor Free	18.2135	0:CENSORED	NA	No	Asian	No	-20	1	Primary	Male
TCGA-DD-AADV	TCGA-DD-AADV-01	50	STAGE I	7TH	6	-21	Hepatocellular Carcinoma	LIHC	Hepatocellular Carcinoma	Mayo Clinic - Rochester	574	-18300	0	18.871	0:DiseaseFree	18.871	0:ALIVE OR DEAD TUMOR FREE	Not Hispanic Or Latino	7/14/14	0.3895	G3	No	C22.0	8170-03-01	C22.0	Yes	Yes	0.3172	0.24	95	No	HCC	18.871	0:LIVING	4C78B999-4797-4E19-8BC5-9FFD01CF768A	M0	N0	T1	Tumor Free	18.871	0:CENSORED	NA	Yes	Asian	No	2	1	Primary	Male
TCGA-DD-AADW	TCGA-DD-AADW-01	48	STAGE I	7TH	5	-19	Hepatocellular Carcinoma	LIHC	Hepatocellular Carcinoma	Mayo Clinic - Rochester	587	-17781	0	12.6903	1:Recurred/Progressed	19.2984	0:ALIVE OR DEAD TUMOR FREE	Not Hispanic Or Latino	7/14/14	0.3124	G3	No	C22.0	8170-03-01	C22.0	Yes	Yes	0.3061	0.27	45	Yes	HCC	19.2984	0:LIVING	1BCF1762-7926-45F6-A367-D45FC3AF7BC3	M0	N0	T1	Tumor Free	12.6903	1:PROGRESSION	NA	No	Asian	No	4	1	Primary	Male
TCGA-DD-AADY	TCGA-DD-AADY-01	55	STAGE I	7TH	9	-21	Hepatocellular Carcinoma	LIHC	Hepatocellular Carcinoma	Mayo Clinic - Rochester	555	-20233	0	18.2464	0:DiseaseFree	18.2464	0:ALIVE OR DEAD TUMOR FREE	Not Hispanic Or Latino	7/14/14	0.9251	G2	No	C22.0	8170-03-01	C22.0	Yes	Yes	0.3265	0.44	48	No	HCC	18.2464	0:LIVING	E42E4244-DCE8-453A-B5E0-7593A9B5AF61	M0	N0	T1	Tumor Free	18.2464	0:CENSORED	NA	No	Asian	No	-24	1	Primary	Female
TCGA-DD-AAE0	TCGA-DD-AAE0-01	45	STAGE IIIA	7TH	18	1	Hepatocellular Carcinoma	LIHC	Hepatocellular Carcinoma	Mayo Clinic - Rochester	555	-16732	0	18.2464	0:DiseaseFree	18.2464	0:ALIVE OR DEAD TUMOR FREE	Not Hispanic Or Latino	7/14/14	0.4877	G4	No	C22.0	8170-03-01	C22.0	Yes	Yes	0.3181	0.16	56	No	HCC	18.2464	0:LIVING	5E4136E4-DDD8-4FAF-8A8E-5F836FD97F49	M0	N0	T3A	Tumor Free	18.2464	0:CENSORED	NA	No	Asian	No	12	1	Primary	Female
TCGA-DD-AAE1	TCGA-DD-AAE1-01	52	STAGE I	7TH	5	-21	Hepatocellular Carcinoma	LIHC	Hepatocellular Carcinoma	Mayo Clinic - Rochester	552	-19073	0	18.1477	0:DiseaseFree	18.1477	0:ALIVE OR DEAD TUMOR FREE	Not Hispanic Or Latino	7/14/14	0.2471	G3	No	C22.0	8170-03-01	C22.0	Yes	Yes	0.3208	0.09	46	No	HCC	18.1477	0:LIVING	3BBFF405-DAE4-4DC9-985A-33E7AC9CB2DD	M0	N0	T1	Tumor Free	18.1477	0:CENSORED	NA	No	Asian	No	-20	1	Primary	Male
TCGA-DD-AAE2	TCGA-DD-AAE2-01	51	STAGE I	7TH	5	-19	Hepatocellular Carcinoma	LIHC	Hepatocellular Carcinoma	Mayo Clinic - Rochester	638	-18695	0	20.9751	0:DiseaseFree	20.9751	0:ALIVE OR DEAD TUMOR FREE	Not Hispanic Or Latino	7/14/14	0.1782	G3	No	C22.0	8170-03-01	C22.0	Yes	Yes	0.3069	0.07	82	No	HCC	20.9751	0:LIVING	56447EB8-C50C-4E31-A29E-BDE6BFD31AF4	M0	N0	T1	Tumor Free	20.9751	0:CENSORED	NA	No	Asian	No	-22	1	Primary	Male
TCGA-DD-AAE3	TCGA-DD-AAE3-01	50	STAGE I	7TH	27	-15	Hepatocellular Carcinoma	LIHC	Hepatocellular Carcinoma	Mayo Clinic - Rochester	566	-18271	0	18.608	0:DiseaseFree	18.608	0:ALIVE OR DEAD TUMOR FREE	Not Hispanic Or Latino	7/14/14	0.423	G2	No	C22.0	8170-03-01	C22.0	Yes	Yes	0.3321	0.32	151	No	HCC	18.608	0:LIVING	3C969BDF-CAE8-44F5-839F-5ABD4CBA0EC8	M0	N0	T1	Tumor Free	18.608	0:CENSORED	NA	No	Asian	No	-24	1	Primary	Male
TCGA-DD-AAE4	TCGA-DD-AAE4-01	49	STAGE I	7TH	2	-7	Hepatocellular Carcinoma	LIHC	Hepatocellular Carcinoma	Mayo Clinic - Rochester	608	-18009	0	3.64928	1:Recurred/Progressed	19.9888	0:ALIVE OR DEAD TUMOR FREE	Not Hispanic Or Latino	7/14/14	0.1112	G1	No	C22.0	8170-03-01	C22.0	Yes	Yes	0.302	0.06	57	Yes	HCC	19.9888	0:LIVING	C797D6AD-05D4-4322-BAD2-29801A986B4E	M0	N0	T1	Tumor Free	3.64928	1:PROGRESSION	NA	No	Asian	No	-12	1	Primary	Female
TCGA-DD-AAE6	TCGA-DD-AAE6-01	59	STAGE I	7TH	9	-15	Hepatocellular Carcinoma	LIHC	Hepatocellular Carcinoma	Mayo Clinic - Rochester	141	-21764	0	3.45202	1:Recurred/Progressed	4.63557	0:ALIVE OR DEAD TUMOR FREE	Not Hispanic Or Latino	7/14/14	0.4515	G2	No	C22.0	8170-03-01	C22.0	Yes	Yes	0.3095	0.25	71	Yes	HCC	4.63557	0:LIVING	A61F823B-9164-4BD6-92F4-0A8D8FF0F55E	M0	N0	T1	With Tumor	3.45202	1:PROGRESSION	NA	No	Asian	No	0	1	Primary	Female
TCGA-DD-AAE7	TCGA-DD-AAE7-01	72	STAGE I	7TH	2	-19	Hepatocellular Carcinoma	LIHC	Hepatocellular Carcinoma	Mayo Clinic - Rochester	644	-26568	0	21.1724	0:DiseaseFree	21.1724	0:ALIVE OR DEAD TUMOR FREE	Not Hispanic Or Latino	7/14/14	0.0475	G2	No	C22.0	8170-03-01	C22.0	Yes	Yes	0.3031	0.03	238	No	HCC	21.1724	0:LIVING	427FDBF8-1603-466F-A5C6-963BB2EC3DAC	M0	N0	T1	Tumor Free	21.1724	0:CENSORED	NA	Yes	Asian	No	-22	1	Primary	Male
TCGA-DD-AAE8	TCGA-DD-AAE8-01	45	STAGE I	7TH	12	NA	Hepatocellular Carcinoma	LIHC	Hepatocellular Carcinoma	Mayo Clinic - Rochester	664	-16549	0	0.920538	1:Recurred/Progressed	21.8299	0:ALIVE OR DEAD TUMOR FREE	Not Hispanic Or Latino	7/14/14	0.3631	G3	No	C22.0	8170-03-01	C22.0	Yes	No	0.2974	0	63	Yes	HCC	21.8299	0:LIVING	B929ECE7-6CAF-4081-83D3-9923306B4A8A	M0	N0	T1	Tumor Free	0.920538	1:PROGRESSION	NA	Yes	Asian	No	NA	1	Primary	Male
TCGA-DD-AAE9	TCGA-DD-AAE9-01	69	STAGE I	7TH	14	-9	Hepatocellular Carcinoma	LIHC	Hepatocellular Carcinoma	Mayo Clinic - Rochester	722	-25451	0	23.7367	0:DiseaseFree	23.7367	0:ALIVE OR DEAD TUMOR FREE	Not Hispanic Or Latino	7/14/14	0.3412	G3	No	C22.0	8170-03-01	C22.0	Yes	Yes	0.3168	0.54	97	No	HCC	23.7367	0:LIVING	4C960EEE-E4B5-499D-A596-238AA78745A4	M0	N0	T1	Tumor Free	23.7367	0:CENSORED	NA	No	Asian	No	-12	1	Primary	Male
TCGA-DD-AAEA	TCGA-DD-AAEA-01	65	STAGE I	7TH	9	-11	Hepatocellular Carcinoma	LIHC	Hepatocellular Carcinoma	Mayo Clinic - Rochester	575	-24027	0	18.9039	0:DiseaseFree	18.9039	0:ALIVE OR DEAD TUMOR FREE	Not Hispanic Or Latino	7/14/14	0.2518	G3	No	C22.0	8170-03-01	C22.0	Yes	Yes	0.3127	0.02	166	No	HCC	18.9039	0:LIVING	AD9657AA-34E9-48B1-BA63-916FE7BD14BB	M0	N0	T1	Tumor Free	18.9039	0:CENSORED	NA	Yes	Asian	No	0	1	Primary	Male
TCGA-DD-AAEB	TCGA-DD-AAEB-01	60	STAGE I	7TH	5	-13	Hepatocellular Carcinoma	LIHC	Hepatocellular Carcinoma	Mayo Clinic - Rochester	478	-22121	0	15.7149	0:DiseaseFree	15.7149	0:ALIVE OR DEAD TUMOR FREE	Not Hispanic Or Latino	7/14/14	0.1446	G2	No	C22.0	8170-03-01	C22.0	Yes	Yes	0.3158	0.06	121	No	HCC	15.7149	0:LIVING	F0ECE8E2-A6B0-4ED9-A613-D2FBB20E51B1	M0	N0	T1	Tumor Free	15.7149	0:CENSORED	NA	No	Asian	No	-18	1	Primary	Male
TCGA-DD-AAED	TCGA-DD-AAED-01	51	STAGE I	7TH	8	-17	Hepatocellular Carcinoma	LIHC	Hepatocellular Carcinoma	Mayo Clinic - Rochester	763	-18722	0	6.50952	1:Recurred/Progressed	25.0847	0:ALIVE OR DEAD TUMOR FREE	Not Hispanic Or Latino	7/15/14	0.3957	G3	No	C22.0	8170-03-01	C22.0	Yes	Yes	0.3053	0.28	59	Yes	HCC	25.0847	0:LIVING	527D2BC3-7FDD-4B08-839D-67E2F246DB04	M0	N0	T1	Tumor Free	6.50952	1:PROGRESSION	NA	No	Asian	No	-14	1	Primary	Male
TCGA-DD-AAEE	TCGA-DD-AAEE-01	55	STAGE I	7TH	8	-15	Hepatocellular Carcinoma	LIHC	Hepatocellular Carcinoma	Mayo Clinic - Rochester	810	-20396	0	7.3643	1:Recurred/Progressed	26.6298	0:ALIVE OR DEAD TUMOR FREE	Not Hispanic Or Latino	7/18/14	0.3174	G4	No	C22.0	8170-03-01	C22.0	Yes	Yes	0.3244	0.38	71	Yes	HCC	26.6298	0:LIVING	3C51FEE0-DA54-40E9-A954-DFE30F6F075C	M0	N0	T1	With Tumor	7.3643	1:PROGRESSION	NA	No	Asian	No	-14	1	Primary	Male
TCGA-DD-AAEG	TCGA-DD-AAEG-01	59	STAGE I	7TH	7	-3	Hepatocellular Carcinoma	LIHC	Hepatocellular Carcinoma	Mayo Clinic - Rochester	719	-21853	0	23.6381	0:DiseaseFree	23.6381	0:ALIVE OR DEAD TUMOR FREE	Not Hispanic Or Latino	7/15/14	0.2881	G3	No	C22.0	8170-03-01	C22.0	Yes	Yes	0.3134	0.18	102	No	HCC	23.6381	0:LIVING	BD627786-31A8-46D9-B3E2-7F489D50F608	M0	N0	T1	Tumor Free	23.6381	0:CENSORED	NA	Yes	Asian	No	-12	1	Primary	Female
TCGA-DD-AAEH	TCGA-DD-AAEH-01	73	STAGE I	7TH	7	-23	Hepatocellular Carcinoma	LIHC	Hepatocellular Carcinoma	Mayo Clinic - Rochester	784	-26894	0	21.1724	1:Recurred/Progressed	25.7751	0:ALIVE OR DEAD TUMOR FREE	Not Hispanic Or Latino	7/15/14	0.2091	G2	No	C22.0	8170-03-01	C22.0	Yes	Yes	0.3141	0	82	Yes	HCC	25.7751	0:LIVING	FBB0E4BC-5398-4A7E-963C-86EA1108A2DE	M0	N0	T1	Tumor Free	21.1724	1:PROGRESSION	NA	No	Asian	No	-22	1	Primary	Male
TCGA-DD-AAEI	TCGA-DD-AAEI-01	72	STAGE I	7TH	4	-1	Hepatocellular Carcinoma	LIHC	Hepatocellular Carcinoma	Mayo Clinic - Rochester	1531	-26465	0	16.1423	1:Recurred/Progressed	50.3337	0:ALIVE OR DEAD TUMOR FREE	Not Hispanic Or Latino	7/15/14	0.1529	G2	No	C22.0	8170-03-01	C22.0	Yes	Yes	0.3063	0.02	114	Yes	HCC	50.3337	0:LIVING	34416BE6-B6D6-4029-B899-9BA685E39590	M0	N0	T1	With Tumor	16.1423	1:PROGRESSION	NA	No	Asian	No	-2	1	Primary	Male
TCGA-DD-AAEK	TCGA-DD-AAEK-01	51	STAGE II	7TH	17	-23	Hepatocellular Carcinoma	LIHC	Hepatocellular Carcinoma	Mayo Clinic - Rochester	1067	-18757	0	35.0791	0:DiseaseFree	35.0791	0:ALIVE OR DEAD TUMOR FREE	Not Hispanic Or Latino	7/15/14	0.4197	G3	No	C22.0	8170-03-01	C22.0	Yes	Yes	0.3257	0	79	No	HCC	35.0791	0:LIVING	6EA0EF82-694D-492D-95DA-A3BC8DE99149	M0	N0	T2	Tumor Free	35.0791	0:CENSORED	NA	No	Asian	No	-14	1	Primary	Male
TCGA-DD-AAVP	TCGA-DD-AAVP-01	48	STAGE I	6TH	5	-9	Hepatocellular Carcinoma	LIHC	Hepatocellular Carcinoma	Mayo Clinic - Rochester	2752	-17833	0	29.6873	1:Recurred/Progressed	90.4757	0:ALIVE OR DEAD TUMOR FREE	Not Hispanic Or Latino	6/13/14	0.2356	G1	No	C22.0	8170-03-01	C22.0	Yes	Yes	0.3157	0.05	72	Yes	HCC	90.4757	0:LIVING	0004D251-3F70-4395-B175-C94C2F5B1B81	M0	N0	T1	Tumor Free	29.6873	1:PROGRESSION	NA	No	Asian	No	-16	1	Primary	Male
TCGA-DD-AAVQ	TCGA-DD-AAVQ-01	38	STAGE I	6TH	14	-19	Hepatocellular Carcinoma	LIHC	Hepatocellular Carcinoma	Mayo Clinic - Rochester	2728	-13911	0	49.6104	1:Recurred/Progressed	89.6867	0:ALIVE OR DEAD TUMOR FREE	Not Hispanic Or Latino	6/13/14	0.2383	G2	No	C22.0	8170-03-01	C22.0	Yes	Yes	0.3136	0	52	Yes	HCC	89.6867	0:LIVING	80E7742F-ABBE-4F11-B4E4-C999DC1BD459	M0	N0	T1	Tumor Free	49.6104	1:PROGRESSION	NA	No	Asian	No	-4	1	Primary	Male
TCGA-DD-AAVR	TCGA-DD-AAVR-01	44	STAGE I	6TH	4	-7	Hepatocellular Carcinoma	LIHC	Hepatocellular Carcinoma	Mayo Clinic - Rochester	2513	-16157	0	82.6183	0:DiseaseFree	82.6183	0:ALIVE OR DEAD TUMOR FREE	Not Hispanic Or Latino	6/13/14	0.1538	G2	No	C22.0	8170-03-01	C22.0	Yes	Yes	0.3121	0	59	No	HCC	82.6183	0:LIVING	834CFF01-3C12-42FA-ABBE-AE0AE168C568	M0	N0	T1	Tumor Free	82.6183	0:CENSORED	NA	No	Asian	No	-26	1	Primary	Male
TCGA-DD-AAVS	TCGA-DD-AAVS-01	56	STAGE I	6TH	7	-23	Hepatocellular Carcinoma	LIHC	Hepatocellular Carcinoma	Mayo Clinic - Rochester	1823	-20586	0	59.9336	0:DiseaseFree	59.9336	0:ALIVE OR DEAD TUMOR FREE	Not Hispanic Or Latino	6/13/14	0.3452	G2	No	C22.0	8170-03-01	C22.0	Yes	Yes	0.3116	0.08	49	No	HCC	59.9336	0:LIVING	9FC30C21-2C78-4843-A658-FE84A64B8FAD	M0	N0	T1	Tumor Free	59.9336	0:CENSORED	NA	No	Asian	No	-12	1	Primary	Male
TCGA-DD-AAVU	TCGA-DD-AAVU-01	46	STAGE II	6TH	33	-3	Hepatocellular Carcinoma	LIHC	Hepatocellular Carcinoma	Mayo Clinic - Rochester	2202	-16889	0	53.5885	1:Recurred/Progressed	72.3937	0:ALIVE OR DEAD TUMOR FREE	Not Hispanic Or Latino	6/13/14	0.8507	G2	No	C22.0	8170-03-01	C22.0	Yes	Yes	0.3137	0.23	55	Yes	HCC	72.3937	0:LIVING	146C5332-1AF5-4C49-B740-9A9EDC795F24	M0	N0	T2	Tumor Free	53.5885	1:PROGRESSION	NA	No	Asian	No	-14	1	Primary	Male
TCGA-DD-AAVV	TCGA-DD-AAVV-01	56	STAGE II	6TH	21	-9	Hepatocellular Carcinoma	LIHC	Hepatocellular Carcinoma	Mayo Clinic - Rochester	2455	-20751	0	80.7114	0:DiseaseFree	80.7114	0:ALIVE OR DEAD TUMOR FREE	Not Hispanic Or Latino	2010-01-14	0.3511	G3	No	C22.0	8170-03-01	C22.0	Yes	Yes	0.3079	0.06	131	No	HCC	80.7114	0:LIVING	915F531B-8448-41C7-9DFB-9C83062B906E	M0	N0	T2	Tumor Free	80.7114	0:CENSORED	NA	No	Asian	No	-20	1	Primary	Male
TCGA-DD-AAVW	TCGA-DD-AAVW-01	35	STAGE I	6TH	8	-23	Hepatocellular Carcinoma	LIHC	Hepatocellular Carcinoma	Mayo Clinic - Rochester	2317	-12986	0	76.1745	0:DiseaseFree	76.1745	0:ALIVE OR DEAD TUMOR FREE	Not Hispanic Or Latino	6/13/14	0.3441	G2	No	C22.0	8170-03-01	C22.0	Yes	Yes	0.321	1.31	35	No	HCC	76.1745	0:LIVING	11823A8A-194F-4E6B-A373-EF5A3FC7D2B9	M0	N0	T1	Tumor Free	76.1745	0:CENSORED	NA	No	Asian	No	-18	1	Primary	Male
TCGA-DD-AAVX	TCGA-DD-AAVX-01	38	STAGE II	6TH	2	-17	Hepatocellular Carcinoma	LIHC	Hepatocellular Carcinoma	Mayo Clinic - Rochester	1570	-14016	0	12.9204	1:Recurred/Progressed	56.4816	0:ALIVE OR DEAD TUMOR FREE	Not Hispanic Or Latino	6/13/14	0.1242	G2	No	C22.0	8170-03-01	C22.0	Yes	Yes	0.3132	0.04	63	Yes	HCC	56.4816	0:LIVING	AFCB9708-92B3-4727-9C0D-63E7FF22D87B	M0	N0	T2	With Tumor	12.9204	1:PROGRESSION	NA	No	Asian	Yes	-20	1	Primary	Male
TCGA-DD-AAVY	TCGA-DD-AAVY-01	56	STAGE IIIA	6TH	9	-19	Hepatocellular Carcinoma	LIHC	Hepatocellular Carcinoma	Mayo Clinic - Rochester	1970	-20709	0	64.7664	0:DiseaseFree	64.7664	0:ALIVE OR DEAD TUMOR FREE	Not Hispanic Or Latino	6/13/14	0.2905	G2	No	C22.0	8170-03-01	C22.0	Yes	Yes	0.3078	0.09	84	No	HCC	64.7664	0:LIVING	C36F9FFE-515B-4895-B82A-AADC49FE3016	M0	N0	T3	Tumor Free	64.7664	0:CENSORED	NA	No	Asian	No	-22	1	Primary	Male
TCGA-DD-AAVZ	TCGA-DD-AAVZ-01	38	STAGE I	6TH	6	-25	Hepatocellular Carcinoma	LIHC	Hepatocellular Carcinoma	Mayo Clinic - Rochester	1900	-14005	0	62.4651	0:DiseaseFree	62.4651	0:ALIVE OR DEAD TUMOR FREE	Not Hispanic Or Latino	6/13/14	0.2312	G2	No	C22.0	8170-03-01	C22.0	Yes	Yes	0.3061	0.04	38	No	HCC	62.4651	0:LIVING	11F69D9F-A67D-41FA-95A9-BAA194B3FCFB	M0	N0	T1	Tumor Free	62.4651	0:CENSORED	NA	No	Asian	No	-6	1	Primary	Male
TCGA-DD-AAW0	TCGA-DD-AAW0-01	54	STAGE I	6TH	8	-25	Hepatocellular Carcinoma	LIHC	Hepatocellular Carcinoma	Mayo Clinic - Rochester	2015	-19981	0	66.2458	0:DiseaseFree	66.2458	0:ALIVE OR DEAD TUMOR FREE	Not Hispanic Or Latino	6/13/14	0.286	G2	No	C22.0	8170-03-01	C22.0	Yes	Yes	0.3126	0.05	89	No	HCC	66.2458	0:LIVING	109436AA-A655-429B-8D3B-1A43385C9016	M0	N0	T1	Tumor Free	66.2458	0:CENSORED	NA	No	Asian	No	-18	1	Primary	Male
TCGA-DD-AAW1	TCGA-DD-AAW1-01	55	STAGE IIIA	6TH	3	-23	Hepatocellular Carcinoma	LIHC	Hepatocellular Carcinoma	Mayo Clinic - Rochester	1989	-20288	0	65.3911	0:DiseaseFree	65.3911	0:ALIVE OR DEAD TUMOR FREE	Not Hispanic Or Latino	6/13/14	0.1121	G2	No	C22.0	8170-03-01	C22.0	Yes	Yes	0.3089	0.03	103	No	HCC	65.3911	0:LIVING	31C7D56B-4AF7-4FDB-BA83-63BF615FCC3D	M0	N0	T3	Tumor Free	65.3911	0:CENSORED	NA	No	Asian	No	-18	1	Primary	Male
TCGA-DD-AAW2	TCGA-DD-AAW2-01	69	STAGE I	6TH	9	-23	Hepatocellular Carcinoma	LIHC	Hepatocellular Carcinoma	Mayo Clinic - Rochester	1855	-25420	0	12.8547	1:Recurred/Progressed	60.9856	0:ALIVE OR DEAD TUMOR FREE	Not Hispanic Or Latino	6/13/14	0.2854	G2	No	C22.0	8170-03-01	C22.0	Yes	Yes	0.3075	0.12	116	Yes	HCC	60.9856	0:LIVING	03DF105E-A005-4577-BFDB-9644758D778E	M0	N0	T1	With Tumor	12.8547	1:PROGRESSION	NA	No	Asian	NA	-18	1	Primary	Male
TCGA-DD-AAW3	TCGA-DD-AAW3-01	69	STAGE I	6TH	8	-17	Hepatocellular Carcinoma	LIHC	Hepatocellular Carcinoma	Mayo Clinic - Rochester	1633	-25254	0	53.6871	0:DiseaseFree	53.6871	0:ALIVE OR DEAD TUMOR FREE	Not Hispanic Or Latino	6/13/14	0.2248	G2	No	C22.0	8170-03-01	C22.0	Yes	Yes	0.325	0.19	87	No	HCC	53.6871	0:LIVING	564B4F4D-3C18-40D5-9D95-916774DF600C	M0	N0	T1	Tumor Free	53.6871	0:CENSORED	NA	No	Asian	No	-22	1	Primary	Male
TCGA-ED-A459	TCGA-ED-A459-01	47	STAGE II	7TH	18	21	Hepatocellular Carcinoma	LIHC	Hepatocellular Carcinoma	Asterand	910	-17402	0	29.9175	0:DiseaseFree	29.9175	0:ALIVE OR DEAD TUMOR FREE	Not Hispanic Or Latino	1/15/13	0.4161	G2	No	C22.0	8170-03-01	C22.0	Yes	Yes	0.2885	0.09	219	No	HCC	29.9175	0:LIVING	56403463-1727-4C23-A709-DE5F168C4073	M0	N0	T2	Tumor Free	29.9175	0:CENSORED	NA	No	Asian	Yes	-2	1	Primary	Male
TCGA-ED-A4XI	TCGA-ED-A4XI-01	58	STAGE II	7TH	1	-29	Hepatocellular Carcinoma	LIHC	Hepatocellular Carcinoma	Asterand	819	-21497	0	26.9257	0:DiseaseFree	26.9257	0:ALIVE OR DEAD TUMOR FREE	Not Hispanic Or Latino	3/22/13	0.0186	G3	No	C22.0	8170-03-01	C22.0	Yes	Yes	0.2791	0	139	No	HCC	26.9257	0:LIVING	C52ABAC9-07DA-4B3D-BF8A-2161CACF9682	M0	N0	T2	Tumor Free	26.9257	0:CENSORED	NA	No	Asian	No	-22	1	Primary	Male
TCGA-ED-A5KG	TCGA-ED-A5KG-01	60	STAGE II	7TH	0	-33	Hepatocellular Carcinoma	LIHC	Hepatocellular Carcinoma	Asterand	854	-22258	0	28.0764	0:DiseaseFree	28.0764	0:ALIVE OR DEAD TUMOR FREE	Not Hispanic Or Latino	5/22/13	0.0001	G2	No	C22.0	8170-03-01	C22.0	Yes	Yes	0.2697	0	16	No	HCC	28.0764	0:LIVING	CEBDAFEE-8FFD-4EE2-8DD1-9225E06623C2	M0	N0	T2	Tumor Free	3.6164	1:PROGRESSION	NA	No	Asian	No	-6	1	Primary	Female
TCGA-ED-A627	TCGA-ED-A627-01	74	STAGE I	7TH	0	-15	Hepatocellular Carcinoma	LIHC	Hepatocellular Carcinoma	Asterand	423	-27303	0	13.9067	0:DiseaseFree	13.9067	0:ALIVE OR DEAD TUMOR FREE	Not Hispanic Or Latino	5/28/13	0.0001	G2	No	C22.0	8170-03-01	C22.0	Yes	Yes	0.3023	0	1	No	HCC	13.9067	0:LIVING	A4AF0084-EDD4-4DCD-8975-4A59EE5DA64C	M0	NX	T1	Tumor Free	13.9067	0:CENSORED	NA	No	White	No	-12	1	Primary	Male
TCGA-ED-A66X	TCGA-ED-A66X-01	35	STAGE IIIA	7TH	22	-11	Hepatocellular Carcinoma	LIHC	Hepatocellular Carcinoma	Asterand	406	-12947	0	4.07667	1:Recurred/Progressed	13.3478	0:ALIVE OR DEAD TUMOR FREE	Not Hispanic Or Latino	2007-03-13	0.2912	G3	No	C22.0	8170-03-01	C22.0	Yes	Yes	0.3073	0.01	45	Yes	HCC	13.3478	0:LIVING	B75CA9E4-A474-4960-9343-C8E9524CD096	M0	N0	T3A	Tumor Free	4.07667	1:PROGRESSION	NA	No	Asian	NA	-8	1	Primary	Male
TCGA-ED-A66Y	TCGA-ED-A66Y-01	51	STAGE IIIA	7TH	17	-19	Hepatocellular Carcinoma	LIHC	Hepatocellular Carcinoma	Asterand	7	-18797	0	9.7314	0:DiseaseFree	9.7314	0:ALIVE OR DEAD TUMOR FREE	Not Hispanic Or Latino	2007-03-13	0.1845	G3	No	C22.0	8170-03-01	C22.0	Yes	Yes	0.3007	0.07	89	NA	HCC	9.7314	1:DECEASED	34303CDD-C31C-4B95-9965-2A5513DC322D	M0	N0	T3A	Tumor Free	9.7314	0:CENSORED	NA	No	Asian	No	2	1	Primary	Female
TCGA-ED-A7PX	TCGA-ED-A7PX-01	48	STAGE II	7TH	6	15	Hepatocellular Carcinoma	LIHC	Hepatocellular Carcinoma	Asterand	6	-17638	0	0.197258	0:DiseaseFree	0.197258	0:ALIVE OR DEAD TUMOR FREE	Not Hispanic Or Latino	2001-03-14	0.3022	G3	No	C22.0	8170-03-01	C22.0	Yes	Yes	0.3243	0.12	29	No	HCC	0.197258	0:LIVING	470D52B8-3D74-4789-B714-B9869A96657B	M0	NX	T2	Tumor Free	0.197258	0:CENSORED	NA	No	Asian	No	-10	1	Primary	Female
TCGA-ED-A7PY	TCGA-ED-A7PY-01	20	STAGE II	7TH	8	-27	Hepatocellular Carcinoma	LIHC	Hepatocellular Carcinoma	Asterand	390	-7556	0	12.8218	0:DiseaseFree	12.8218	0:ALIVE OR DEAD TUMOR FREE	Not Hispanic Or Latino	2001-07-14	0.3611	G3	No	C22.0	8170-03-01	C22.0	Yes	Yes	0.3165	0.29	29	No	HCC	12.8218	0:LIVING	A396E048-5AA0-4D71-96BD-7F4FDF6934AA	M0	NX	T2	Tumor Free	12.8218	0:CENSORED	NA	No	Asian	No	-18	1	Primary	Female
TCGA-ED-A7PZ	TCGA-ED-A7PZ-01	61	STAGE II	7TH	21	23	Hepatocellular Carcinoma	LIHC	Hepatocellular Carcinoma	Asterand	6	-22601	0	0.197258	0:DiseaseFree	0.197258	0:ALIVE OR DEAD TUMOR FREE	Not Hispanic Or Latino	2001-07-14	0.5331	G2	No	C22.0	8170-03-01	C22.0	Yes	Yes	0.319	0.63	240	No	HCC	0.197258	0:LIVING	87750E70-3AF7-452A-9AA5-375ACD3843EA	M0	NX	T2	Tumor Free	0.197258	0:CENSORED	NA	No	Asian	No	-2	1	Primary	Male
TCGA-ED-A7XO	TCGA-ED-A7XO-01	29	STAGE IIIA	7TH	6	-1	Hepatocellular Carcinoma	LIHC	Hepatocellular Carcinoma	Asterand	427	-10828	0	8.6136	1:Recurred/Progressed	14.0382	0:ALIVE OR DEAD TUMOR FREE	Not Hispanic Or Latino	2012-05-13	0.2117	G2	No	C22.0	8170-03-01	C22.0	Yes	Yes	0.3321	0	57	Yes	HCC	14.0382	0:LIVING	20BB3855-66E2-46D4-B189-006B4B254C2E	M0	N0	T3A	Tumor Free	8.6136	1:PROGRESSION	NA	No	Asian	No	-16	1	Primary	Male
TCGA-ED-A7XP	TCGA-ED-A7XP-01	53	STAGE II	7TH	7	-11	Hepatocellular Carcinoma	LIHC	Hepatocellular Carcinoma	Asterand	400	-19504	0	6.14788	1:Recurred/Progressed	13.1505	0:ALIVE OR DEAD TUMOR FREE	Not Hispanic Or Latino	2012-05-13	0.2537	G3	No	C22.0	8170-03-01	C22.0	Yes	Yes	0.3289	0.28	59	Yes	HCC	13.1505	0:LIVING	CCA827CA-0066-497D-83DC-477F3B08EA6D	M0	N0	T2	Tumor Free	6.14788	1:PROGRESSION	NA	No	Asian	No	-18	1	Primary	Female
TCGA-ED-A82E	TCGA-ED-A82E-01	60	STAGE IIIA	7TH	23	-13	Hepatocellular Carcinoma	LIHC	Hepatocellular Carcinoma	Asterand	408	-22234	0	13.4136	0:DiseaseFree	13.4136	0:ALIVE OR DEAD TUMOR FREE	Not Hispanic Or Latino	2001-07-14	0.6435	G2	No	C22.0	8170-03-01	C22.0	Yes	Yes	0.3153	0.27	29	No	HCC	13.4136	0:LIVING	A96B67BA-6180-4B80-8792-877860421CA0	M0	N0	T3A	Tumor Free	13.4136	0:CENSORED	NA	No	Asian	No	-22	1	Primary	Female
TCGA-ED-A8O5	TCGA-ED-A8O5-01	59	STAGE IIIA	7TH	8	-21	Hepatocellular Carcinoma	LIHC	Hepatocellular Carcinoma	Asterand	406	-21648	0	13.3478	0:DiseaseFree	13.3478	0:ALIVE OR DEAD TUMOR FREE	Not Hispanic Or Latino	2002-12-14	0.2573	G3	No	C22.0	8170-03-01	C22.0	Yes	Yes	0.299	0.17	109	No	HCC	13.3478	0:LIVING	2BEA076B-C923-4A91-A37B-C6615FEC021C	M0	N0	T3A	Tumor Free	13.3478	0:CENSORED	NA	No	Asian	No	-14	1	Primary	Female
TCGA-ED-A8O6	TCGA-ED-A8O6-01	50	STAGE IIIA	7TH	25	1	Hepatocellular Carcinoma	LIHC	Hepatocellular Carcinoma	Asterand	6	-18572	0	1.84108	0:DiseaseFree	1.84108	0:ALIVE OR DEAD TUMOR FREE	Not Hispanic Or Latino	2002-12-14	0.5375	G3	No	C22.0	8170-03-01	C22.0	Yes	Yes	0.3076	0.25	63	NA	HCC	1.84108	1:DECEASED	7FB03840-5153-4DC6-A302-5A89AA4E1FB6	M0	N0	T3A	Tumor Free	1.84108	0:CENSORED	NA	No	Asian	No	0	1	Primary	Female
TCGA-ED-A97K	TCGA-ED-A97K-01	54	STAGE IIIA	7TH	31	-29	Hepatocellular Carcinoma	LIHC	Hepatocellular Carcinoma	Asterand	6	-20073	0	0.197258	0:DiseaseFree	0.197258	0:ALIVE OR DEAD TUMOR FREE	Not Hispanic Or Latino	4/18/14	0.3209	G2	No	C22.0	8180-03-01	C22.0	Yes	Yes	0.3175	0.07	47	No	HCC	0.197258	0:LIVING	8778DC9E-A7DB-4464-A8AF-11ADDB5E441A	M0	N0	T3A	Tumor Free	0.197258	0:CENSORED	NA	No	Asian	No	-16	1	Primary	Male
TCGA-EP-A12J	TCGA-EP-A12J-01	62	STAGE I	7TH	4	-23	Hepatocellular Carcinoma	LIHC	Hepatocellular Carcinoma	Christiana Healthcare	570	-22997	0	18.7395	0:DiseaseFree	18.7395	0:ALIVE OR DEAD TUMOR FREE	Not Hispanic Or Latino	3/31/11	0.1981	G1	No	C22.0	8170-03-01	C22.0	Yes	Yes	0.3527	0.09	50	No	HCC	18.7395	0:LIVING	959918d7-cb84-4745-a72f-d138176b1ecb	MX	NX	T1	Tumor Free	18.7395	0:CENSORED	NA	No	Black or African American	No	-22	1	Primary	Male
TCGA-EP-A26S	TCGA-EP-A26S-01	70	STAGE I	7TH	3	-33	Hepatocellular Carcinoma	LIHC	Hepatocellular Carcinoma	Christiana Healthcare	608	-25677	0	NA	NA	19.9888	0:ALIVE OR DEAD TUMOR FREE	Not Hispanic Or Latino	7/19/11	0.0845	G2	No	C22.0	8170-03-01	C22.0	Yes	Yes	0.3637	0	89	No	HCC	19.9888	0:LIVING	B7D6621C-8BCE-4A01-8588-9D7761D9372B	MX	N0	T1	Tumor Free	19.9888	0:CENSORED	NA	No	White	No	-24	1	Primary	Male
TCGA-EP-A2KA	TCGA-EP-A2KA-01	52	STAGE IIIA	7TH	5	-1	Hepatocellular Carcinoma	LIHC	Hepatocellular Carcinoma	Christiana Healthcare	357	-19214	0	9.63277	1:Recurred/Progressed	20.6135	1:DEAD WITH TUMOR	Not Hispanic Or Latino	10/18/11	0.2531	G3	No	C22.0	8170-03-01	C22.0	Yes	Yes	0.3269	0.07	104	Yes	HCC	20.6135	1:DECEASED	440375D7-CDCD-418A-8992-0A8CA42D290D	MX	NX	T3A	NA	9.63277	1:PROGRESSION	NA	No	White	No	2	1	Primary	Female
TCGA-EP-A2KB	TCGA-EP-A2KB-01	46	STAGE I	7TH	9	-23	Hepatocellular Carcinoma	LIHC	Hepatocellular Carcinoma	Christiana Healthcare	334	-16835	0	5.29309	1:Recurred/Progressed	19.5943	1:DEAD WITH TUMOR	Not Hispanic Or Latino	9/26/11	0.6426	G2	No	C22.0	8170-03-01	C22.0	Yes	Yes	0.3357	0.72	77	Yes	HCC	19.5943	1:DECEASED	18C08546-BED3-4ED9-B223-479AFE633C8E	MX	NX	T1	Tumor Free	5.29309	1:PROGRESSION	NA	No	White	No	-4	1	Primary	Female
TCGA-EP-A2KC	TCGA-EP-A2KC-01	62	STAGE I	7TH	9	-21	Hepatocellular Carcinoma	LIHC	Hepatocellular Carcinoma	Christiana Healthcare	NA	-22677	0	0.624651	0:DiseaseFree	0.624651	0:ALIVE OR DEAD TUMOR FREE	Not Hispanic Or Latino	2010-05-11	0.3777	G3	No	C22.0	8170-03-01	C22.0	Yes	Yes	0.3229	0.05	81	No	HCC	0.624651	1:DECEASED	71681DB9-FA90-4FE1-A497-67D501EB75F0	MX	NX	T1	Tumor Free	0.624651	0:CENSORED	NA	No	Black or African American	No	-16	1	Primary	Male
TCGA-EP-A3JL	TCGA-EP-A3JL-01	76	STAGE I	7TH	31	1	Hepatocellular Carcinoma	LIHC	Hepatocellular Carcinoma	Christiana Healthcare	303	-27886	0	NA	NA	9.96153	0:ALIVE OR DEAD TUMOR FREE	Not Hispanic Or Latino	3/19/12	0.1861	G2	No	C22.0	8170-03-01	C22.0	Yes	Yes	0.3336	0.01	87	No	HCC	9.96153	0:LIVING	A196A937-B17D-4D4A-965B-8AF0F4F41367	MX	NX	T1	Tumor Free	9.96153	0:CENSORED	NA	Yes	White	No	-8	1	Primary	Male
TCGA-EP-A3RK	TCGA-EP-A3RK-01	73	STAGE IIIA	7TH	8	1	Hepatocellular Carcinoma	LIHC	Hepatocellular Carcinoma	Christiana Healthcare	363	-26985	0	NA	NA	11.9341	0:ALIVE OR DEAD TUMOR FREE	Not Hispanic Or Latino	5/15/12	0.2332	G2	No	C22.0	8170-03-01	C22.0	Yes	Yes	0.3491	0.01	53	Yes	HCC	11.9341	0:LIVING	F15279DD-5D12-460B-9BD1-B4F95681CA65	MX	NX	T3A	Tumor Free	10.5204	1:PROGRESSION	NA	No	White	No	0	1	Primary	Male
TCGA-ES-A2HS	TCGA-ES-A2HS-01	80	STAGE I	6TH	25	-15	Hepatocellular Carcinoma	LIHC	Hepatocellular Carcinoma	University of Florida	NA	-29268	0	22.6189	0:DiseaseFree	22.6189	0:ALIVE OR DEAD TUMOR FREE	Not Hispanic Or Latino	9/28/11	0.3659	G2	No	C22.0	8170-03-01	C22.0	Yes	Yes	0.3273	0.15	65	NA	HCC	22.6189	1:DECEASED	728AEDB3-551A-4C16-9BE3-7733A9539E9E	MX	NX	T1	Tumor Free	22.6189	0:CENSORED	NA	Yes	White	NA	-18	1	Primary	Male
TCGA-ES-A2HT	TCGA-ES-A2HT-01	54	STAGE I	6TH	38	1	Hepatocellular Carcinoma	LIHC	Hepatocellular Carcinoma	University of Florida	NA	-20023	0	14.3998	0:DiseaseFree	14.3998	0:ALIVE OR DEAD TUMOR FREE	Not Hispanic Or Latino	9/30/11	0.1469	G2	No	C22.0	8170-03-01	C22.0	Yes	Yes	0.3186	0.05	67	NA	HCC	14.3998	1:DECEASED	7DD3BDA9-3A0A-46FA-B052-A6D24B847804	MX	NX	T1	Tumor Free	14.3998	0:CENSORED	NA	No	Black or African American	NA	-20	1	Primary	Male
TCGA-FV-A23B	TCGA-FV-A23B-01	70	STAGE II	6TH	6	-19	Hepatocellular Carcinoma	LIHC	Hepatocellular Carcinoma	International Genomics Consortium	987	-25788	0	47.7693	1:Recurred/Progressed	60.887	1:DEAD WITH TUMOR	Not Hispanic Or Latino	7/18/11	0.2019	NA	No	C22.0	8170-03-01	C22.0	Yes	Yes	0.3684	0.06	109	Yes	HCC	60.887	1:DECEASED	C95ED407-BCC2-44AA-BC59-BF7549F2D665	M0	N0	T2	Tumor Free	47.7693	1:PROGRESSION	NA	No	White	No	-4	1	Primary	Female
TCGA-FV-A2QQ	TCGA-FV-A2QQ-01	80	STAGE I	7TH	4	-9	Hepatocellular Carcinoma	LIHC	Hepatocellular Carcinoma	International Genomics Consortium	729	-29354	0	23.9669	0:DiseaseFree	23.9669	0:ALIVE OR DEAD TUMOR FREE	Not Hispanic Or Latino	2010-01-12	0.1404	G2	No	C22.0	8170-03-01	C22.0	Yes	Yes	0.3218	0	118	No	HCC	23.9669	0:LIVING	D680DF09-368E-42B5-B540-45C41ED31042	MX	N0	T1	Tumor Free	23.9669	0:CENSORED	NA	No	White	No	-16	1	Primary	Male
TCGA-FV-A2QR	TCGA-FV-A2QR-01	75	STAGE I	6TH	5	-31	Hepatocellular Carcinoma	LIHC	Hepatocellular Carcinoma	International Genomics Consortium	NA	NA	0	NA	NA	19.1012	1:DEAD WITH TUMOR	Not Hispanic Or Latino	2002-09-12	0.2591	G1	No	C22.0	8170-03-01	C22.0	Yes	Yes	0.3635	0.11	105	Yes	HCC	19.1012	1:DECEASED	D3A03F7A-3482-4548-957E-05C692B20101	M0	N0	T1	With Tumor	18.4436	1:PROGRESSION	NA	No	White	No	-20	1	Primary	Male
TCGA-FV-A3I0	TCGA-FV-A3I0-01	76	STAGE II	7TH	19	7	Hepatocellular Carcinoma	LIHC	Hepatocellular Carcinoma	International Genomics Consortium	848	-28101	0	5.22734	1:Recurred/Progressed	27.8791	0:ALIVE OR DEAD TUMOR FREE	Not Hispanic Or Latino	4/16/12	0.3727	G2	No	C22.0	8171-03-01	C22.0	Yes	Yes	0.3429	0.31	77	Yes	HCC	27.8791	0:LIVING	A8C2AA08-9156-4845-AD77-5E060858C757	M0	NX	T2	Tumor Free	5.22734	1:PROGRESSION	NA	No	White	No	-2	1	Primary	Female
TCGA-FV-A3I1	TCGA-FV-A3I1-01	81	STAGE II	7TH	9	-11	Hepatocellular Carcinoma	LIHC	Hepatocellular Carcinoma	International Genomics Consortium	0	NA	0	8.12046	0:DiseaseFree	8.12046	0:ALIVE OR DEAD TUMOR FREE	Not Hispanic Or Latino	4/16/12	0.263	G2	No	C22.0	8170-03-01	C22.0	Yes	Yes	0.3189	0.09	69	No	HCC	8.12046	1:DECEASED	BFD20D71-18A5-4F01-8D56-84378AD92359	MX	N0	T2	Tumor Free	8.12046	0:CENSORED	NA	Yes	White	No	-18	1	Primary	Female
TCGA-FV-A3R2	TCGA-FV-A3R2-01	75	STAGE I	6TH	14	-5	Hepatocellular Carcinoma	LIHC	Hepatocellular Carcinoma	International Genomics Consortium	NA	-27530	0	6.37801	0:DiseaseFree	6.37801	0:ALIVE OR DEAD TUMOR FREE	Not Hispanic Or Latino	9/24/12	0.4018	NA	No	C22.0	8170-03-01	C22.0	Yes	Yes	0.3241	0.01	73	No	HCC	6.37801	1:DECEASED	17833039-0D7E-47F0-90E6-8CABAE94C124	MX	NX	T1	Tumor Free	6.37801	0:CENSORED	NA	Yes	White	No	-18	1	Primary	Male
TCGA-FV-A3R3	TCGA-FV-A3R3-01	38	STAGE I	7TH	1	-29	Hepatocellular Carcinoma	LIHC	Hepatocellular Carcinoma	International Genomics Consortium	4	-14231	0	12.0327	0:DiseaseFree	12.0327	0:ALIVE OR DEAD TUMOR FREE	Not Hispanic Or Latino	9/25/12	0.0882	G2	No	C22.0	8170-03-01	C22.0	Yes	Yes	0.3297	0	53	NA	HCC	12.0327	1:DECEASED	3DD7C93D-8194-44EE-8014-10DD81EF6441	MX	NX	T1	Tumor Free	12.0327	0:CENSORED	NA	No	White	No	-18	1	Primary	Female
TCGA-FV-A495	TCGA-FV-A495-01	51	STAGE II	7TH	5	1	Hepatocellular Carcinoma	LIHC	Hepatocellular Carcinoma	International Genomics Consortium	1	-18740	0	0.0328764	0:DiseaseFree	0.0328764	0:ALIVE OR DEAD TUMOR FREE	Not Hispanic Or Latino	2/21/13	0.194	G2	No	C22.0	8170-03-01	C22.0	Yes	Yes	0.2816	0	104	No	HCC	0.0328764	0:LIVING	BD48FA5E-0152-46F0-A4FA-8CF723FF2DCD	M0	NX	T2	Tumor Free	0.0328764	0:CENSORED	NA	No	White	NA	-10	1	Primary	Female
TCGA-FV-A496	TCGA-FV-A496-01	84	STAGE I	7TH	9	-17	Hepatocellular Carcinoma	LIHC	Hepatocellular Carcinoma	International Genomics Consortium	10	-30950	0	0.328764	0:DiseaseFree	0.328764	0:ALIVE OR DEAD TUMOR FREE	Not Hispanic Or Latino	2/21/13	0.4553	G2	No	C22.0	8170-03-01	C22.0	Yes	Yes	0.2946	0.12	116	No	HCC	0.328764	0:LIVING	8AFA3140-DCBD-44C0-AB13-4ADA6A0444D4	M0	NX	T1	Tumor Free	0.328764	0:CENSORED	NA	No	White	NA	-22	1	Primary	Female
TCGA-FV-A4ZP	TCGA-FV-A4ZP-01	78	STAGE IIIA	6TH	17	-1	Hepatocellular Carcinoma	LIHC	Hepatocellular Carcinoma	International Genomics Consortium	1836	-28771	0	NA	NA	81.7306	0:ALIVE OR DEAD TUMOR FREE	Not Hispanic Or Latino	3/15/13	0.5099	G2	No	C22.0	8170-03-01	C22.0	Yes	Yes	0.2818	0.13	90	Yes	HCC	81.7306	1:DECEASED	5C08008D-5ED4-4480-BD00-C8A2D8C787DC	M0	NX	T3	Tumor Free	81.7306	0:CENSORED	NA	Yes	White	No	-8	1	Primary	Male
TCGA-FV-A4ZQ	TCGA-FV-A4ZQ-01	52	STAGE I	7TH	12	1	Hepatocellular Carcinoma	LIHC	Hepatocellular Carcinoma	International Genomics Consortium	12	-19090	0	0.394516	0:DiseaseFree	0.394516	0:ALIVE OR DEAD TUMOR FREE	Not Hispanic Or Latino	3/15/13	0.2896	G2	No	C22.0	8170-03-01	C22.0	Yes	Yes	0.2793	0.01	71	No	HCC	0.394516	0:LIVING	65E430E1-0C9A-4045-83A9-653B7CFF811D	M0	NX	T1	Tumor Free	0.394516	0:CENSORED	NA	No	White	NA	12	1	Primary	Male
TCGA-G3-A25S	TCGA-G3-A25S-01	64	STAGE I	6TH	27	1	Hepatocellular Carcinoma	LIHC	Hepatocellular Carcinoma	Alberta Health Services	37	-23571	0	NA	NA	13.6766	1:DEAD WITH TUMOR	Not Hispanic Or Latino	7/27/11	0.5349	G2	No	C22.0	8170-03-01	C22.0	Yes	Yes	0.3836	0.29	141	Yes	HCC	13.6766	1:DECEASED	B865DEC4-F051-4FBE-9405-F832FF2010D7	M0	N0	T1	With Tumor	1.21643	1:PROGRESSION	NA	No	White	No	-8	1	Primary	Male
TCGA-G3-A25T	TCGA-G3-A25T-01	45	STAGE IIIA	6TH	19	27	Hepatocellular Carcinoma	LIHC	Hepatocellular Carcinoma	Alberta Health Services	1553	-16461	0	14.8601	1:Recurred/Progressed	51.057	0:ALIVE OR DEAD TUMOR FREE	Not Hispanic Or Latino	7/27/11	0.27	G2	No	C22.0	8170-03-01	C22.0	Yes	Yes	0.4072	0.12	66	Yes	HCC	51.057	0:LIVING	F6E5979D-D6A9-4408-BD1B-1B37D1064E83	M0	N0	T3	Tumor Free	14.8601	1:PROGRESSION	NA	No	White	No	-2	1	Primary	Female
TCGA-G3-A25U	TCGA-G3-A25U-01	63	STAGE I	6TH	6	-13	Hepatocellular Carcinoma	LIHC	Hepatocellular Carcinoma	Alberta Health Services	1636	-23207	0	53.7857	0:DiseaseFree	53.7857	0:ALIVE OR DEAD TUMOR FREE	Not Hispanic Or Latino	7/27/11	0.247	G3	No	C22.0	8170-03-01	C22.0	Yes	Yes	0.3739	0.2	94	No	HCC	53.7857	0:LIVING	B9835DC5-BF31-4541-A973-E8CA802D80BA	M0	N0	T1	Tumor Free	53.7857	0:CENSORED	NA	No	Asian	No	-6	1	Primary	Female
TCGA-G3-A25V	TCGA-G3-A25V-01	68	STAGE I	7TH	0	-1	Hepatocellular Carcinoma	LIHC	Hepatocellular Carcinoma	Alberta Health Services	860	-25144	0	16.0765	1:Recurred/Progressed	28.2737	0:ALIVE OR DEAD TUMOR FREE	Not Hispanic Or Latino	7/27/11	0.0017	G2	No	C22.0	8170-03-01	C22.0	Yes	Yes	0.3701	0	74	Yes	HCC	28.2737	0:LIVING	F435EC00-0DB8-46B4-96BF-890A9D931DF3	M0	N0	T1	Tumor Free	16.0765	1:PROGRESSION	NA	No	White	No	-22	1	Primary	Male
TCGA-G3-A25W	TCGA-G3-A25W-01	79	STAGE IIIB	7TH	9	NA	Hepatocellular Carcinoma	LIHC	Hepatocellular Carcinoma	Alberta Health Services	935	-29018	0	30.7394	0:DiseaseFree	30.7394	0:ALIVE OR DEAD TUMOR FREE	Not Hispanic Or Latino	7/27/11	0.1229	G2	No	C22.0	8170-03-01	C22.0	Yes	No	0.3763	0	97	No	HCC	30.7394	0:LIVING	06AC44E9-1226-4202-828B-6F224766D7AC	M0	N0	T3B	Tumor Free	30.7394	0:CENSORED	NA	Yes	White	No	NA	1	Primary	Female
TCGA-G3-A25X	TCGA-G3-A25X-01	73	STAGE II	6TH	NA	15	Hepatocellular Carcinoma	LIHC	Hepatocellular Carcinoma	Alberta Health Services	1779	-26988	0	58.487	0:DiseaseFree	58.487	0:ALIVE OR DEAD TUMOR FREE	Not Hispanic Or Latino	7/27/11	0.4083	G3	No	C22.0	8170-03-01	C22.0	Yes	No	NA	NA	NA	No	HCC	58.487	0:LIVING	08428220-ABD4-484E-85CA-3673454C837E	M0	N0	T2	Tumor Free	58.487	0:CENSORED	NA	No	Asian	No	2	1	Primary	Male
TCGA-G3-A25Y	TCGA-G3-A25Y-01	52	STAGE I	6TH	3	-9	Hepatocellular Carcinoma	LIHC	Hepatocellular Carcinoma	Alberta Health Services	NA	-19055	0	11.6711	1:Recurred/Progressed	14.8601	1:DEAD WITH TUMOR	Not Hispanic Or Latino	7/27/11	0.2465	G3	No	C22.0	8170-03-01	C22.0	Yes	Yes	0.3712	0.01	96	Yes	HCC	14.8601	1:DECEASED	239B4298-B090-480A-A19F-9758A827AA30	M0	N0	T1	With Tumor	11.6711	1:PROGRESSION	NA	No	Asian	No	-4	1	Primary	Female
TCGA-G3-A25Z	TCGA-G3-A25Z-01	58	STAGE I	7TH	7	-9	Hepatocellular Carcinoma	LIHC	Hepatocellular Carcinoma	Alberta Health Services	655	-21509	0	21.534	0:DiseaseFree	21.534	0:ALIVE OR DEAD TUMOR FREE	Not Hispanic Or Latino	7/27/11	0.3118	G2	No	C22.0	8170-03-01	C22.0	Yes	Yes	0.3668	0.02	88	No	HCC	21.534	0:LIVING	2F3D22AD-6917-4189-89D9-2A06C2D2DE0A	M0	N0	T1	Tumor Free	21.534	0:CENSORED	NA	No	Asian	No	-18	1	Primary	Male
TCGA-G3-A3CH	TCGA-G3-A3CH-01	53	STAGE IIIA	7TH	5	-25	Hepatocellular Carcinoma	LIHC	Hepatocellular Carcinoma	Alberta Health Services	780	-19473	0	3.81366	1:Recurred/Progressed	25.6436	0:ALIVE OR DEAD TUMOR FREE	Not Hispanic Or Latino	2001-11-12	0.1347	G2	No	C22.0	8170-03-01	C22.0	Yes	Yes	0.323	0	37	Yes	HCC	25.6436	0:LIVING	3A2D7482-C246-411E-841F-71D96E353328	M0	N0	T3A	Tumor Free	3.81366	1:PROGRESSION	NA	No	Asian	No	-8	1	Primary	Male
TCGA-G3-A3CI	TCGA-G3-A3CI-01	71	STAGE I	7TH	0	-23	Hepatocellular Carcinoma	LIHC	Hepatocellular Carcinoma	Alberta Health Services	180	-26224	0	5.91774	0:DiseaseFree	5.91774	0:ALIVE OR DEAD TUMOR FREE	Not Hispanic Or Latino	1/16/12	0.0164	G2	No	C22.0	8170-03-01	C22.0	Yes	Yes	0.3464	0	17	NA	HCC	5.91774	0:LIVING	B5465221-78FE-40A8-ABEC-BED600602DD4	M0	N0	T1	Tumor Free	5.91774	0:CENSORED	NA	No	White	NA	-24	1	Primary	Male
TCGA-G3-A3CJ	TCGA-G3-A3CJ-01	52	STAGE II	7TH	36	-9	Hepatocellular Carcinoma	LIHC	Hepatocellular Carcinoma	Alberta Health Services	594	-19305	0	9.7314	1:Recurred/Progressed	19.5286	0:ALIVE OR DEAD TUMOR FREE	Not Hispanic Or Latino	1/17/12	0.149	G2	No	C22.0	8170-03-01	C22.0	Yes	No	0.3637	0.18	NA	Yes	HCC	19.5286	0:LIVING	CB8F3C76-DA86-4A1D-977C-44AB399B342A	M0	N0	T2	Tumor Free	9.7314	1:PROGRESSION	NA	No	American Indian or Alaska Native	No	-24	1	Primary	Male
TCGA-G3-A3CK	TCGA-G3-A3CK-01	61	STAGE I	7TH	1	-25	Hepatocellular Carcinoma	LIHC	Hepatocellular Carcinoma	Alberta Health Services	585	-22462	0	19.2327	0:DiseaseFree	19.2327	0:ALIVE OR DEAD TUMOR FREE	Not Hispanic Or Latino	1/16/12	0.0781	G2	No	C22.0	8170-03-01	C22.0	Yes	Yes	0.3516	0	207	No	HCC	19.2327	0:LIVING	39EB1DB0-2722-4AF4-8254-D0E10256C64D	M0	N0	T1	Tumor Free	19.2327	0:CENSORED	NA	No	Asian	No	-16	1	Primary	Male
TCGA-G3-A5SI	TCGA-G3-A5SI-01	44	STAGE II	7TH	5	-7	Hepatocellular Carcinoma	LIHC	Hepatocellular Carcinoma	Alberta Health Services	447	-16126	0	11.441	1:Recurred/Progressed	25.249	1:DEAD WITH TUMOR	Not Hispanic Or Latino	5/15/13	0.3209	G2	No	C22.0	8170-03-01	C22.0	Yes	Yes	0.2795	0.15	36	No	HCC	25.249	1:DECEASED	14201DA5-4446-47BE-AF72-120B7780C6BF	M0	N0	T2	With Tumor	11.441	1:PROGRESSION	NA	No	Asian	No	4	1	Primary	Male
TCGA-G3-A5SJ	TCGA-G3-A5SJ-01	59	STAGE I	7TH	7	7	Hepatocellular Carcinoma	LIHC	Hepatocellular Carcinoma	Alberta Health Services	698	-21848	0	10.1259	1:Recurred/Progressed	22.9477	0:ALIVE OR DEAD TUMOR FREE	Not Hispanic Or Latino	5/15/13	0.2052	G2	No	C22.0	8170-03-01	C22.0	Yes	Yes	0.2509	0.09	98	No	HCC	22.9477	0:LIVING	2C8A1E74-33DE-453F-8D1E-E226185E52FC	M0	NX	T1	With Tumor	10.1259	1:PROGRESSION	NA	No	White	No	-8	1	Primary	Male
TCGA-G3-A5SK	TCGA-G3-A5SK-01	58	STAGE I	7TH	NA	-15	Hepatocellular Carcinoma	LIHC	Hepatocellular Carcinoma	Alberta Health Services	744	-21320	0	15.8793	1:Recurred/Progressed	24.46	0:ALIVE OR DEAD TUMOR FREE	Not Hispanic Or Latino	5/15/13	NA	G1	No	C22.0	8170-03-01	C22.0	Yes	No	0.2661	0	89	Yes	HCC	24.46	0:LIVING	24259D55-20AC-4359-861F-DCAD7AD88CEE	M0	NX	T1	Tumor Free	15.8793	1:PROGRESSION	NA	No	White	No	-24	1	Primary	Male
TCGA-G3-A5SL	TCGA-G3-A5SL-01	70	STAGE II	7TH	6	-17	Hepatocellular Carcinoma	LIHC	Hepatocellular Carcinoma	Alberta Health Services	621	-25671	0	20.4162	0:DiseaseFree	20.4162	0:ALIVE OR DEAD TUMOR FREE	Not Hispanic Or Latino	5/15/13	0.174	G2	No	C22.0	8170-03-01	C22.0	Yes	Yes	0.273	0.04	124	No	HCC	20.4162	0:LIVING	9A56D8A8-DADD-442E-BC09-732CD619AEF7	M0	NX	T2	Tumor Free	20.4162	0:CENSORED	NA	No	White	No	-12	1	Primary	Male
TCGA-G3-A5SM	TCGA-G3-A5SM-01	58	STAGE II	7TH	22	-7	Hepatocellular Carcinoma	LIHC	Hepatocellular Carcinoma	Alberta Health Services	520	-21236	0	8.28484	1:Recurred/Progressed	17.0957	0:ALIVE OR DEAD TUMOR FREE	Not Hispanic Or Latino	5/15/13	0.1591	G3	No	C22.0	8170-03-01	C22.0	Yes	Yes	0.2818	0	112	Yes	HCC	17.0957	0:LIVING	D397E70F-C174-4656-9B7E-5E4C00754410	M0	NX	T2	Tumor Free	8.28484	1:PROGRESSION	NA	No	White	No	-14	1	Primary	Male
TCGA-G3-A6UC	TCGA-G3-A6UC-01	65	STAGE IIIB	7TH	7	-29	Hepatocellular Carcinoma	LIHC	Hepatocellular Carcinoma	Alberta Health Services	671	-23793	0	21.008	1:Recurred/Progressed	22.06	0:ALIVE OR DEAD TUMOR FREE	Not Hispanic Or Latino	2010-03-13	0.2504	G2	No	C22.0	8170-03-01	C22.0	Yes	Yes	0.3235	0.07	113	Yes	HCC	22.06	0:LIVING	87AA894E-7676-40B7-9557-6541446D8CEA	M0	N0	T3B	With Tumor	21.008	1:PROGRESSION	NA	Yes	White	No	-22	1	Primary	Male
TCGA-G3-A7M5	TCGA-G3-A7M5-01	76	STAGE I	7TH	18	-9	Hepatocellular Carcinoma	LIHC	Hepatocellular Carcinoma	Alberta Health Services	447	-27963	0	14.6957	0:DiseaseFree	14.6957	0:ALIVE OR DEAD TUMOR FREE	Not Hispanic Or Latino	2002-05-14	0.2592	G2	No	C22.0	8170-03-01	C22.0	Yes	Yes	0.3255	0.22	168	No	HCC	14.6957	0:LIVING	869F8A17-BCED-4002-BD60-99DF84A03B93	MX	NX	T1	Tumor Free	14.6957	0:CENSORED	NA	No	Asian	No	-22	1	Primary	Male
TCGA-G3-A7M6	TCGA-G3-A7M6-01	60	STAGE I	7TH	8	-23	Hepatocellular Carcinoma	LIHC	Hepatocellular Carcinoma	Alberta Health Services	632	-22205	0	9.63277	1:Recurred/Progressed	20.7779	0:ALIVE OR DEAD TUMOR FREE	Not Hispanic Or Latino	2002-05-14	0.2587	G3	No	C22.0	8170-03-01	C22.0	Yes	Yes	0.3243	0.18	82	Yes	HCC	20.7779	0:LIVING	2681F83D-233F-4EA2-B5E6-3C05AF81F123	MX	NX	T1	With Tumor	9.63277	1:PROGRESSION	NA	No	White	No	-6	1	Primary	Female
TCGA-G3-A7M7	TCGA-G3-A7M7-01	65	STAGE I	7TH	2	1	Hepatocellular Carcinoma	LIHC	Hepatocellular Carcinoma	Alberta Health Services	361	-24002	0	11.8684	0:DiseaseFree	11.8684	0:ALIVE OR DEAD TUMOR FREE	Not Hispanic Or Latino	2002-05-14	0.0496	G1	No	C22.0	8170-03-01	C22.0	Yes	Yes	0.3332	0.01	67	No	HCC	11.8684	0:LIVING	3D048A45-3D5D-4563-ACC8-3C662861F18A	MX	NX	T1	Tumor Free	11.8684	0:CENSORED	NA	No	White	No	-18	1	Primary	Male
TCGA-G3-A7M8	TCGA-G3-A7M8-01	31	STAGE I	7TH	0	-19	Hepatocellular Carcinoma	LIHC	Hepatocellular Carcinoma	Alberta Health Services	430	-11527	0	NA	NA	14.1368	0:ALIVE OR DEAD TUMOR FREE	Not Hispanic Or Latino	2002-05-14	0	G1	No	C22.0	8170-03-01	C22.0	Yes	Yes	0.3194	0	23	No	HCC	14.1368	0:LIVING	01CC571C-A47C-4548-9C14-5E51C79B095B	MX	NX	T1	Tumor Free	14.1368	0:CENSORED	NA	No	Asian	No	-24	1	Primary	Male
TCGA-G3-A7M9	TCGA-G3-A7M9-01	70	STAGE IIIB	7TH	16	31	Hepatocellular Carcinoma	LIHC	Hepatocellular Carcinoma	Alberta Health Services	NA	-25588	0	1.84108	0:DiseaseFree	1.84108	NA	Not Hispanic Or Latino	2002-05-14	0.4412	G2	No	C22.0	8170-03-01	C22.0	Yes	Yes	0.3337	0.04	123	No	HCC	1.84108	1:DECEASED	115B754D-8559-4F1D-AF44-FCD8C2CEF86A	MX	NX	T3B	NA	1.84108	0:CENSORED	NA	Yes	White	No	26	1	Primary	Male
TCGA-G3-AAUZ	TCGA-G3-AAUZ-01	48	STAGE I	7TH	8	-1	Hepatocellular Carcinoma	LIHC	Hepatocellular Carcinoma	Alberta Health Services	480	-17760	0	15.7806	0:DiseaseFree	15.7806	0:ALIVE OR DEAD TUMOR FREE	Hispanic Or Latino	7/14/14	0.2024	G2	No	C22.0	8170-03-01	C22.0	Yes	Yes	0.3099	0.07	80	No	HCC	15.7806	0:LIVING	D74DDBE2-5860-40B1-9BD8-99CC50F3392D	M0	N0	T1	Tumor Free	15.7806	0:CENSORED	NA	No	NA	No	-10	1	Primary	Male
TCGA-G3-AAV0	TCGA-G3-AAV0-01	58	STAGE I	7TH	4	-15	Hepatocellular Carcinoma	LIHC	Hepatocellular Carcinoma	Alberta Health Services	476	-21249	0	15.6491	0:DiseaseFree	15.6491	0:ALIVE OR DEAD TUMOR FREE	Not Hispanic Or Latino	7/14/14	0.1766	G2	No	C22.0	8170-03-01	C22.0	Yes	Yes	0.3056	0.01	162	No	HCC	15.6491	0:LIVING	6E657705-8579-433B-AF7A-B6155B599518	M0	N0	T1	Tumor Free	15.6491	0:CENSORED	NA	No	Asian	No	-26	1	Primary	Male
TCGA-G3-AAV1	TCGA-G3-AAV1-01	51	STAGE IIIC	7TH	17	-21	Hepatocellular Carcinoma	LIHC	Hepatocellular Carcinoma	Alberta Health Services	NA	-18973	0	1.61094	1:Recurred/Progressed	11.8026	1:DEAD WITH TUMOR	Not Hispanic Or Latino	7/14/14	0.3641	G3	No	C22.0	8170-03-01	C22.0	Yes	Yes	0.3086	0.08	51	Yes	HCC	11.8026	1:DECEASED	EE6D81BF-0470-4652-AFF0-D85F6AB67626	M0	N0	T4	With Tumor	1.61094	1:PROGRESSION	NA	No	Asian	No	-20	1	Primary	Male
TCGA-G3-AAV2	TCGA-G3-AAV2-01	50	STAGE I	7TH	5	-15	Hepatocellular Carcinoma	LIHC	Hepatocellular Carcinoma	Alberta Health Services	372	-18363	0	12.23	0:DiseaseFree	12.23	0:ALIVE OR DEAD TUMOR FREE	Not Hispanic Or Latino	7/15/14	0.2133	G1	No	C22.0	8170-03-01	C22.0	Yes	Yes	0.3161	0.04	46	No	HCC	12.23	0:LIVING	1724C96A-2AA3-43D4-992A-08AF948C0F45	M0	N0	T1	Tumor Free	12.23	0:CENSORED	NA	No	White	No	-20	1	Primary	Male
TCGA-G3-AAV3	TCGA-G3-AAV3-01	58	STAGE II	7TH	6	-13	Hepatocellular Carcinoma	LIHC	Hepatocellular Carcinoma	Alberta Health Services	412	-21449	0	13.5451	0:DiseaseFree	13.5451	0:ALIVE OR DEAD TUMOR FREE	Not Hispanic Or Latino	7/15/14	0.1787	G2	No	C22.0	8170-03-01	C22.0	Yes	Yes	0.3144	0.01	83	No	HCC	13.5451	0:LIVING	EFC865FD-7C74-4361-9D7A-EEF923DBCD24	M0	N0	T2	Tumor Free	13.5451	0:CENSORED	NA	No	White	No	0	1	Primary	Female
TCGA-G3-AAV4	TCGA-G3-AAV4-01	83	STAGE I	7TH	12	-17	Hepatocellular Carcinoma	LIHC	Hepatocellular Carcinoma	Alberta Health Services	NA	-30466	0	0.887662	0:DiseaseFree	0.887662	0:ALIVE OR DEAD TUMOR FREE	Not Hispanic Or Latino	7/15/14	0.3684	G1	No	C22.0	8170-03-01	C22.0	Yes	Yes	0.3096	0.1	104	No	HCC	0.887662	1:DECEASED	0955D871-5413-4AB2-8FDF-B4FEB3AEEF5D	M0	N0	T1	Tumor Free	0.887662	0:CENSORED	NA	No	White	No	-18	1	Primary	Female
TCGA-G3-AAV5	TCGA-G3-AAV5-01	67	STAGE II	7TH	11	1	Hepatocellular Carcinoma	LIHC	Hepatocellular Carcinoma	Alberta Health Services	354	-24655	0	3.84653	1:Recurred/Progressed	11.6382	0:ALIVE OR DEAD TUMOR FREE	Not Hispanic Or Latino	7/16/14	0.2757	G2	No	C22.0	8170-03-01	C22.0	Yes	Yes	0.3137	0.01	76	Yes	HCC	11.6382	0:LIVING	4DFF4242-4A53-4F46-B200-7ED83F6B7808	M0	N0	T2	With Tumor	3.84653	1:PROGRESSION	NA	No	White	NA	-8	1	Primary	Male
TCGA-G3-AAV6	TCGA-G3-AAV6-01	53	STAGE IIIA	7TH	24	1	Hepatocellular Carcinoma	LIHC	Hepatocellular Carcinoma	Alberta Health Services	NA	-19556	0	1.44656	1:Recurred/Progressed	2.13696	1:DEAD WITH TUMOR	Not Hispanic Or Latino	7/16/14	0.6912	G3	No	C22.0	8170-03-01	C22.0	Yes	Yes	0.3175	0.24	64	Yes	HCC	2.13696	1:DECEASED	A6733FA1-030A-45ED-9C24-0E64164D4998	M0	N0	T3A	With Tumor	1.44656	1:PROGRESSION	NA	No	White	No	12	1	Primary	Female
TCGA-G3-AAV7	TCGA-G3-AAV7-01	38	STAGE II	7TH	12	35	Hepatocellular Carcinoma	LIHC	Hepatocellular Carcinoma	Alberta Health Services	361	-14229	0	11.8684	0:DiseaseFree	11.8684	0:ALIVE OR DEAD TUMOR FREE	Not Hispanic Or Latino	7/16/14	0.5017	G2	No	C22.0	8170-03-01	C22.0	Yes	Yes	0.3102	0.06	75	No	HCC	11.8684	0:LIVING	5D259F26-3BEF-4FE4-948B-495183F5F8BE	M0	N0	T2	Tumor Free	11.8684	0:CENSORED	NA	No	Asian	No	20	1	Primary	Male
TCGA-GJ-A3OU	TCGA-GJ-A3OU-01	59	STAGE I	7TH	7	-11	Hepatocellular Carcinoma	LIHC	Hepatocellular Carcinoma	ABS - IUPUI	879	-21671	0	NA	NA	28.8983	0:ALIVE OR DEAD TUMOR FREE	Not Hispanic Or Latino	2002-03-15	0.1474	G2	No	C22.0	8174-03-01	C22.0	Yes	Yes	0.3092	0.01	56	Yes	HCC	28.8983	0:LIVING	FB2ABC2A-ECF1-4184-912F-26A649F861FF	MX	NX	T1	Tumor Free	28.8983	1:PROGRESSION	NA	No	White	No	-14	1	Primary	Male
TCGA-GJ-A6C0	TCGA-GJ-A6C0-01	75	STAGE II	7TH	3	17	Hepatocellular Carcinoma	LIHC	Hepatocellular Carcinoma	ABS - IUPUI	NA	-27626	0	NA	NA	1.01917	NA	Not Hispanic Or Latino	11/27/13	0.1557	G2	No	C22.0	8170-03-01	C22.0	Yes	Yes	0.2974	0.01	80	No	HCC	1.01917	1:DECEASED	1B326242-4BE6-4F05-B5FB-07ED76B49850	MX	NX	T2	NA	1.01917	0:CENSORED	NA	No	White	No	4	1	Primary	Female
TCGA-GJ-A9DB	TCGA-GJ-A9DB-01	68	STAGE I	7TH	6	-25	Hepatocellular Carcinoma	LIHC	Hepatocellular Carcinoma	ABS - IUPUI	NA	-25020	0	2.20272	0:DiseaseFree	2.20272	NA	Not Hispanic Or Latino	2005-07-14	0.1389	G2	No	C22.0	8170-03-01	C22.0	Yes	Yes	0.3197	0.03	73	No	HCC	2.20272	1:DECEASED	45F00F00-D793-4DCA-AEB9-7626D4575C90	MX	N0	T1	NA	2.20272	0:CENSORED	NA	No	White	No	-12	1	Primary	Male
TCGA-HP-A5MZ	TCGA-HP-A5MZ-01	78	STAGE I	6TH	5	-15	Hepatocellular Carcinoma	LIHC	Hepatocellular Carcinoma	Ontario Institute for Cancer Research (OICR)	NA	-22702	0	2.99175	0:DiseaseFree	2.99175	0:ALIVE OR DEAD TUMOR FREE	NA	9/26/13	0.0821	G2	No	C22.0	8170-03-01	C22.0	Yes	Yes	0.2766	0	46	No	HCC	2.99175	1:DECEASED	2D00F09F-0074-46C8-B357-B5F33567762A	M0	NX	T1	Tumor Free	2.99175	0:CENSORED	NA	No	NA	No	-18	1	Primary	Male
TCGA-HP-A5N0	TCGA-HP-A5N0-01	90	NA	6TH	5	-25	Hepatocellular Carcinoma	LIHC	Hepatocellular Carcinoma	Ontario Institute for Cancer Research (OICR)	NA	-32120	0	5.88487	1:Recurred/Progressed	37.7092	1:DEAD WITH TUMOR	NA	5/30/14	0.1655	NA	No	C22.0	8174-03-01	C22.0	Yes	Yes	0.2731	0.02	127	Yes	HCC	37.7092	1:DECEASED	7F8E25D4-6021-4327-96AB-79B6FCC97A24	M0	NX	TX	With Tumor	5.88487	1:PROGRESSION	NA	No	NA	No	-28	1	Primary	Female
TCGA-K7-A5RF	TCGA-K7-A5RF-01	64	STAGE I	7TH	NA	-23	Hepatocellular Carcinoma	LIHC	Hepatocellular Carcinoma	ABS - Lahey Clinic	631	-23557	0	6.73965	1:Recurred/Progressed	20.745	0:ALIVE OR DEAD TUMOR FREE	Not Hispanic Or Latino	6/24/13	0.0001	G1	No	C22.0	8170-03-01	C22.0	Yes	Yes	0.2874	0	53	No	HCC	20.745	0:LIVING	3134F7D1-3359-497A-B8BE-1F317D8DDAAA	MX	NX	T1	With Tumor	6.73965	1:PROGRESSION	NA	No	White	No	-24	1	Primary	Male
TCGA-K7-A5RG	TCGA-K7-A5RG-01	66	STAGE I	7TH	6	-21	Hepatocellular Carcinoma	LIHC	Hepatocellular Carcinoma	ABS - Lahey Clinic	519	-24218	0	17.0628	0:DiseaseFree	17.0628	0:ALIVE OR DEAD TUMOR FREE	Not Hispanic Or Latino	6/21/13	0.001	G1	No	C22.0	8170-03-01	C22.0	Yes	Yes	0.272	0	124	No	HCC	17.0628	0:LIVING	4FD3ED02-7B66-47BF-8B92-31FEE1093A87	MX	NX	T1	Tumor Free	17.0628	0:CENSORED	NA	No	Black or African American	No	-2	1	Primary	Male
TCGA-K7-A6G5	TCGA-K7-A6G5-01	66	STAGE I	7TH	3	-7	Hepatocellular Carcinoma	LIHC	Hepatocellular Carcinoma	ABS - Lahey Clinic	512	-24233	0	NA	NA	16.8327	0:ALIVE OR DEAD TUMOR FREE	Not Hispanic Or Latino	2009-12-13	0.1482	G2	No	C22.0	8170-03-01	C22.0	Yes	Yes	0.3178	0	75	No	HCC	16.8327	0:LIVING	81EDDCDA-0069-4652-9DC6-8AAC89CBA1FF	MX	N0	T1	Tumor Free	16.8327	0:CENSORED	NA	No	White	No	-20	1	Primary	Male
TCGA-K7-AAU7	TCGA-K7-AAU7-01	61	STAGE II	7TH	6	3	Hepatocellular Carcinoma	LIHC	Hepatocellular Carcinoma	ABS - Lahey Clinic	359	-22476	0	NA	NA	11.8026	0:ALIVE OR DEAD TUMOR FREE	Not Hispanic Or Latino	8/18/14	0.1306	G2	No	C22.0	8180-03-01	C22.0	Yes	Yes	0.3082	0.01	62	Yes	HCC	11.8026	0:LIVING	1EACFCC0-1D05-4441-B3D8-B0790E1C40F1	MX	NX	T2A	NA	1.90683	1:PROGRESSION	NA	No	White	No	10	1	Primary	Male
TCGA-KR-A7K0	TCGA-KR-A7K0-01	65	STAGE I	7TH	2	-5	Hepatocellular Carcinoma	LIHC	Hepatocellular Carcinoma	University Of Michigan	NA	-23974	0	2.13696	0:DiseaseFree	2.13696	0:ALIVE OR DEAD TUMOR FREE	NA	5/28/14	0.0403	G1	No	C22.0	8170-03-01	C22.0	Yes	Yes	0.3179	0	82	No	HCC	2.13696	1:DECEASED	5A7706BA-3CEA-41EB-B78A-FD69206DAA93	M0	N0	T1	Tumor Free	2.13696	0:CENSORED	NA	Yes	White	No	-16	1	Primary	Male
TCGA-KR-A7K2	TCGA-KR-A7K2-01	64	STAGE I	7TH	20	-13	Hepatocellular Carcinoma	LIHC	Hepatocellular Carcinoma	University Of Michigan	657	-23699	0	27.2545	0:DiseaseFree	27.2545	0:ALIVE OR DEAD TUMOR FREE	NA	5/28/14	0.5762	G1	No	C22.0	8180-03-01	C22.0	Yes	Yes	0.3263	0.04	44	No	HCC	27.2545	0:LIVING	FBB398FE-2BA8-4845-8083-6533ECB4A52E	M0	N0	T1	Tumor Free	27.2545	0:CENSORED	NA	No	White	No	-20	1	Primary	Male
TCGA-KR-A7K7	TCGA-KR-A7K7-01	61	STAGE II	7TH	20	5	Hepatocellular Carcinoma	LIHC	Hepatocellular Carcinoma	University Of Michigan	951	-22587	0	7.85745	1:Recurred/Progressed	31.2654	0:ALIVE OR DEAD TUMOR FREE	NA	5/27/14	0.5096	G1	No	C22.0	8170-03-01	C22.0	Yes	Yes	0.3609	0.03	61	Yes	HCC	31.2654	0:LIVING	7BA3D8F1-0C26-4C49-8D6B-0F2875B58DAF	M0	N0	T2	With Tumor	7.85745	1:PROGRESSION	NA	Yes	White	No	10	1	Primary	Female
TCGA-KR-A7K8	TCGA-KR-A7K8-01	57	STAGE I	7TH	4	-15	Hepatocellular Carcinoma	LIHC	Hepatocellular Carcinoma	University Of Michigan	906	-20914	0	29.786	0:DiseaseFree	29.786	0:ALIVE OR DEAD TUMOR FREE	NA	5/28/14	0.1573	G1	No	C22.0	8170-03-01	C22.0	Yes	Yes	0.3659	0	50	No	HCC	29.786	0:LIVING	4B0E544C-4090-4EBB-B3E5-2623AA91356C	M0	N0	T1	Tumor Free	29.786	0:CENSORED	NA	No	NA	No	-14	1	Primary	Male
TCGA-LG-A6GG	TCGA-LG-A6GG-01	79	STAGE II	7TH	16	-21	Hepatocellular Carcinoma	LIHC	Hepatocellular Carcinoma	Hartford Hospital	387	-28871	0	12.7231	0:DiseaseFree	12.7231	0:ALIVE OR DEAD TUMOR FREE	Not Hispanic Or Latino	9/25/13	0.4875	G2	No	C22.0	8170-03-01	C22.0	Yes	Yes	0.2933	0.36	179	No	HCC	12.7231	0:LIVING	C618DA6D-3C66-4A6A-8832-3526A3B75410	M0	NX	T2	Tumor Free	12.7231	0:CENSORED	NA	Yes	White	No	-18	1	Primary	Female
TCGA-LG-A9QC	TCGA-LG-A9QC-01	48	STAGE I	7TH	7	-23	Hepatocellular Carcinoma	LIHC	Hepatocellular Carcinoma	Hartford Hospital	425	-17842	0	13.9724	0:DiseaseFree	13.9724	0:ALIVE OR DEAD TUMOR FREE	Not Hispanic Or Latino	2005-07-14	0.2744	G2	No	C22.0	8170-03-01	C22.0	Yes	Yes	0.3293	0.07	44	No	HCC	13.9724	0:LIVING	8C2783EF-AA41-44C9-BE87-FA4C84108F1E	M0	NX	T1	Tumor Free	13.9724	0:CENSORED	NA	No	White	No	-18	1	Primary	Male
TCGA-LG-A9QD	TCGA-LG-A9QD-01	68	STAGE IIIA	7TH	3	-21	Hepatocellular Carcinoma	LIHC	Hepatocellular Carcinoma	Hartford Hospital	366	-24969	0	12.0327	0:DiseaseFree	12.0327	0:ALIVE OR DEAD TUMOR FREE	Hispanic Or Latino	2005-07-14	0.0995	G2	No	C22.0	8170-03-01	C22.0	Yes	Yes	0.2994	0.01	98	No	HCC	12.0327	0:LIVING	948A9BBC-60B0-4FB7-A707-76BC41294217	M0	N0	T3A	With Tumor	12.0327	0:CENSORED	NA	No	White	No	-24	1	Primary	Male
TCGA-MI-A75C	TCGA-MI-A75C-01	64	STAGE I	7TH	5	-3	Hepatocellular Carcinoma	LIHC	Hepatocellular Carcinoma	BLN - Baylor	291	-23441	0	9.56702	0:DiseaseFree	9.56702	0:ALIVE OR DEAD TUMOR FREE	Not Hispanic Or Latino	11/19/13	0.1383	G3	No	C22.0	8170-03-01	C22.0	Yes	Yes	0.3243	0.29	108	No	HCC	9.56702	0:LIVING	A6C0DEF6-7649-485A-A679-50DAFB5EADE5	M0	N0	T1	Tumor Free	9.56702	0:CENSORED	NA	No	White	No	-10	1	Primary	Male
TCGA-MI-A75E	TCGA-MI-A75E-01	61	STAGE IIIC	7TH	6	-3	Hepatocellular Carcinoma	LIHC	Hepatocellular Carcinoma	BLN - Baylor	507	-22457	0	16.6683	0:DiseaseFree	16.6683	0:ALIVE OR DEAD TUMOR FREE	Not Hispanic Or Latino	11/19/13	0.1609	G2	No	C22.0	8170-03-01	C22.0	Yes	Yes	0.3272	0	117	No	HCC	16.6683	0:LIVING	010D5817-9A3F-4A06-8643-653116C044FF	M0	N0	T4	Tumor Free	16.6683	0:CENSORED	NA	No	White	No	-18	1	Primary	Male
TCGA-MI-A75G	TCGA-MI-A75G-01	63	STAGE II	7TH	14	-5	Hepatocellular Carcinoma	LIHC	Hepatocellular Carcinoma	BLN - Baylor	698	-23284	0	22.9477	0:DiseaseFree	22.9477	0:ALIVE OR DEAD TUMOR FREE	Not Hispanic Or Latino	11/20/13	0.4654	G2	No	C22.0	8170-03-01	C22.0	Yes	Yes	0.3284	0.03	225	No	HCC	22.9477	0:LIVING	22DD3876-1F2C-4DDD-8FAE-F5FB820993BA	M0	N0	T2	Tumor Free	22.9477	0:CENSORED	NA	No	White	No	-16	1	Primary	Male
TCGA-MI-A75H	TCGA-MI-A75H-01	77	NA	7TH	5	-17	Hepatocellular Carcinoma	LIHC	Hepatocellular Carcinoma	BLN - Baylor	747	-28371	0	9.89578	1:Recurred/Progressed	24.5586	0:ALIVE OR DEAD TUMOR FREE	Not Hispanic Or Latino	11/20/13	0.1588	NA	No	C22.0	8170-03-01	C22.0	Yes	Yes	0.3159	0.01	118	Yes	HCC	24.5586	0:LIVING	F3F6BA92-C68F-4313-99F4-0281272E02B6	MX	NX	NA	Tumor Free	9.89578	1:PROGRESSION	NA	Yes	White	No	-18	1	Primary	Male
TCGA-MI-A75I	TCGA-MI-A75I-01	61	NA	7TH	11	3	Hepatocellular Carcinoma	LIHC	Hepatocellular Carcinoma	BLN - Baylor	630	-22341	0	8.71223	1:Recurred/Progressed	20.7121	0:ALIVE OR DEAD TUMOR FREE	Not Hispanic Or Latino	11/20/13	0.3185	G1	No	C22.0	8170-03-01	C22.0	Yes	Yes	0.3314	0.06	158	Yes	HCC	20.7121	0:LIVING	55E53229-C58F-4922-8869-0F5E2F6C2D7D	MX	NX	T2	NA	8.71223	1:PROGRESSION	NA	No	Black or African American	No	-4	1	Primary	Male
TCGA-MR-A520	TCGA-MR-A520-01	58	STAGE I	7TH	0	-21	Hepatocellular Carcinoma	LIHC	Hepatocellular Carcinoma	University of Minnesota	229	-21398	0	NA	NA	7.52868	0:ALIVE OR DEAD TUMOR FREE	Not Hispanic Or Latino	2009-11-12	0	G1	No	C22.0	8170-03-01	C22.0	Yes	Yes	0.2823	0	17	No	HCC	7.52868	0:LIVING	25E893AD-A0FD-45AE-9AA9-9BCD7C2EC8E5	MX	NX	T1	Tumor Free	7.52868	0:CENSORED	NA	No	White	No	-20	1	Primary	Male
TCGA-MR-A8JO	TCGA-MR-A8JO-01	34	STAGE I	7TH	6	5	Fibrolamellar Carcinoma	LIHC	Fibrolamellar Carcinoma	University of Minnesota	330	-12669	0	NA	NA	10.8492	0:ALIVE OR DEAD TUMOR FREE	NA	2010-09-13	0.1188	G3	No	C22.0	8171-03-01	C22.0	Yes	Yes	0.3208	0	33	No	FLC	10.8492	0:LIVING	8574D285-E02A-4D2B-931B-73556A9FDA02	MX	N0	T1	Tumor Free	10.8492	0:CENSORED	NA	No	White	No	-16	1	Primary	Male
TCGA-NI-A4U2	TCGA-NI-A4U2-01	71	STAGE IIIA	6TH	4	-5	Hepatocellular Carcinoma	LIHC	Hepatocellular Carcinoma	Roswell Park	NA	-26011	0	3.48489	1:Recurred/Progressed	58.8815	1:DEAD WITH TUMOR	Not Hispanic Or Latino	6/28/13	0.1269	G1	No	C22.0	8170-03-01	C22.0	Yes	Yes	0.2745	0.04	111	Yes	HCC	58.8815	1:DECEASED	9AEA3437-572A-48C6-BEB9-9BDBCB243875	MX	NX	T3	With Tumor	3.48489	1:PROGRESSION	NA	No	White	No	-22	1	Primary	Male
TCGA-NI-A8LF	TCGA-NI-A8LF-01	74	STAGE I	7TH	18	-19	Hepatocellular Carcinoma	LIHC	Hepatocellular Carcinoma	Roswell Park	799	-27162	0	26.2682	0:DiseaseFree	26.2682	0:ALIVE OR DEAD TUMOR FREE	Not Hispanic Or Latino	2004-03-14	0.4651	G3	No	C22.0	8170-03-01	C22.0	Yes	Yes	0.3239	0.05	93	No	HCC	26.2682	0:LIVING	420DC176-E9A8-484B-BFA3-1B84E039C26B	MX	NX	T1	Tumor Free	26.2682	0:CENSORED	NA	No	White	No	-18	1	Primary	Male
TCGA-O8-A75V	TCGA-O8-A75V-01	54	STAGE I	7TH	8	-13	Hepatocellular Carcinoma	LIHC	Hepatocellular Carcinoma	Saint Mary's Health Care	538	-19850	0	NA	NA	17.6875	0:ALIVE OR DEAD TUMOR FREE	Hispanic Or Latino	10/29/13	0.2609	G2	No	C22.0	8170-03-01	C22.0	Yes	Yes	0.3284	0.07	68	No	HCC	17.6875	0:LIVING	76CC9C06-0827-465E-BAB3-5F4115295EBE	MX	NX	T1	Tumor Free	17.6875	0:CENSORED	NA	No	NA	No	-14	1	Primary	Male
TCGA-PD-A5DF	TCGA-PD-A5DF-01	58	STAGE IIIB	6TH	3	-7	Hepatocellular Carcinoma	LIHC	Hepatocellular Carcinoma	Fox Chase	NA	-21414	0	NA	NA	21.008	1:DEAD WITH TUMOR	Not Hispanic Or Latino	4/30/13	0.1803	G2	No	C22.0	8170-03-01	C22.0	Yes	Yes	0.2876	0.02	41	No	HCC	21.008	1:DECEASED	1987B453-F97D-45C7-9C89-B9A33313D645	M0	N0	T4	With Tumor	21.008	1:PROGRESSION	NA	No	White	No	0	1	Primary	Female
TCGA-QA-A7B7	TCGA-QA-A7B7-01	48	STAGE II	7TH	8	-3	Hepatocellular Carcinoma	LIHC	Hepatocellular Carcinoma	Emory University	94	-17636	0	NA	NA	3.09038	0:ALIVE OR DEAD TUMOR FREE	Not Hispanic Or Latino	12/23/13	0.2544	G2	No	C22.0	8170-03-01	C22.0	Yes	Yes	0.3269	0.34	79	Yes	HCC	3.09038	0:LIVING	B0952FD6-62EE-44EF-9A2A-E5262ED4721A	MX	NX	T2	Tumor Free	2.89312	1:PROGRESSION	NA	No	Black or African American	No	2	1	Primary	Male
TCGA-RC-A6M3	TCGA-RC-A6M3-01	24	STAGE II	6TH	23	25	Hepatocellular Carcinoma	LIHC	Hepatocellular Carcinoma	University of Utah	0	-8899	0	0	0:DiseaseFree	0	0:ALIVE OR DEAD TUMOR FREE	NA	2007-09-15	0.4863	G3	No	C22.0	8170-03-01	C22.0	Yes	Yes	0.3388	0.11	73	NA	HCC	0	0:LIVING	C6A74DB2-CF97-4C7B-BE8C-557EE27E1D43	M0	N0	T2	NA	0	0:CENSORED	NA	No	American Indian or Alaska Native	NA	10	1	Primary	Male
TCGA-RC-A6M4	TCGA-RC-A6M4-01	74	STAGE IIIA	7TH	17	-15	Hepatocellular Carcinoma	LIHC	Hepatocellular Carcinoma	University of Utah	22	-27327	0	NA	NA	0.72328	0:ALIVE OR DEAD TUMOR FREE	Not Hispanic Or Latino	2007-09-15	0.4046	G2	No	C22.0	8170-03-01	C22.0	Yes	Yes	0.3354	0.07	157	NA	HCC	0.72328	0:LIVING	2D1DC64D-27DE-4C83-A7FA-88DA5B48BF24	MX	NX	T3	NA	0.72328	0:CENSORED	NA	No	White	NA	-6	1	Primary	Female
TCGA-RC-A6M5	TCGA-RC-A6M5-01	20	STAGE IVA	7TH	15	-5	Fibrolamellar Carcinoma	LIHC	Fibrolamellar Carcinoma	University of Utah	15	-7634	0	NA	NA	0.493145	0:ALIVE OR DEAD TUMOR FREE	NA	2007-09-15	0.028	G2	No	C22.0	8171-03-01	C22.0	Yes	Yes	0.3182	0	23	NA	FLC	0.493145	0:LIVING	D504EE30-6955-4A7B-9311-55AD3DECADD5	M0	N1	T1	NA	0.493145	0:CENSORED	NA	No	White	NA	-22	1	Primary	Female
TCGA-RC-A6M6	TCGA-RC-A6M6-01	75	STAGE II	7TH	5	27	Hepatocellular Carcinoma	LIHC	Hepatocellular Carcinoma	University of Utah	9	-27649	0	NA	NA	0.295887	0:ALIVE OR DEAD TUMOR FREE	Not Hispanic Or Latino	2007-09-15	0.2793	G3	No	C22.0	8170-03-01	C22.0	Yes	Yes	0.3305	0.29	180	NA	HCC	0.295887	0:LIVING	A62F065E-7491-493A-87B3-D213CD87091D	M0	NX	T2	NA	0.295887	0:CENSORED	NA	No	White	NA	20	1	Primary	Male
TCGA-RC-A7S9	TCGA-RC-A7S9-01	47	STAGE I	7TH	5	-5	Hepatocellular Carcinoma	LIHC	Hepatocellular Carcinoma	University of Utah	640	-17403	0	21.0409	0:DiseaseFree	21.0409	0:ALIVE OR DEAD TUMOR FREE	Not Hispanic Or Latino	7/21/14	0.1606	G3	No	C22.0	8170-03-01	C22.0	Yes	Yes	0.3143	0.03	56	No	HCC	21.0409	0:LIVING	F5DE6712-4DE4-43DE-8EB5-EC2A798C8438	M0	N0	T1	Tumor Free	21.0409	0:CENSORED	NA	No	Asian	No	2	1	Primary	Female
TCGA-RC-A7SB	TCGA-RC-A7SB-01	53	STAGE II	7TH	5	-5	Hepatocellular Carcinoma	LIHC	Hepatocellular Carcinoma	University of Utah	588	-19698	0	19.3313	0:DiseaseFree	19.3313	0:ALIVE OR DEAD TUMOR FREE	Not Hispanic Or Latino	7/21/14	0.1806	G2	No	C22.0	8170-03-01	C22.0	Yes	Yes	0.3267	0.01	56	No	HCC	19.3313	0:LIVING	26D93D77-AB66-45AA-A162-98D091221AFB	M0	N0	T2	Tumor Free	19.3313	0:CENSORED	NA	No	Asian	No	-16	1	Primary	Male
TCGA-RC-A7SF	TCGA-RC-A7SF-01	66	STAGE I	7TH	10	-5	Hepatocellular Carcinoma	LIHC	Hepatocellular Carcinoma	University of Utah	579	-24432	0	16.5039	1:Recurred/Progressed	19.0354	0:ALIVE OR DEAD TUMOR FREE	Not Hispanic Or Latino	7/21/14	0.246	G2	No	C22.0	8170-03-01	C22.0	Yes	Yes	0.3288	0.03	75	Yes	HCC	19.0354	0:LIVING	714A6878-ED2A-47F3-9755-B705AC144D68	M0	N0	T1	With Tumor	16.5039	1:PROGRESSION	NA	No	Asian	No	-8	1	Primary	Male
TCGA-RC-A7SH	TCGA-RC-A7SH-01	42	STAGE II	7TH	7	-27	Hepatocellular Carcinoma	LIHC	Hepatocellular Carcinoma	University of Utah	468	-15560	0	2.99175	1:Recurred/Progressed	15.3861	0:ALIVE OR DEAD TUMOR FREE	Not Hispanic Or Latino	7/21/14	0.3846	G3	No	C22.0	8174-03-01	C22.0	Yes	Yes	0.3184	0.37	60	Yes	HCC	15.3861	0:LIVING	32A98B3D-4CBD-4DCC-AC71-428FAFC5E1C3	M0	N0	T2	With Tumor	2.99175	1:PROGRESSION	NA	No	Asian	No	-4	1	Primary	Male
TCGA-RC-A7SK	TCGA-RC-A7SK-01	59	STAGE I	7TH	18	-19	Hepatocellular Carcinoma	LIHC	Hepatocellular Carcinoma	University of Utah	472	-21814	0	10.2574	1:Recurred/Progressed	15.5176	0:ALIVE OR DEAD TUMOR FREE	Not Hispanic Or Latino	7/21/14	0.3095	G3	No	C22.0	8170-03-01	C22.0	Yes	Yes	0.3224	0.09	135	Yes	HCC	15.5176	0:LIVING	ACFD58EB-C546-49C3-A846-684F22428219	M0	N0	T1	Tumor Free	10.2574	1:PROGRESSION	NA	No	Asian	No	-20	1	Primary	Male
TCGA-RG-A7D4	TCGA-RG-A7D4-01	69	STAGE II	7TH	31	1	Hepatocellular Carcinoma	LIHC	Hepatocellular Carcinoma	Montefiore Medical Center	1098	-25302	0	36.0982	0:DiseaseFree	36.0982	0:ALIVE OR DEAD TUMOR FREE	Not Hispanic Or Latino	6/27/14	0.4577	G2	No	C22.0	8170-03-01	C22.0	Yes	Yes	0.3339	0	92	No	HCC	36.0982	0:LIVING	08CBBB39-D05A-48B0-A966-5212C5923C8B	M0	N0	T2	Tumor Free	36.0982	0:CENSORED	NA	No	Black or African American	No	10	1	Primary	Male
TCGA-UB-A7MA	TCGA-UB-A7MA-01	62	STAGE II	7TH	14	-11	Hepatocellular Carcinoma	LIHC	Hepatocellular Carcinoma	UCSF	535	-22843	0	NA	NA	27.8791	0:ALIVE OR DEAD TUMOR FREE	Not Hispanic Or Latino	2008-12-14	0.4301	G2	No	C22.0	8180-03-01	C22.0	Yes	Yes	0.3225	0.27	70	Yes	HCC	27.8791	0:LIVING	10179EFC-A091-4119-8EC2-30DB6269D674	M0	N0	T2B	With Tumor	7.26567	1:PROGRESSION	NA	No	White	No	0	1	Primary	Female
TCGA-UB-A7MB	TCGA-UB-A7MB-01	24	STAGE II	7TH	4	-11	Hepatocellular Carcinoma	LIHC	Hepatocellular Carcinoma	UCSF	601	-8951	0	1.57806	1:Recurred/Progressed	19.7587	0:ALIVE OR DEAD TUMOR FREE	Not Hispanic Or Latino	8/15/14	0.1698	G3	No	C22.0	8170-03-01	C22.0	Yes	Yes	0.3246	0.28	1321	Yes	HCC	19.7587	0:LIVING	AF1E56AF-410C-4CAD-A4E8-1C6937F1A350	MX	NX	T2	With Tumor	1.57806	1:PROGRESSION	NA	No	White	No	2	1	Primary	Male
TCGA-UB-A7MC	TCGA-UB-A7MC-01	59	STAGE IIIA	7TH	15	-17	Hepatocellular Carcinoma	LIHC	Hepatocellular Carcinoma	UCSF	500	-21733	0	11.8026	1:Recurred/Progressed	16.4382	0:ALIVE OR DEAD TUMOR FREE	Not Hispanic Or Latino	8/15/14	0.4477	G3	No	C22.0	8170-03-01	C22.0	Yes	Yes	0.3244	0.62	63	Yes	HCC	16.4382	0:LIVING	F82AFF25-0725-48D1-AEFD-D60800F7D1AB	MX	N0	T3A	NA	11.8026	1:PROGRESSION	NA	No	White	No	-6	1	Primary	Male
TCGA-UB-A7MD	TCGA-UB-A7MD-01	67	STAGE I	7TH	6	-3	Hepatocellular Carcinoma	LIHC	Hepatocellular Carcinoma	UCSF	NA	-24717	0	1.70957	0:DiseaseFree	1.70957	0:ALIVE OR DEAD TUMOR FREE	Not Hispanic Or Latino	8/15/14	0.1905	G3	No	C22.0	8170-03-01	C22.0	Yes	Yes	0.3376	0	105	No	HCC	1.70957	1:DECEASED	C49B41BF-0025-4682-966B-CFE8FB2B2546	MX	N0	T1	Tumor Free	1.70957	0:CENSORED	NA	No	Black or African American	No	-18	1	Primary	Male
TCGA-UB-A7ME	TCGA-UB-A7ME-01	51	STAGE I	7TH	25	-13	Hepatocellular Carcinoma	LIHC	Hepatocellular Carcinoma	UCSF	486	-18846	0	15.9779	0:DiseaseFree	15.9779	0:ALIVE OR DEAD TUMOR FREE	Not Hispanic Or Latino	8/16/14	0.4304	G2	No	C22.0	8170-03-01	C22.0	Yes	Yes	0.3146	0.11	80	No	HCC	15.9779	0:LIVING	BE1240F0-34DC-4205-B152-C26F11D28462	MX	NX	T1	Tumor Free	15.9779	0:CENSORED	NA	No	Asian	No	-12	1	Primary	Male
TCGA-UB-A7MF	TCGA-UB-A7MF-01	56	STAGE IIIA	7TH	12	11	Hepatocellular Carcinoma	LIHC	Hepatocellular Carcinoma	UCSF	NA	-20815	0	4.37255	1:Recurred/Progressed	7.03554	1:DEAD WITH TUMOR	Not Hispanic Or Latino	8/16/14	0.2654	G2	No	C22.0	8170-03-01	C22.0	Yes	Yes	0.3236	0.08	101	Yes	HCC	7.03554	1:DECEASED	8EEF926B-F316-4FDB-B84A-262010258FEB	MX	NX	T3A	With Tumor	4.37255	1:PROGRESSION	NA	Yes	White	No	6	1	Primary	Male
TCGA-UB-AA0U	TCGA-UB-AA0U-01	60	STAGE II	7TH	18	-25	Hepatocellular Carcinoma	LIHC	Hepatocellular Carcinoma	UCSF	327	-21985	0	NA	NA	10.7506	0:ALIVE OR DEAD TUMOR FREE	Not Hispanic Or Latino	8/16/14	0.4287	G2	No	C22.0	8170-03-01	C22.0	Yes	Yes	0.3128	0	72	Yes	HCC	10.7506	0:LIVING	AE8D4B34-D40A-482D-9D45-23242843DF00	MX	NX	T2	With Tumor	3.48489	1:PROGRESSION	NA	No	White	No	-4	1	Primary	Male
TCGA-UB-AA0V	TCGA-UB-AA0V-01	69	STAGE I	7TH	0	-29	Hepatocellular Carcinoma	LIHC	Hepatocellular Carcinoma	UCSF	314	-25340	0	10.3232	0:DiseaseFree	10.3232	0:ALIVE OR DEAD TUMOR FREE	Not Hispanic Or Latino	8/16/14	0	G1	No	C22.0	8170-03-01	C22.0	Yes	Yes	0.3142	0	33	No	HCC	10.3232	0:LIVING	EA214F79-0F6B-403F-8693-C844BF4B77CB	MX	NX	T0	Tumor Free	10.3232	0:CENSORED	NA	Yes	White	No	-28	1	Primary	Female
TCGA-WJ-A86L	TCGA-WJ-A86L-01	68	STAGE I	7TH	4	-27	Hepatocellular Carcinoma	LIHC	Hepatocellular Carcinoma	Greenville Health System	345	-25018	0	11.3423	0:DiseaseFree	11.3423	0:ALIVE OR DEAD TUMOR FREE	Not Hispanic Or Latino	5/29/14	0.1545	G2	No	C22.0	8310-03-01	C22.0	Yes	Yes	0.3161	0.17	121	No	HCC	11.3423	0:LIVING	63D475EF-8F26-45ED-AE80-CFA87E68B2F5	MX	NX	T1	NA	11.3423	0:CENSORED	NA	No	White	No	-8	1	Primary	Female
TCGA-WQ-A9G7	TCGA-WQ-A9G7-01	71	NA	7TH	21	9	Hepatocellular Carcinoma	LIHC	Hepatocellular Carcinoma	University of Kansas	30	NA	0	0.986291	0:DiseaseFree	0.986291	0:ALIVE OR DEAD TUMOR FREE	Not Hispanic Or Latino	5/21/14	0.4075	G3	No	C22.0	8170-03-01	C22.0	Yes	Yes	0.4628	6.58	452	No	HCC	0.986291	0:LIVING	491A3734-DCB8-4779-B098-0B5567F13F87	M0	NX	T3A	Tumor Free	0.986291	0:CENSORED	NA	No	White	No	2	1	Primary	Female
TCGA-WQ-AB4B	TCGA-WQ-AB4B-01	62	STAGE II	7TH	24	-11	Hepatocellular Carcinoma	LIHC	Hepatocellular Carcinoma	University of Kansas	395	-22769	0	8.97524	1:Recurred/Progressed	12.9862	0:ALIVE OR DEAD TUMOR FREE	Not Hispanic Or Latino	6/18/14	0.3343	G2	No	C22.0	8170-03-01	C22.0	Yes	Yes	0.3109	0.01	67	Yes	HCC	12.9862	0:LIVING	D5471A2B-F14C-44DE-9142-5A5FB07B6FC2	M0	NX	T2	Tumor Free	8.97524	1:PROGRESSION	NA	No	White	No	-18	1	Primary	Male
TCGA-WX-AA44	TCGA-WX-AA44-01	64	STAGE I	7TH	5	-23	Hepatocellular Carcinoma	LIHC	Hepatocellular Carcinoma	Yale University	615	-23654	0	NA	NA	20.219	0:ALIVE OR DEAD TUMOR FREE	Hispanic Or Latino	4/21/14	0.1867	G3	No	C22.0	8170-03-01	C22.0	Yes	Yes	0.3213	0.02	70	NA	HCC	20.219	0:LIVING	5436FAFB-BC16-4450-AC8B-568E1E5EE5FE	MX	NX	T1	With Tumor	8.08758	1:PROGRESSION	NA	No	White	Yes	4	1	Primary	Female
TCGA-WX-AA46	TCGA-WX-AA46-01	61	STAGE II	7TH	2	-17	Hepatocellular Carcinoma	LIHC	Hepatocellular Carcinoma	Yale University	756	-22639	0	24.8545	0:DiseaseFree	24.8545	0:ALIVE OR DEAD TUMOR FREE	Not Hispanic Or Latino	2006-10-14	0.0543	G1	No	C22.0	8170-03-01	C22.0	Yes	Yes	0.2984	0	62	No	HCC	24.8545	0:LIVING	02C41E28-CF14-42E2-9E15-F43248AE16E0	MX	NX	T2	Tumor Free	24.8545	0:CENSORED	NA	No	White	No	-20	1	Primary	Male
TCGA-WX-AA47	TCGA-WX-AA47-01	33	STAGE IIIA	7TH	6	3	Hepatocellular Carcinoma	LIHC	Hepatocellular Carcinoma	Yale University	NA	-12056	0	3.38626	1:Recurred/Progressed	18.2793	1:DEAD WITH TUMOR	Not Hispanic Or Latino	2006-10-14	0.23	G2	No	C22.0	8170-03-01	C22.0	Yes	Yes	0.3103	0.1	39	Yes	HCC	18.2793	1:DECEASED	39E147C9-2ACB-4BA8-A991-E43E1719B2D8	MX	NX	T3A	With Tumor	3.38626	1:PROGRESSION	NA	No	White	Yes	-20	1	Primary	Female
TCGA-XR-A8TD	TCGA-XR-A8TD-01	49	STAGE IIIB	7TH	8	7	Hepatocellular Carcinoma	LIHC	Hepatocellular Carcinoma	University of Sao Paulo	1030	-17908	0	33.8626	0:DiseaseFree	33.8626	0:ALIVE OR DEAD TUMOR FREE	Hispanic Or Latino	5/20/15	0.2393	G3	No	C22.0	8174-03-01	C22.0	Yes	Yes	0.3061	0	51	No	HCC	33.8626	0:LIVING	574BA00B-FEE6-4AAB-AC01-6FFAF8FDC0C5	M0	N0	T3	Tumor Free	33.8626	0:CENSORED	NA	No	White	No	2	1	Primary	Female
TCGA-XR-A8TE	TCGA-XR-A8TE-01	16	STAGE IIIA	7TH	6	-27	Hepatocellular Carcinoma	LIHC	Hepatocellular Carcinoma	University of Sao Paulo	925	-5862	0	6.90403	1:Recurred/Progressed	30.4106	0:ALIVE OR DEAD TUMOR FREE	Hispanic Or Latino	5/20/15	0.2089	G1	No	C22.0	8170-03-01	C22.0	Yes	Yes	0.3165	0.29	12	Yes	HCC	30.4106	0:LIVING	EC4B4D34-2576-4412-B036-7460E64F4398	MX	N0	T3	With Tumor	6.90403	1:PROGRESSION	NA	No	White	No	-16	1	Primary	Male
TCGA-XR-A8TF	TCGA-XR-A8TF-01	74	STAGE I	7TH	17	-11	Hepatocellular Carcinoma	LIHC	Hepatocellular Carcinoma	University of Sao Paulo	NA	-27145	0	7.59444	1:Recurred/Progressed	22.7833	0:ALIVE OR DEAD TUMOR FREE	Hispanic Or Latino	5/20/15	0.5159	G1	No	C22.0	8170-03-01	C22.0	Yes	Yes	0.3013	0.36	134	Yes	HCC	22.7833	1:DECEASED	1E9F910C-82C0-4222-A62F-B656839307FC	MX	NX	T1	Tumor Free	7.59444	1:PROGRESSION	NA	No	White	No	-18	1	Primary	Male
TCGA-XR-A8TG	TCGA-XR-A8TG-01	58	STAGE I	7TH	5	-17	Hepatocellular Carcinoma	LIHC	Hepatocellular Carcinoma	University of Sao Paulo	898	-21544	0	11.5067	1:Recurred/Progressed	29.523	0:ALIVE OR DEAD TUMOR FREE	Hispanic Or Latino	5/20/15	0.2033	G2	No	C22.0	8170-03-01	C22.0	Yes	Yes	0.3156	0.02	78	Yes	HCC	29.523	0:LIVING	1D7D5166-6582-4EA1-B242-37C2C3919A3C	M0	NX	T1	Tumor Free	11.5067	1:PROGRESSION	NA	Yes	White	Yes	0	1	Primary	Male
TCGA-YA-A8S7	TCGA-YA-A8S7-01	68	STAGE IIIA	7TH	24	27	Hepatocellular Carcinoma	LIHC	Hepatocellular Carcinoma	Spectrum Health	NA	-25188	0	13.0848	1:Recurred/Progressed	13.5451	1:DEAD WITH TUMOR	Hispanic Or Latino	2004-08-14	0.2706	G3	No	C22.0	8170-03-01	C22.0	Yes	Yes	0.3144	0.01	70	Yes	HCC	13.5451	1:DECEASED	BB2069D3-E699-4A8A-BB61-B3C28B98A66B	MX	N0	T3A	With Tumor	13.0848	1:PROGRESSION	NA	No	White	No	6	1	Primary	Male
TCGA-ZP-A9CV	TCGA-ZP-A9CV-01	59	NA	7TH	4	-27	Hepatocellular Carcinoma	LIHC	Hepatocellular Carcinoma	Medical College of Wisconsin	142	-21633	0	NA	NA	35.7695	1:DEAD WITH TUMOR	Not Hispanic Or Latino	3/28/14	0.153	G1	No	C22.0	8170-03-01	C22.0	Yes	Yes	0.3051	0.01	104	No	HCC	35.7695	1:DECEASED	91909C63-DEBC-42AD-B4BE-56870195BDCB	MX	NX	T1	Tumor Free	35.7695	1:PROGRESSION	NA	No	White	No	-20	1	Primary	Male
TCGA-ZP-A9CY	TCGA-ZP-A9CY-01	66	NA	7TH	0	-23	Hepatocellular Carcinoma	LIHC	Hepatocellular Carcinoma	Medical College of Wisconsin	782	-24223	0	25.7093	0:DiseaseFree	25.7093	0:ALIVE OR DEAD TUMOR FREE	Not Hispanic Or Latino	3/28/14	0.0245	G1	No	C22.0	8170-03-01	C22.0	Yes	Yes	0.3011	0.01	82	No	HCC	25.7093	0:LIVING	34FD27CE-930A-4F29-8A6E-DAE4949D92EB	MX	NX	T1	Tumor Free	25.7093	0:CENSORED	NA	No	White	No	-16	1	Primary	Female
TCGA-ZP-A9CZ	TCGA-ZP-A9CZ-01	72	NA	7TH	4	-9	Hepatocellular Carcinoma	LIHC	Hepatocellular Carcinoma	Medical College of Wisconsin	706	-26403	0	23.2107	0:DiseaseFree	23.2107	0:ALIVE OR DEAD TUMOR FREE	Not Hispanic Or Latino	3/28/14	0.1809	G1	No	C22.0	8170-03-01	C22.0	Yes	Yes	0.3073	0	48	No	HCC	23.2107	0:LIVING	22077056-067D-4DB5-98E5-106778CECA56	MX	NX	T1	Tumor Free	23.2107	0:CENSORED	NA	No	Asian	No	8	1	Primary	Male
TCGA-ZP-A9D0	TCGA-ZP-A9D0-01	67	NA	7TH	4	-17	Hepatocellular Carcinoma	LIHC	Hepatocellular Carcinoma	Medical College of Wisconsin	1091	-24525	0	35.8681	0:DiseaseFree	35.8681	0:ALIVE OR DEAD TUMOR FREE	Not Hispanic Or Latino	3/28/14	0.1723	G1	No	C22.0	8170-03-01	C22.0	Yes	Yes	0.3026	0.1	52	No	HCC	35.8681	0:LIVING	396EF7C2-343E-4D5C-9B20-ADC0A52C1978	MX	NX	T1	Tumor Free	35.8681	0:CENSORED	NA	No	Black or African American	No	-26	1	Primary	Female
TCGA-ZP-A9D1	TCGA-ZP-A9D1-01	56	NA	7TH	16	-19	Hepatocellular Carcinoma	LIHC	Hepatocellular Carcinoma	Medical College of Wisconsin	21	-20584	0	0.690403	0:DiseaseFree	0.690403	0:ALIVE OR DEAD TUMOR FREE	Not Hispanic Or Latino	3/28/14	0.5078	G2	No	C22.0	8170-03-01	C22.0	Yes	Yes	0.3066	0.01	120	No	HCC	0.690403	0:LIVING	447AC9E3-0533-461A-BC92-906A7B2180C3	MX	NX	T1	Tumor Free	0.690403	0:CENSORED	NA	Yes	White	No	-24	1	Primary	Female
TCGA-ZP-A9D2	TCGA-ZP-A9D2-01	51	NA	7TH	10	-23	Hepatocellular Carcinoma	LIHC	Hepatocellular Carcinoma	Medical College of Wisconsin	743	-18717	0	10.3561	1:Recurred/Progressed	25.1504	1:DEAD WITH TUMOR	Not Hispanic Or Latino	3/28/14	0.282	G2	No	C22.0	8170-03-01	C22.0	Yes	Yes	0.3118	0.32	55	No	HCC	25.1504	1:DECEASED	CBB89556-D783-4E70-8DB4-EF53E9A45922	MX	NX	T2	With Tumor	10.3561	1:PROGRESSION	NA	No	White	No	-4	1	Primary	Male
TCGA-ZP-A9D4	TCGA-ZP-A9D4-01	64	NA	7TH	5	-31	Hepatocellular Carcinoma	LIHC	Hepatocellular Carcinoma	Medical College of Wisconsin	395	-23656	0	12.9862	0:DiseaseFree	12.9862	0:ALIVE OR DEAD TUMOR FREE	Not Hispanic Or Latino	3/28/14	0.1411	G1	No	C22.0	8170-03-01	C22.0	Yes	Yes	0.3105	0.03	61	No	HCC	12.9862	0:LIVING	4244912D-8527-410C-A084-A56C55EB1F82	MX	NX	T1	Tumor Free	12.9862	0:CENSORED	NA	No	White	No	-20	1	Primary	Female
TCGA-ZS-A9CD	TCGA-ZS-A9CD-01	73	STAGE II	7TH	3	-5	Hepatocellular Carcinoma	LIHC	Hepatocellular Carcinoma	Tayside Tissue Bank	NA	-26915	0	12.1971	1:Recurred/Progressed	45.5666	NA	Not Hispanic Or Latino	4/30/14	0.1593	G2	No	C22.0	8170-03-01	C22.0	Yes	Yes	0.3083	0	91	Yes	HCC	45.5666	1:DECEASED	9197CA4C-E48C-43AF-BA61-D894FAF3CC24	MX	NX	T2	NA	12.1971	1:PROGRESSION	NA	No	White	No	-18	1	Primary	Male
TCGA-ZS-A9CE	TCGA-ZS-A9CE-01	79	STAGE II	7TH	14	-19	Hepatocellular Carcinoma	LIHC	Hepatocellular Carcinoma	Tayside Tissue Bank	1241	-29051	0	40.7996	0:DiseaseFree	40.7996	0:ALIVE OR DEAD TUMOR FREE	Not Hispanic Or Latino	4/30/14	0.2797	G1	No	C22.0	8170-03-01	C22.0	Yes	Yes	0.3078	0.17	117	Yes	HCC	40.7996	0:LIVING	7BDC5F86-4D7D-4F1F-BC23-AB51FA9FB947	MX	NX	T2	NA	29.3257	1:PROGRESSION	NA	Yes	White	No	-22	1	Primary	Female
TCGA-ZS-A9CF	TCGA-ZS-A9CF-01	64	STAGE II	7TH	5	-13	Hepatocellular Carcinoma	LIHC	Hepatocellular Carcinoma	Tayside Tissue Bank	2412	-23510	0	20.9094	1:Recurred/Progressed	79.2978	0:ALIVE OR DEAD TUMOR FREE	Not Hispanic Or Latino	2005-01-14	0.2228	G2	No	C22.0	8170-03-01	C22.0	Yes	Yes	0.3186	0.23	82	Yes	HCC	79.2978	0:LIVING	7FE5E2D9-C514-47BC-8387-3F940F7A822D	MX	NX	T2	With Tumor	20.9094	1:PROGRESSION	NA	No	White	No	2	1	Primary	Male
TCGA-ZS-A9CG	TCGA-ZS-A9CG-01	55	STAGE II	7TH	5	-15	Hepatocellular Carcinoma	LIHC	Hepatocellular Carcinoma	Tayside Tissue Bank	341	-20100	0	11.2108	0:DiseaseFree	11.2108	0:ALIVE OR DEAD TUMOR FREE	Not Hispanic Or Latino	4/30/14	0.1941	G2	No	C22.0	8170-03-01	C22.0	Yes	Yes	0.2993	0.18	75	No	HCC	11.2108	0:LIVING	3F6A6891-C6D5-447B-AD32-325FD46EC32B	MX	NX	T2	NA	11.2108	0:CENSORED	NA	No	White	No	-16	1	Primary	Male
[truncated: 48 more columns]

## Sheet: Supplementary Data 2
NAME	TITLE	SCORE
ACLY	na	1.96281
RACGAP1	na	1.86639
AACS	na	1.84369
SAE1	na	1.84092
PSME3	na	1.76731
CCNA2	na	1.76521
UBE2S	na	1.74537
AURKA	na	1.74204
ANLN	na	1.74139
PRC1	na	1.70689
KIF4A	na	1.70399
TUBG1	na	1.69104
PRR11	na	1.68858
CD3EAP	na	1.68591
KIF20A	na	1.68524
URB2	na	1.67855
EFTUD2	na	1.67797
KIF4B	na	1.65807
TROAP	na	1.65506
MRPS23	na	1.6531
LIN9	na	1.6527
CCT6A	na	1.65191
SNRPC	na	1.65184
SNRPD2	na	1.63956
UTP18	na	1.63851
NME1	na	1.63826
PSMG3	na	1.6243
PARPBP	na	1.62306
CKAP2L	na	1.62115
TOP2A	na	1.61977
AURKB	na	1.60708
NABP2	na	1.60373
RFC4	na	1.60369
UCK2	na	1.60187
SPC24	na	1.60175
BUB1	na	1.60012
UBE2T	na	1.59729
HJURP	na	1.59677
PUS7	na	1.59559
NCAPG	na	1.59526
SPAG5	na	1.58573
KIF11	na	1.58247
CDC25C	na	1.58066
KPNA2	na	1.57829
KIF18A	na	1.57657
TTK	na	1.57523
VPS72	na	1.57472
PTTG1	na	1.56732
TRIM11	na	1.566
KIF14	na	1.5638
CENPW	na	1.56213
TDRKH	na	1.56199
BIRC5	na	1.5588
FIGNL1	na	1.55878
CCNB1	na	1.55166
TUBA1C	na	1.54788
MED24	na	1.53886
SKA3	na	1.53591
NDC80	na	1.53538
CDKN3	na	1.53398
SLC38A1	na	1.53364
C19orf48	na	1.53321
SMG5	na	1.53215
SGO1	na	1.53054
ARHGAP11A	na	1.52936
CCNB2	na	1.52727
DEPDC1	na	1.52714
PLK1	na	1.52548
CENPF	na	1.52049
GTSE1	na	1.51671
DLGAP5	na	1.51571
KIF23	na	1.51099
SPATS2	na	1.50991
EXO1	na	1.50898
FAM72B	na	1.50833
PFDN2	na	1.50739
HGS	na	1.50683
TUBA1B	na	1.50321
NUSAP1	na	1.50208
PLK4	na	1.49975
UBE2M	na	1.49904
ECT2	na	1.49422
IARS1	na	1.48966
STIL	na	1.48934
FANCI	na	1.48778
CDCA3	na	1.48777
BRCA1	na	1.48557
FOXK2	na	1.48458
LSM2	na	1.4844
TPX2	na	1.48437
HROB	na	1.48328
TTF2	na	1.48214
KIFC1	na	1.4821
UBE2C	na	1.47737
FLVCR1	na	1.4763
CDCA8	na	1.47514
TRAIP	na	1.4735
ANAPC7	na	1.47225
XRCC2	na	1.46952
CENPL	na	1.46739
CENPM	na	1.46726
CENPA	na	1.46724
CMSS1	na	1.46515
DCLRE1B	na	1.46314
ALYREF	na	1.46211
SLC4A2	na	1.46001
CCNF	na	1.45784
MSH2	na	1.45083
HMMR	na	1.45013
NAT9	na	1.44988
HEATR1	na	1.44942
SPDL1	na	1.44941
NUP205	na	1.44936
CEP131	na	1.44757
ATAD5	na	1.44731
MELK	na	1.44698
FEN1	na	1.44686
MRPL9	na	1.44382
PIGU	na	1.44244
CBX1	na	1.43973
TRMT6	na	1.43852
PAFAH1B3	na	1.43776
GINS1	na	1.43748
CIT	na	1.43733
CHEK1	na	1.43326
SPC25	na	1.43319
EHMT2	na	1.42925
CHAF1A	na	1.42885
FAM72A	na	1.42707
NECAB3	na	1.42434
KIF18B	na	1.42245
TAF6	na	1.42244
DTYMK	na	1.42018
NUF2	na	1.4196
NCAPH	na	1.41948
MCM4	na	1.41737
HASPIN	na	1.41732
NEK2	na	1.41661
PSMB4	na	1.41354
MRGBP	na	1.41338
RNASEH2A	na	1.41308
ITGA6	na	1.41174
TOMM34	na	1.411
NKIRAS2	na	1.40996
ORC1	na	1.40964
KIF2C	na	1.4071
SF3B4	na	1.40465
FOXM1	na	1.40338
SLC25A39	na	1.40235
KNL1	na	1.40072
PSMD14	na	1.40069
SLC26A6	na	1.40056
PIP5K1A	na	1.39937
ANKRD52	na	1.39785
SNF8	na	1.39491
DKC1	na	1.39247
NPLOC4	na	1.39216
GPSM2	na	1.38564
POLQ	na	1.3841
SMC4	na	1.38352
RHNO1	na	1.37887
SMG8	na	1.37875
CPSF4	na	1.37747
MYBL2	na	1.37681
H2BC21	na	1.37616
ABCF2	na	1.37611
CHML	na	1.37599
CAP2	na	1.37563
GRPEL2	na	1.37498
HSP90AB1	na	1.37336
MCM7	na	1.37242
NRAS	na	1.37169
MAD2L1	na	1.37067
PSMD2	na	1.36817
NUDT1	na	1.36806
GOSR2	na	1.36696
BLM	na	1.36617
EZH2	na	1.36464
SKA1	na	1.3645
LRRC42	na	1.36402
POLD1	na	1.36315
XPO5	na	1.36263
CCT3	na	1.36255
BUB1B	na	1.3624
PLCB1	na	1.36188
E2F1	na	1.36054
TOPBP1	na	1.36032
H2AX	na	1.35753
MCM10	na	1.35612
SRPK1	na	1.35566
MCM2	na	1.35435
PDSS1	na	1.35285
FANCB	na	1.35239
WDHD1	na	1.35144
DENR	na	1.35075
PDZD11	na	1.35029
DTL	na	1.34976
NELFE	na	1.34892
GTPBP4	na	1.34871
NXT1	na	1.34685
H2BC15	na	1.3468
H2BC18	na	1.34647
CCDC34	na	1.34627
MTFR2	na	1.34614
XPOT	na	1.34579
GABRD	na	1.34459
B4GALT3	na	1.3438
CDK16	na	1.34339
CENPE	na	1.34272
NR2C2AP	na	1.34091
WDR62	na	1.3406
MCRS1	na	1.34016
UTP6	na	1.33941
ZWINT	na	1.33608
PLVAP	na	1.33471
PFDN4	na	1.33367
GINS3	na	1.33284
NUP107	na	1.33226
MCM8	na	1.33114
CREG2	na	1.33058
NDRG3	na	1.32927
MED20	na	1.32883
MKI67	na	1.32767
PARP1	na	1.32381
H2AC13	na	1.3208
DHX9	na	1.32023
LMNB2	na	1.31907
GMPS	na	1.31765
PGP	na	1.31738
CENPI	na	1.31594
ZMYND19	na	1.31292
NIPA2	na	1.31275
PUS1	na	1.31257
E2F3	na	1.3124
UBA2	na	1.31149
ERCC6L	na	1.31121
SUV39H2	na	1.3089
PBK	na	1.30752
CDC45	na	1.30731
ORC6	na	1.30702
XPR1	na	1.30693
CEP55	na	1.30672
NCAPG2	na	1.3056
GTPBP2	na	1.30401
PYGO2	na	1.30351
RAN	na	1.30246
HLTF	na	1.30232
TOMM40	na	1.29923
CLSPN	na	1.29917
SNRPE	na	1.29502
SEMA5B	na	1.29468
CDC20	na	1.29425
NUP37	na	1.2942
DSCC1	na	1.29318
PIF1	na	1.29126
CEP295	na	1.28998
CDC6	na	1.28786
BZW2	na	1.28768
RAD51AP1	na	1.28734
UQCC2	na	1.28612
ENAH	na	1.28593
CDCA5	na	1.28491
PDRG1	na	1.28269
OXLD1	na	1.28221
SGO2	na	1.28202
SCNM1	na	1.28198
UXS1	na	1.28134
H2AZ1	na	1.28125
AP5Z1	na	1.28106
DBF4	na	1.28081
HMGA1	na	1.28053
IQGAP3	na	1.27877
SNRPA	na	1.27837
CKS2	na	1.27717
TUFT1	na	1.27676
CHD1L	na	1.27641
NSD2	na	1.27523
TRIM37	na	1.27316
CANT1	na	1.27114
KIF20B	na	1.27071
RRP15	na	1.26903
LMNB1	na	1.26881
PSMD4	na	1.2681
USP39	na	1.26778
DARS2	na	1.26523
EME1	na	1.2649
TICRR	na	1.26483
MEA1	na	1.26467
MAFG	na	1.26456
TLCD1	na	1.26424
SNX27	na	1.26395
DDX55	na	1.26159
CSTF2	na	1.25996
DIAPH3	na	1.25878
CDK4	na	1.25754
FARSB	na	1.25729
FAM220A	na	1.25716
PSRC1	na	1.2567
PSMD11	na	1.25623
TEDC2	na	1.25618
PFDN6	na	1.25588
PRCC	na	1.25426
FAM50A	na	1.25309
IGSF3	na	1.25276
ZNF473	na	1.25071
NAA40	na	1.24758
NVL	na	1.24755
KNTC1	na	1.2474
FAM83D	na	1.24509
POLR2D	na	1.24379
BUD31	na	1.24376
NOP56	na	1.24253
TRIM28	na	1.242
ZWILCH	na	1.24198
B3GALNT2	na	1.24162
DDX11	na	1.24042
AC005000.1	na	1.24007
CDC7	na	1.23995
CENPH	na	1.23913
E2F2	na	1.239
LETM1	na	1.23862
TMEM201	na	1.23828
EEF1AKNMT	na	1.23696
CBX3	na	1.23666
DLG5	na	1.23589
CENPQ	na	1.23553
SASS6	na	1.23367
PTCD1	na	1.23316
CKAP2	na	1.23084
MND1	na	1.22952
ISG20L2	na	1.22873
DDX39A	na	1.22728
TIPRL	na	1.22687
PA2G4	na	1.22596
RAD51	na	1.22548
CCDC137	na	1.22464
ADM2	na	1.22436
NEMP1	na	1.22405
HAUS2	na	1.22336
DESI2	na	1.22318
LRRC1	na	1.22293
ENOPH1	na	1.22262
ASF1B	na	1.22096
MTBP	na	1.22091
SLC52A2	na	1.22003
TARBP1	na	1.21906
ESPL1	na	1.2186
CDT1	na	1.21703
FAM72D	na	1.21701
C3orf33	na	1.21698
METTL2A	na	1.21693
PPIL1	na	1.21627
PSMB5	na	1.21577
PRKDC	na	1.21576
GGCT	na	1.21424
SNRPB	na	1.21418
SHCBP1	na	1.21331
SCAMP3	na	1.21295
CIP2A	na	1.21273
C20orf144	na	1.21124
HMGXB4	na	1.21088
MCM3	na	1.21061
TONSL	na	1.21037
ZKSCAN3	na	1.20954
NCAPH2	na	1.2094
ZNF544	na	1.20866
GPC3	na	1.20754
GDPD1	na	1.20711
LRRC59	na	1.20621
FANCE	na	1.20497
FANCD2	na	1.20494
TRIP13	na	1.20394
LAMC1	na	1.20334
PSMD1	na	1.20331
SMPD4	na	1.20299
AC091057.1	na	1.20064
TWF1	na	1.2001
C17orf75	na	1.19991
YKT6	na	1.19976
UBE2Z	na	1.19919
CASC3	na	1.19905
PRIM1	na	1.19871
GTF2IRD1	na	1.19672
PDCL3	na	1.19638
MCM6	na	1.19615
VPS45	na	1.19555
PRELID3B	na	1.19413
PLOD3	na	1.1931
ATAD2	na	1.19157
COG2	na	1.19127
CNIH4	na	1.19089
RAD51C	na	1.1906
SLC39A1	na	1.19039
ESM1	na	1.18868
CCDC86	na	1.18706
YWHAG	na	1.18701
GPATCH4	na	1.18688
RNF157	na	1.18502
ATP6V1F	na	1.18438
COA7	na	1.18434
PAK1IP1	na	1.18312
HMGN4	na	1.18298
RAD54L	na	1.18095
ACTL6A	na	1.18071
EIF2S2	na	1.18064
RCCD1	na	1.18057
KNSTRN	na	1.18015
PPAT	na	1.18014
TSACC	na	1.17949
TTC39A	na	1.17876
DNAJC6	na	1.17822
C12orf49	na	1.1775
DHX34	na	1.17692
CHAF1B	na	1.17676
WSB2	na	1.17624
DHX37	na	1.17543
TIPIN	na	1.17304
BLOC1S3	na	1.17271
LSM12	na	1.17201
INTS7	na	1.17091
KCTD20	na	1.17015
CSRNP2	na	1.17007
AAGAB	na	1.16983
CDCA2	na	1.16979
TTC13	na	1.16892
NUP85	na	1.16853
ENSA	na	1.16844
H2BC5	na	1.16715
LIG1	na	1.16684
SMC2	na	1.16644
SNRPD1	na	1.16625
JPT1	na	1.16625
RPS6KC1	na	1.16578
FAM189B	na	1.16464
EPRS1	na	1.16441
MTCH1	na	1.1641
RNF8	na	1.16276
HAUS5	na	1.16231
RRM1	na	1.16215
MACROH2A1	na	1.16135
ITGA5	na	1.16024
RRP9	na	1.16004
TMEM237	na	1.15919
TIGD5	na	1.15821
CDC123	na	1.15803
CUL2	na	1.15722
ZNF724	na	1.15644
VPS33A	na	1.15625
PRKAA2	na	1.15531
CCT5	na	1.15526
PHF5A	na	1.15385
C1orf131	na	1.15371
TAOK1	na	1.15342
ANKLE2	na	1.15278
UBE2O	na	1.15086
NSUN5	na	1.15058
CDK5R1	na	1.15022
CLN6	na	1.15013
RAP2A	na	1.14963
INCENP	na	1.14914
EIF4A3	na	1.1488
PACSIN2	na	1.14863
POLR3F	na	1.14825
KPNB1	na	1.1479
RPIA	na	1.147
NCAPD2	na	1.14697
METTL5	na	1.14584
ESCO2	na	1.14505
INTS8	na	1.14427
SAC3D1	na	1.14368
COA6	na	1.14359
SORT1	na	1.14297
HMGXB3	na	1.14285
CENPK	na	1.14223
GIT1	na	1.14112
C5orf22	na	1.14088
CSE1L	na	1.13937
SLC35B2	na	1.13926
VBP1	na	1.13861
SUCO	na	1.13837
C1orf35	na	1.13769
THEM4	na	1.13723
PRMT3	na	1.13701
PACC1	na	1.13692
SMS	na	1.13682
POC1A	na	1.13584
RRAGD	na	1.13517
BEND3	na	1.13436
RECQL4	na	1.134
DNAJC9	na	1.13389
MIS18A	na	1.13357
TSEN54	na	1.13342
H2AC11	na	1.13316
ZNF692	na	1.13245
HSPA14	na	1.13182
ZBED4	na	1.13155
ADCK2	na	1.13063
C1orf112	na	1.13048
MPZL1	na	1.12958
CENPU	na	1.12881
DBF4B	na	1.12855
IFT52	na	1.12821
ZFP69B	na	1.12818
RALY	na	1.12796
SUZ12	na	1.12784
TK1	na	1.12768
IGF2BP3	na	1.12732
BOLA3	na	1.12729
NOL11	na	1.12694
EIF3B	na	1.12692
TFRC	na	1.12656
PNO1	na	1.1264
TMEM199	na	1.12582
TPR	na	1.12555
TIMM50	na	1.1255
PSMC4	na	1.12519
PIGC	na	1.12453
PES1	na	1.12451
TDG	na	1.12432
FANCA	na	1.12431
ZNF789	na	1.12416
CDCA4	na	1.12413
UTP20	na	1.12405
OIP5	na	1.12396
DNAAF5	na	1.12379
RUSC1	na	1.12351
TMEM97	na	1.12325
MYL6B	na	1.12264
ARHGEF39	na	1.12256
MASTL	na	1.12206
ABCF1	na	1.12115
TMPO	na	1.12042
SENP1	na	1.11993
ASPM	na	1.11991
MCMDC2	na	1.11945
DCTN2	na	1.11885
SNRPF	na	1.11858
ADSL	na	1.11843
DUSP12	na	1.11826
KIAA1841	na	1.11804
RNF2	na	1.11714
TMCO1	na	1.11684
RFXANK	na	1.11344
ETV4	na	1.11203
ACBD3	na	1.11192
CCT2	na	1.11181
WDR46	na	1.11177
DNAJC2	na	1.11169
ARHGEF2	na	1.11167
KIF15	na	1.1113
KPNA4	na	1.11108
APEX2	na	1.11097
SLC50A1	na	1.11
CDC27	na	1.10977
DAP3	na	1.10944
FBXO5	na	1.10897
PSMC3IP	na	1.10838
WDR45B	na	1.10813
AVL9	na	1.10743
YWHAH	na	1.10708
NEDD1	na	1.10688
TMEM106C	na	1.10641
ABL2	na	1.1048
PPP1CC	na	1.10479
USP1	na	1.10453
CDC25A	na	1.10433
CNOT6	na	1.10301
DCAF13	na	1.10289
RRP1	na	1.10173
CCDC167	na	1.10166
ACTL10	na	1.10165
DPH2	na	1.10156
TAF11	na	1.1011
B3GALNT1	na	1.10094
CDC23	na	1.1005
C21orf58	na	1.10044
IPO9	na	1.10002
PTRH2	na	1.09997
GBA	na	1.09961
FTSJ3	na	1.09955
PTGFRN	na	1.09939
SSBP1	na	1.09907
DSN1	na	1.09904
TBC1D31	na	1.099
SOGA1	na	1.09823
DYRK2	na	1.09818
SSRP1	na	1.09776
H2BC11	na	1.09758
PI4KB	na	1.09753
DYNLL1	na	1.09703
CNOT9	na	1.09694
RBM3	na	1.0967
GTF3C6	na	1.09668
DPM2	na	1.09633
CKS1BP3	na	1.09601
LAMA4	na	1.09554
TXNDC9	na	1.09553
MTHFD1L	na	1.09498
SH3BP5L	na	1.09469
METTL1	na	1.09412
TACC3	na	1.09296
GPD2	na	1.09241
CSNK1E	na	1.09232
COIL	na	1.09215
ZNF765	na	1.09157
AGFG1	na	1.09144
NDOR1	na	1.09114
UBQLN4	na	1.09054
PTBP3	na	1.09039
E2F8	na	1.08951
STMN1	na	1.08919
SLBP	na	1.08825
BUB3	na	1.08819
SMG9	na	1.08661
ATXN7L3	na	1.08636
PKMYT1	na	1.08618
TOMM40L	na	1.08616
CKAP4	na	1.08561
ITPKA	na	1.08555
MED22	na	1.08506
ANKS6	na	1.08485
MCM5	na	1.08447
SEC23B	na	1.08392
DYNLRB1	na	1.08363
B3GNT5	na	1.08162
ZNF669	na	1.0813
LSM4	na	1.08083
GPR19	na	1.08066
RAD18	na	1.08048
BARD1	na	1.07988
TMEM184B	na	1.07951
PCLAF	na	1.07928
Z83844.1	na	1.07892
UTP14A	na	1.07867
TTC26	na	1.07816
LYSMD1	na	1.07784
AKR1C3	na	1.07742
NMB	na	1.07735
TRIM59	na	1.07687
STX6	na	1.07601
CDH13	na	1.07576
VARS1	na	1.07387
CALU	na	1.07383
PPIA	na	1.0731
ILF2	na	1.07277
UHRF1BP1	na	1.07261
SCML2	na	1.07255
POLA1	na	1.0725
TPD52L2	na	1.07249
GPR158	na	1.0723
NUP62	na	1.07185
DNMT1	na	1.07147
DHX8	na	1.07104
TRIM65	na	1.07094
TRIM45	na	1.07081
ENO1	na	1.07073
C4orf46	na	1.0706
POLR1A	na	1.06944
PYCR2	na	1.0694
PSMD3	na	1.06898
COMMD2	na	1.06867
KLHL23	na	1.06832
CDK5RAP1	na	1.06795
COMMD4	na	1.06795
NARF	na	1.06764
TBC1D7	na	1.06732
TMEM209	na	1.06711
MSANTD3	na	1.06612
TIMELESS	na	1.06592
UBE2Q2	na	1.06588
TKT	na	1.06577
PTPDC1	na	1.0656
TMEM185B	na	1.06537
ERAL1	na	1.06459
PRKAG1	na	1.06405
NEU1	na	1.06398
COPZ1	na	1.06319
MTX1	na	1.06201
H1-5	na	1.06181
ARPC1A	na	1.06105
DHRS13	na	1.05983
RFC2	na	1.05969
BAK1	na	1.05905
DDIT3	na	1.05869
POLA2	na	1.05853
RPAP3	na	1.05779
GMNN	na	1.05707
KMT5A	na	1.05669
WDR76	na	1.0558
TEAD2	na	1.05571
HELLS	na	1.0551
CLIC1	na	1.05481
MRPS10	na	1.0547
TCEAL9	na	1.05421
MAPKAPK5	na	1.05276
KIF2A	na	1.05157
RFC3	na	1.05157
TCOF1	na	1.05083
NONO	na	1.05067
IP6K1	na	1.05037
MARS1	na	1.05031
BEX3	na	1.04959
STX1A	na	1.04833
SCRIB	na	1.04745
ANP32E	na	1.04689
DHX57	na	1.04677
RCN2	na	1.0465
HNRNPU	na	1.04589
PPM1G	na	1.04498
GK5	na	1.04469
GOLT1B	na	1.04461
SOX4	na	1.04414
GRWD1	na	1.04383
YWHAZ	na	1.0438
KCTD2	na	1.04379
CAMSAP2	na	1.04366
FBXO45	na	1.04291
H4C8	na	1.04267
TMEM9	na	1.04258
ATRIP	na	1.04217
KMT5C	na	1.04189
FAM222A	na	1.04162
CKS1B	na	1.04136
DAXX	na	1.04124
BRIP1	na	1.04087
XPO1	na	1.04085
TMEM120B	na	1.04064
NLE1	na	1.04059
HSPA13	na	1.04039
TSEN15	na	1.03986
NUP43	na	1.03959
FANCG	na	1.03928
TEFM	na	1.03893
VPS25	na	1.03818
TRIB3	na	1.03814
CFL1	na	1.03796
BSG	na	1.03794
MCU	na	1.0379
NIFK	na	1.03781
NAA10	na	1.03762
SART3	na	1.03706
ESF1	na	1.03609
CDK5	na	1.03555
PNPT1	na	1.03487
ZNF678	na	1.03444
MRPL47	na	1.03377
TWISTNB	na	1.03348
FBXO43	na	1.03237
GNPAT	na	1.03193
PIGT	na	1.03176
SOX12	na	1.03176
TUBB	na	1.02978
TMCO3	na	1.02956
AK6	na	1.02933
ITPA	na	1.02905
EPS8L3	na	1.02895
RNF34	na	1.02888
OAZ3	na	1.02828
LAPTM4B	na	1.02823
RBL1	na	1.02641
PIP4K2C	na	1.02615
SULT1C2	na	1.02614
H2BC12	na	1.02519
CHTF18	na	1.02494
PDCD2L	na	1.02475
C19orf47	na	1.02418
ZNF687	na	1.02369
NUP133	na	1.02366
RHEB	na	1.02347
ALPK3	na	1.02346
SLC25A19	na	1.02328
UTP11	na	1.0231
UQCRH	na	1.02282
POLR2G	na	1.02275
CEP152	na	1.02198
ANAPC1	na	1.02191
ABCB6	na	1.0212
TMEM98	na	1.02083
RAD54B	na	1.02071
STXBP4	na	1.02064
STRIP2	na	1.02013
RAB3B	na	1.01974
SPINDOC	na	1.01966
LIG3	na	1.01954
HDAC11	na	1.01914
NDC1	na	1.01892
ALG1L	na	1.01865
KCTD7	na	1.01842
FBL	na	1.01723
BCL9	na	1.017
MXD3	na	1.01698
PSMC2	na	1.01674
PRRC2A	na	1.01617
TCF20	na	1.01554
KIF5B	na	1.0149
CDK2	na	1.01483
KIAA1522	na	1.01474
GLMP	na	1.01465
MSH5	na	1.01458
NME6	na	1.01449
TAF1A	na	1.01427
CSNK1G1	na	1.01415
SPRTN	na	1.01403
RINT1	na	1.01366
DUS4L	na	1.01331
RAB5C	na	1.0131
TTL	na	1.01241
SIPA1L3	na	1.01051
CEP41	na	1.01049
HSPA4	na	1.01027
VRK1	na	1.0101
APLN	na	1.00942
TRAF2	na	1.00902
CCHCR1	na	1.00888
GCN1	na	1.00852
CACYBP	na	1.00848
GINS2	na	1.008
MDK	na	1.00744
EIF2B1	na	1.00709
EXOC6	na	1.00649
RMI2	na	1.00635
CCT4	na	1.00577
GNAZ	na	1.00562
DCUN1D5	na	1.00521
ESS2	na	1.00469
VAT1	na	1.00391
H2BC13	na	1.00391
RRM2	na	1.00368
NARS1	na	1.00303
MRPS7	na	1.00286
BAX	na	1.0026
TMEM65	na	1.00244
U2AF2	na	1.00195
GNL3	na	1.00153
CDC25B	na	1.00148
FDPS	na	1.00111
FBXL18	na	1.00089
FNBP1L	na	1.00077
BLZF1	na	1.00046
TM4SF19	na	1.00041
GNS	na	1.0003
MRPL42	na	0.998696
FUCA2	na	0.998068
ATP5MF	na	0.998063
SLC39A7	na	0.99772
ZBTB9	na	0.997669
COPS6	na	0.997234
CCDC43	na	0.997185
FKBPL	na	0.996636
ZNF530	na	0.99648
PPP1R37	na	0.995882
PKM	na	0.995537
DONSON	na	0.995447
ARHGAP39	na	0.995443
BORA	na	0.994742
DEK	na	0.993713
TOMM20	na	0.993511
ABHD12	na	0.993084
RHOC	na	0.992997
MSH6	na	0.992809
PPP2R1A	na	0.992187
RPP40	na	0.992011
DDX20	na	0.991559
LBR	na	0.991248
NTAQ1	na	0.991149
NUDCD1	na	0.990314
AHCTF1	na	0.989046
CAPZA1	na	0.988893
RSRC1	na	0.986894
ZNF282	na	0.986693
RFC5	na	0.986611
TWNK	na	0.986187
TBC1D16	na	0.986083
CDKAL1	na	0.985803
RUVBL1	na	0.985761
AP4M1	na	0.985604
DNA2	na	0.984792
C14orf39	na	0.984654
ELOVL1	na	0.984076
UNC119	na	0.983847
POGK	na	0.983708
WDR53	na	0.98344
C1orf216	na	0.983061
PUSL1	na	0.982817
SNHG32	na	0.982
DVL3	na	0.981575
EXOSC5	na	0.980701
BRIX1	na	0.979901
ABCC4	na	0.979275
RBBP7	na	0.979226
ARFGEF2	na	0.979148
TXNL4A	na	0.978705
XRCC6	na	0.978398
BRI3BP	na	0.978345
DDX41	na	0.978112
PPP1R14B	na	0.978104
CORO1C	na	0.978009
ITGB3BP	na	0.977999
VANGL1	na	0.977975
TCF19	na	0.976998
ZNF322	na	0.976709
MED1	na	0.976706
PTGES3L	na	0.976151
RCC2	na	0.975716
AP4E1	na	0.975206
RABIF	na	0.975156
BLMH	na	0.975019
MFF	na	0.974568
ZKSCAN5	na	0.97434
KLC2	na	0.974336
RNF4	na	0.973408
DNAH14	na	0.973209
BAIAP2L1	na	0.972794
PPOX	na	0.972509
HSF2BP	na	0.971967
SFN	na	0.970888
MESP2	na	0.970755
HEATR6	na	0.970753
PRPF40A	na	0.970509
LRRC14	na	0.970455
MARS2	na	0.96995
ACSL4	na	0.969894
SLC26A11	na	0.969349
PGD	na	0.969106
POLE3	na	0.969101
KCNE5	na	0.968826
CLK2	na	0.968478
ARPC3	na	0.967785
FGD1	na	0.967443
EGLN3	na	0.967353
SAAL1	na	0.966155
PRKCI	na	0.965816
PWWP2B	na	0.964741
RUVBL2	na	0.964519
MRM2	na	0.964452
BRCA2	na	0.964105
MIEN1	na	0.963832
RPL39L	na	0.963479
SAPCD2	na	0.962589
SLC7A11	na	0.962522
PRMT1	na	0.961436
RFX5	na	0.960886
QSOX2	na	0.960403
MICALL1	na	0.960084
FLOT1	na	0.959493
BUD23	na	0.959482
CEP250	na	0.958997
PUS7L	na	0.958765
POP1	na	0.958416
GTF2H3	na	0.958386
CS	na	0.958275
SKA2	na	0.957907
NAA25	na	0.957299
PCNA	na	0.957295
SMARCC1	na	0.957011
PHF6	na	0.956924
RAD1	na	0.956686
CHMP4C	na	0.95617
GOLGA3	na	0.95597
ATP6V1E2	na	0.955831
RFWD3	na	0.955804
NOC4L	na	0.955657
GEMIN7	na	0.955373
XRCC1	na	0.954734
C1orf109	na	0.95448
TTI1	na	0.954461
FAM136A	na	0.954425
YEATS4	na	0.954402
ZNF8-ERVK3-1	na	0.953077
TXNRD1	na	0.952954
TMEM189	na	0.95287
H1-2	na	0.952686
SEC61A1	na	0.952449
LEMD2	na	0.952307
SMARCB1	na	0.950979
PDCD10	na	0.950961
PIR	na	0.950571
DEDD	na	0.950508
HMGN1	na	0.950067
TBRG4	na	0.949801
YEATS2	na	0.949775
ATP6AP1	na	0.949697
PRR7	na	0.949691
PLCE1	na	0.949636
SAMD1	na	0.949505
AP1S1	na	0.949089
RASSF3	na	0.949074
CD34	na	0.948875
LASP1	na	0.948729
CDC42SE1	na	0.948016
TCF3	na	0.948009
CEBPG	na	0.947553
NCSTN	na	0.947207
NEIL3	na	0.947105
SEC61G	na	0.946731
BOD1	na	0.946638
DDX23	na	0.946619
IRAK1	na	0.946407
AGO2	na	0.94605
RIOK1	na	0.945825
DDX49	na	0.94566
BCL7A	na	0.945654
STIP1	na	0.94521
MMP11	na	0.945034
AUNIP	na	0.944844
BCAN	na	0.944751
AARS2	na	0.944241
SRRT	na	0.94387
PPP2R5D	na	0.943653
LHFPL2	na	0.943529
YME1L1	na	0.942892
ORMDL2	na	0.941507
DRG1	na	0.940928
APH1A	na	0.940809
ZSWIM5	na	0.9408
COG5	na	0.940711
NELFB	na	0.939416
CEP85	na	0.938938
RPS10	na	0.938726
NCDN	na	0.937844
FAM219A	na	0.937224
ALDOA	na	0.936924
RCC1	na	0.936823
N4BP3	na	0.935515
CUTA	na	0.935256
C20orf27	na	0.934874
POLR2K	na	0.934331
ABCC10	na	0.934157
BICDL1	na	0.934136
DHX16	na	0.934005
CLN3	na	0.933979
PEA15	na	0.933787
ZNF318	na	0.933417
GARS1	na	0.933091
GINS4	na	0.933003
SNRPB2	na	0.932328
MRPS16	na	0.931959
TRIM16	na	0.931897
SSB	na	0.931586
ANXA2	na	0.931149
RAD21	na	0.930605
WDR4	na	0.930446
DOLK	na	0.929787
USP21	na	0.929725
LARS1	na	0.929139
ANKRD40	na	0.92892
RBMX2	na	0.928856
GORAB	na	0.928711
MAPRE1	na	0.927934
KNOP1	na	0.927891
GAS2L3	na	0.927378
MRPS12	na	0.927293
BLOC1S4	na	0.926943
TCERG1	na	0.92692
SLC41A1	na	0.926907
PWP1	na	0.926802
MAP3K7	na	0.926797
KRTCAP2	na	0.926631
POLE2	na	0.926429
MCAM	na	0.926317
SNU13	na	0.925893
HAT1	na	0.925809
NUP42	na	0.92571
GSK3A	na	0.924943
LPGAT1	na	0.924866
ERFE	na	0.92472
H4C3	na	0.924202
BRMS1	na	0.923246
GPRIN1	na	0.923064
TFPT	na	0.923059
ZGRF1	na	0.922817
GLRX3	na	0.922777
BCAP31	na	0.922554
NOX4	na	0.922505
WRNIP1	na	0.922382
STRBP	na	0.922207
PSPH	na	0.921914
COPA	na	0.921809
CEP97	na	0.921764
BYSL	na	0.921071
SMC3	na	0.920743
PTGES2	na	0.920728
RAB23	na	0.920455
ARPC5L	na	0.920314
COLCA2	na	0.920279
SET	na	0.920251
PDAP1	na	0.920012
LIMK1	na	0.918913
EEF1E1	na	0.91856
SSNA1	na	0.918267
FTSJ1	na	0.918047
CSNK2B	na	0.917937
MRPL38	na	0.917335
ZNF142	na	0.917183
TAF5L	na	0.917041
ZNF92	na	0.916781
NTPCR	na	0.916568
SNRPG	na	0.916291
HRAS	na	0.916236
TRMT61A	na	0.916106
LAGE3	na	0.916023
SMOX	na	0.915774
SDE2	na	0.915766
FITM2	na	0.915529
USF1	na	0.914753
GCNT3	na	0.914359
INPP5J	na	0.913957
DNMT3A	na	0.913708
MITD1	na	0.913687
ADPRS	na	0.913555
FOXD2	na	0.913501
RAD51D	na	0.913133
WDR77	na	0.912907
HES6	na	0.912758
RIOX2	na	0.912115
GMEB2	na	0.91201
CDKN2AIPNL	na	0.911879
DAGLA	na	0.911683
GGPS1	na	0.911288
ACRV1	na	0.911265
UBL4A	na	0.911036
H2AC20	na	0.910832
MMS22L	na	0.910628
H3C13	na	0.910535
THOC3	na	0.910062
NANP	na	0.909998
PPIH	na	0.90988
LYSMD4	na	0.908803
SAYSD1	na	0.90858
KLHL11	na	0.908366
METTL18	na	0.90829
MID1IP1	na	0.908203
TPGS2	na	0.908114
MAPK6	na	0.907639
ARFGAP1	na	0.907634
RRP12	na	0.907314
TAF5	na	0.907206
PRXL2B	na	0.906742
STC1	na	0.906659
TUBB4B	na	0.906468
SLC1A5	na	0.906129
HIGD1B	na	0.905941
NRCAM	na	0.905808
RAB6B	na	0.905346
SLC22A15	na	0.905145
IFT80	na	0.904465
OLFML2B	na	0.904252
ELOC	na	0.903902
DNAJB11	na	0.9039
SLC35E3	na	0.903728
SNX7	na	0.903706
SLC37A3	na	0.902865
GSDME	na	0.90277
ROBO1	na	0.902127
CLTA	na	0.900296
AGPAT1	na	0.899699
SCARA3	na	0.899696
RBM28	na	0.899385
PIMREG	na	0.899165
TP53BP2	na	0.898712
TRMU	na	0.897043
RPF2	na	0.897015
ARFGEF3	na	0.896777
RBM24	na	0.896731
E2F7	na	0.896666
TSN	na	0.896587
C10orf88	na	0.896414
NAXE	na	0.89586
PAXIP1	na	0.894322
NFKBIL1	na	0.894131
ARMC7	na	0.893508
METTL2B	na	0.893209
POMK	na	0.892789
PARG	na	0.892444
RAE1	na	0.892386
CKAP5	na	0.892281
ADNP2	na	0.891741
RPL27	na	0.89141
ERCC8	na	0.891365
MPV17	na	0.891109
TBC1D30	na	0.890618
IFT20	na	0.890456
SIPA1L2	na	0.890268
BCL2L12	na	0.890241
TIGD1	na	0.890096
PFKFB4	na	0.889114
YOD1	na	0.888963
MSTO1	na	0.888227
ZIC5	na	0.887962
FAAP24	na	0.887678
PRIM2	na	0.887471
ZNF664	na	0.887116
DDX27	na	0.886491
LYAR	na	0.885859
DRP2	na	0.885667
CCDC93	na	0.885571
NSMCE2	na	0.885378
TOMM22	na	0.885341
MEX3D	na	0.884656
CASP2	na	0.884474
SSR2	na	0.884245
IQCD	na	0.88419
PPARG	na	0.883944
PYGB	na	0.88343
ZIC2	na	0.883329
SETDB1	na	0.883005
NPM3	na	0.88245
CUEDC1	na	0.882388
NUP153	na	0.882269
TASOR2	na	0.882128
MFSD5	na	0.881858
RFFL	na	0.881805
TSNAX	na	0.881254
ATP6V1E1	na	0.88116
SIX4	na	0.880534
DRAP1	na	0.880504
CCT8	na	0.880087
FUNDC1	na	0.879982
SF3A3	na	0.879957
AGBL5	na	0.879655
HCFC1	na	0.879357
KIAA0100	na	0.879178
C7orf50	na	0.879097
APIP	na	0.87899
ABT1	na	0.878915
NUP188	na	0.8787
POLR1C	na	0.878674
CDCA7	na	0.878474
SPSB2	na	0.878098
PDGFRL	na	0.878094
MGAT4A	na	0.878027
ZNRD1	na	0.877838
RPP30	na	0.876362
AMD1	na	0.876279
PLXNA1	na	0.876216
OR13H1	na	0.875802
HNRNPAB	na	0.875478
HEY1	na	0.875435
SLC35E4	na	0.875408
PSMA4	na	0.875153
RHBDD3	na	0.875151
MZT1	na	0.875101
CSTB	na	0.875055
HAUS6	na	0.874733
SGSM1	na	0.874533
MMD	na	0.87448
WIPF2	na	0.874327
RTN3	na	0.874047
CNOT11	na	0.87349
TMEM104	na	0.872844
CD58	na	0.872827
PGAM5	na	0.872742
DDIAS	na	0.872665
GNPDA1	na	0.872573
SMARCD1	na	0.872433
RAB35	na	0.871531
SH3PXD2B	na	0.870762
CHTOP	na	0.870643
SNAPIN	na	0.870547
WASHC5	na	0.870443
HKDC1	na	0.870119
ZBTB12	na	0.870104
H2AC21	na	0.87007
RPN2	na	0.870026
PTMA	na	0.87002
PRKAR2A	na	0.869072
TPM3	na	0.869062
MAGOH	na	0.869005
TJAP1	na	0.86869
CYB561D2	na	0.868339
ADAM9	na	0.868241
SMYD3	na	0.868047
LHX4	na	0.867688
CYRIB	na	0.867449
ENTPD6	na	0.867088
CWF19L1	na	0.866692
MYLK2	na	0.866691
EFNA4	na	0.866629
ZNF232	na	0.86538
ATP1A1	na	0.865358
ATP6V1C1	na	0.865346
CSNK2A3	na	0.865128
RPL7	na	0.865085
CCNE1	na	0.864825
PPHLN1	na	0.864623
NUP210	na	0.864282
OSBPL3	na	0.863748
NSL1	na	0.863552
PPP6R1	na	0.863353
ZNF74	na	0.8627
P4HA2	na	0.862502
MCUR1	na	0.862135
DNMT3B	na	0.862103
ARPP19	na	0.862085
MAD2L1BP	na	0.862064
ATP6V0B	na	0.862037
SPNS1	na	0.861732
LTV1	na	0.861583
CENPN	na	0.861481
TIGD3	na	0.861425
CSPG4	na	0.86142
TMEM101	na	0.861369
HK2	na	0.860817
DLL4	na	0.860566
ANAPC11	na	0.860336
LRPPRC	na	0.860269
MED8	na	0.859873
RPL36A	na	0.859676
DPH7	na	0.859564
EFL1	na	0.859549
INKA2	na	0.859527
WDR5	na	0.859439
TCHP	na	0.859356
PRPF4	na	0.858746
DCLRE1C	na	0.858475
URM1	na	0.858457
MYO5C	na	0.857641
PYCR3	na	0.857381
BMS1	na	0.85701
UNK	na	0.856835
UBAP2L	na	0.856665
CTSA	na	0.856386
MZT2A	na	0.856279
PPP1R9A	na	0.855853
RBM15	na	0.855672
NT5C3B	na	0.855316
METTL23	na	0.855278
ETF1	na	0.855021
PHB	na	0.854971
CHRAC1	na	0.854598
BECN1	na	0.854534
ALG3	na	0.854421
BTBD3	na	0.854167
REXO4	na	0.853826
NAE1	na	0.853614
EIPR1	na	0.853233
PIAS3	na	0.85314
PRRC2C	na	0.852769
PSMD10	na	0.852439
LPL	na	0.85181
GPAA1	na	0.851706
GNL2	na	0.851392
FUBP1	na	0.851259
RIT1	na	0.851058
EIF2S3	na	0.850875
CHCHD2	na	0.850508
INTS2	na	0.850505
CHEK2	na	0.850439
UPF3B	na	0.850237
GFPT1	na	0.850145
MAST2	na	0.849982
TUBB2A	na	0.849689
STARD3	na	0.8493
KIF24	na	0.849251
SAMD10	na	0.849085
SRPK2	na	0.848871
PLXDC1	na	0.848777
POLG2	na	0.84861
PLCG1	na	0.848398
SHARPIN	na	0.84828
BLVRA	na	0.848268
YARS1	na	0.84825
ARPIN	na	0.84805
SPATC1L	na	0.848014
GLA	na	0.84776
UNG	na	0.847582
C12orf75	na	0.84754
RAB3GAP2	na	0.847274
MRPL17	na	0.847272
LYRM4	na	0.84711
RANBP1	na	0.846979
DYNC1LI1	na	0.846976
FAM241B	na	0.846906
EIF2S3B	na	0.846855
RALGAPB	na	0.846272
DIPK1B	na	0.845811
AKIP1	na	0.845749
TCP1	na	0.845722
FSD1L	na	0.845385
ECE2	na	0.845206
PLOD2	na	0.845011
TRIM24	na	0.844957
THAP8	na	0.84495
ASB16	na	0.844735
SRI	na	0.844316
ZNF143	na	0.844194
EPHX4	na	0.84384
DCAF7	na	0.843702
KTI12	na	0.843246
LLGL1	na	0.842954
LARP1	na	0.842877
CDKN2C	na	0.842791
CHMP2B	na	0.842564
FAM135A	na	0.842428
PPP1R35	na	0.842373
RPTOR	na	0.842371
FKBP14	na	0.842206
C8orf33	na	0.841956
FN3KRP	na	0.841918
COPG1	na	0.841756
DCTPP1	na	0.841103
DHX30	na	0.841009
SUPT4H1	na	0.840932
DIMT1	na	0.840476
RBBP8	na	0.840382
LAMTOR4	na	0.84022
PURB	na	0.840217
VPS26A	na	0.839935
CLGN	na	0.839863
RIF1	na	0.839857
ARHGEF11	na	0.839646
NFYA	na	0.83935
SEPTIN9	na	0.839203
DPM1	na	0.839098
SIRT7	na	0.839027
MBOAT7	na	0.83901
SUPT16H	na	0.838974
ALDH18A1	na	0.83887
PLEKHA8	na	0.83812
HDGF	na	0.837923
RRS1	na	0.837903
WASF1	na	0.8379
GJC1	na	0.837339
BPGM	na	0.83714
SERAC1	na	0.83699
CRHR1	na	0.836844
GORASP2	na	0.83671
CCDC51	na	0.836625
CTNND2	na	0.836461
TMEM79	na	0.835715
ASRGL1	na	0.835511
GAPDH	na	0.835202
CTSV	na	0.834954
MPP7	na	0.834945
UNC45A	na	0.834834
PJA1	na	0.834558
HILPDA	na	0.834442
C17orf58	na	0.834113
COMMD5	na	0.833981
RASL12	na	0.833979
DDX54	na	0.833877
HAUS1	na	0.83348
KLHDC8A	na	0.832758
ITGA2	na	0.832547
FIBP	na	0.832407
ATXN7L2	na	0.832111
ILDR2	na	0.831985
TRIM16L	na	0.831978
ZNF138	na	0.831657
NPC1	na	0.831578
SLC25A43	na	0.831558
MANBAL	na	0.831153
TMEM164	na	0.831055
RAB11FIP4	na	0.830764
FBF1	na	0.830539
YDJC	na	0.83025
NCKAP1	na	0.829871
GYG1	na	0.82975
CENPO	na	0.829029
ARMC1	na	0.828865
ZNF280C	na	0.828458
NCL	na	0.828399
EXOSC4	na	0.82836
RP9	na	0.828007
ZNF605	na	0.827747
NSF	na	0.826691
LSG1	na	0.826564
TMC7	na	0.826526
RTKN2	na	0.82631
SSX2IP	na	0.826303
UBR5	na	0.826033
DVL2	na	0.825762
RALBP1	na	0.825673
PRMT5	na	0.82561
C6orf47	na	0.825459
TRIP4	na	0.825443
PPP4R1	na	0.825438
GPN1	na	0.825427
H2AC6	na	0.825298
MTPN	na	0.825105
POP7	na	0.825026
B3GAT3	na	0.824954
KIF22	na	0.824922
TRNP1	na	0.824838
TMEM38B	na	0.824748
KLHL12	na	0.824455
SLC12A9	na	0.824237
JRKL	na	0.824107
NEK4	na	0.823828
TAGLN2	na	0.823719
H4C11	na	0.82365
C9orf40	na	0.823633
CNPY2	na	0.823301
POMGNT2	na	0.823187
COP1	na	0.823143
THOC2	na	0.82306
KCTD17	na	0.822936
BRAT1	na	0.822526
ILF3	na	0.822311
ZSCAN16	na	0.822306
WASHC2A	na	0.82216
CHST10	na	0.82205
PRPF3	na	0.82192
RNF216	na	0.821864
NOP2	na	0.821774
MAPK1	na	0.821725
NUDT17	na	0.821509
CHMP4B	na	0.821485
CABLES2	na	0.821289
EEF2KMT	na	0.821103
SMUG1	na	0.820611
MESP1	na	0.820585
XYLT2	na	0.820215
WRAP53	na	0.820157
SMAGP	na	0.819997
CLTC	na	0.819822
PRPF40B	na	0.819778
IL12A	na	0.819689
SENP3	na	0.819396
PGBD1	na	0.819354
TRAM1L1	na	0.819156
YIPF3	na	0.819107
IRF2BP2	na	0.818858
TMEM183A	na	0.818833
DDX56	na	0.818773
MRPS18A	na	0.818745
MAZ	na	0.818654
RABGGTB	na	0.818651
REEP4	na	0.818577
MSI1	na	0.81845
CBLL1	na	0.818338
GSR	na	0.818087
CAPN10	na	0.817578
TEAD3	na	0.81727
EXOC2	na	0.816407
SPATA12	na	0.816314
GNA12	na	0.81579
PPRC1	na	0.815713
ZCCHC17	na	0.815173
UFC1	na	0.814754
ANO10	na	0.814634
PTP4A3	na	0.814254
GLRX2	na	0.814223
DPP3	na	0.813884
JMJD6	na	0.813385
DDOST	na	0.813297
SESTD1	na	0.812752
ANKS1B	na	0.812743
GGA3	na	0.812433
PTBP1	na	0.812215
SUB1	na	0.812074
TP53BP1	na	0.811723
TACC2	na	0.811685
YAE1	na	0.811455
SRP68	na	0.811426
RBCK1	na	0.811205
PKN3	na	0.811036
SMARCA4	na	0.810986
RFX8	na	0.810679
ATP5MC1	na	0.810358
UBE2N	na	0.810259
SHKBP1	na	0.810226
RPEL1	na	0.810062
CCSAP	na	0.809951
DNAJC14	na	0.809512
MKRN3	na	0.809374
ANKRD54	na	0.809084
SLC39A6	na	0.808902
C2orf69	na	0.808389
CAND1	na	0.808168
EIF6	na	0.807889
ADCY6	na	0.807866
LSM14B	na	0.807808
GPATCH2	na	0.807762
SQLE	na	0.807341
VPS29	na	0.807295
RTF2	na	0.807001
RAMAC	na	0.806977
LAMB4	na	0.806849
KIF3A	na	0.806226
PDCD5	na	0.806048
PFKFB2	na	0.80576
KCNMB3	na	0.805494
CANX	na	0.805229
STRN4	na	0.805156
NOLC1	na	0.804924
TMEM147	na	0.804801
NUP155	na	0.804763
CHRNA5	na	0.804732
LRP11	na	0.804661
NUTF2	na	0.804523
MICB	na	0.804413
TMEM115	na	0.804339
GSTCD	na	0.804176
DARS1	na	0.804023
MRPL14	na	0.803945
SKP2	na	0.803557
ZNF696	na	0.803086
UTP15	na	0.803028
CDK7	na	0.803005
NUP93	na	0.802531
PHF19	na	0.802478
DNM1L	na	0.802364
CUL7	na	0.802165
SREBF2	na	0.801832
CYSTM1	na	0.801634
RNF187	na	0.801611
CDH24	na	0.801496
ZNF681	na	0.80148
SHLD3	na	0.801458
RRP7A	na	0.801404
RAB10	na	0.80139
LLPH	na	0.801365
MPP6	na	0.801283
CBX4	na	0.801163
ABCB8	na	0.801115
TMEM14B	na	0.800856
HDAC2	na	0.800641
YTHDF1	na	0.800617
ZNF623	na	0.800543
BRAP	na	0.80045
KRBA1	na	0.800427
TNFAIP8L3	na	0.800314
EBF2	na	0.800291
ERCC2	na	0.800275
MRPL13	na	0.800262
FZD6	na	0.800142
ARNTL2	na	0.799917
NELFA	na	0.799874
TRIM17	na	0.79987
CDK1	na	0.799521
GPD1L	na	0.799481
NKAP	na	0.799435
SSR1	na	0.799429
HSF2	na	0.799195
SAP130	na	0.799158
SNX12	na	0.79903
CCNE2	na	0.798793
SALL2	na	0.798494
SYNJ2	na	0.798194
LRWD1	na	0.798114
HNRNPR	na	0.798042
MRPL3	na	0.797846
PARD3	na	0.797733
TLCD3A	na	0.797411
BAG2	na	0.797285
MRPL10	na	0.796986
MAP4K2	na	0.796911
PLXNC1	na	0.796655
CPD	na	0.796631
GPR107	na	0.796461
MRPL50	na	0.796352
CA12	na	0.795722
COCH	na	0.795698
OTUD6B	na	0.795527
FAM200A	na	0.795301
CACUL1	na	0.794999
NUFIP2	na	0.794865
TRMT10C	na	0.794317
FADS1	na	0.79423
GLO1	na	0.794181
SLC25A40	na	0.794174
ZNF579	na	0.793876
RPS19BP1	na	0.793537
TPRKB	na	0.79346
COPRS	na	0.793033
PMCH	na	0.79257
CENPX	na	0.792522
KITLG	na	0.791913
TAF2	na	0.791802
HSPB1	na	0.791571
SLC1A4	na	0.791516
RRP1B	na	0.791317
ZNF543	na	0.791004
PIGX	na	0.791003
MRAP2	na	0.790943
BAMBI	na	0.790881
ASB6	na	0.790388
FRMD8	na	0.790281
COMMD8	na	0.790209
FBXW8	na	0.789927
PSMD13	na	0.789868
ATAD3B	na	0.78953
ZSCAN25	na	0.789453
FAM104A	na	0.789419
NPM1	na	0.789393
SGCE	na	0.789241
LAMB1	na	0.789174
PLEKHB2	na	0.789096
DTD1	na	0.789018
U2SURP	na	0.788952
HM13	na	0.788675
ATP6V0A2	na	0.788434
TUBG2	na	0.788016
PUF60	na	0.788
PET117	na	0.787901
SPINK1	na	0.787646
ZNF697	na	0.787464
RBBP4	na	0.787458
METAP2	na	0.78731
HSPBP1	na	0.787295
VDAC1	na	0.787272
ATAD3A	na	0.787232
DEGS1	na	0.787103
TYMS	na	0.787013
NCS1	na	0.786982
ACTR6	na	0.786867
ACTG1	na	0.786722
CELSR3	na	0.786038
UTP25	na	0.785095
WFS1	na	0.783888
UGGT1	na	0.783486
ZSCAN29	na	0.783341
PRR19	na	0.782988
TNIP2	na	0.78285
SLC26A2	na	0.782823
H3C4	na	0.782723
GPX7	na	0.782616
CDKN2A	na	0.78254
NACC1	na	0.782452
PELP1	na	0.782382
RUNDC1	na	0.782141
ABCD1	na	0.781947
EIF3D	na	0.781499
FKBP1C	na	0.781442
SLC17A5	na	0.781298
H1-4	na	0.780866
KLHL7	na	0.780707
HMGB2	na	0.780522
RPLP0	na	0.780163
KLHDC3	na	0.780152
DNTTIP2	na	0.779966
CD109	na	0.779833
TXN	na	0.779687
BPNT1	na	0.779567
ARIH2	na	0.779509
PRPF31	na	0.779414
ADAM15	na	0.779407
LPCAT1	na	0.779342
MTA3	na	0.779027
FKBP1A	na	0.778823
TBC1D22B	na	0.778652
ATP5MC2	na	0.778491
NT5C3A	na	0.778383
THOC7	na	0.778299
CPSF6	na	0.778069
IKBIP	na	0.777808
SCGN	na	0.777493
FAM24B	na	0.777256
ARF1	na	0.777162
APEX1	na	0.777128
OR51E1	na	0.777074
MIR2052HG	na	0.776959
VSIG10	na	0.776719
MORC2	na	0.776638
DGKI	na	0.776636
CD276	na	0.776468
YY1AP1	na	0.776347
TMEM168	na	0.776204
ZCRB1	na	0.776069
SRC	na	0.776019
CRKL	na	0.775722
ATF4	na	0.775407
IPO11	na	0.775176
ASPH	na	0.775061
BAZ1B	na	0.77501
RECQL	na	0.775002
KHDC4	na	0.774922
WDR43	na	0.774829
TASOR	na	0.77479
LZTS2	na	0.774719
UBE2L3	na	0.774519
PHTF2	na	0.774123
GAREM2	na	0.773417
BROX	na	0.773367
RTL10	na	0.773223
CCAR1	na	0.773088
SEPHS1	na	0.772359
ARHGAP18	na	0.772262
UMPS	na	0.771837
KIF21A	na	0.771255
POLR3A	na	0.770984
APOBEC3B	na	0.770834
ATR	na	0.770804
TRIM47	na	0.77062
HARS2	na	0.770615
MAPK8IP2	na	0.770524
MLX	na	0.770449
SLC35F6	na	0.770299
CAPRIN1	na	0.769708
VIRMA	na	0.769527
IGF2BP2	na	0.76938
MACIR	na	0.769356
SPATA5L1	na	0.76927
LBHD1	na	0.769172
PRPF6	na	0.769099
OLFML2A	na	0.768683
HAUS3	na	0.768527
TRMT112P6	na	0.768503
SMAD5	na	0.768375
UGDH	na	0.76823
MMP1	na	0.767931
TALDO1	na	0.767748
ADRM1	na	0.767588
CDK2AP1	na	0.767064
FAM71C	na	0.76618
DRC1	na	0.76557
TMED9	na	0.765544
CYREN	na	0.765524
P3H4	na	0.765337
TMEM14A	na	0.764571
MYCBP	na	0.764518
MSI2	na	0.764479
P2RX4	na	0.764447
UBE2Q1	na	0.764347
DCAF16	na	0.763999
SNX8	na	0.763818
WDR3	na	0.763662
CDCA7L	na	0.763629
NLK	na	0.763542
PKN1	na	0.763428
COA3	na	0.763421
USP37	na	0.763322
NCOA5	na	0.763253
RTCA	na	0.763173
DNAJC7	na	0.762944
TMEM69	na	0.7629
UQCC3	na	0.76288
FAM20B	na	0.762774
NT5C	na	0.762766
STARD6	na	0.762682
SUPV3L1	na	0.762443
TRPC6	na	0.762158
SLC41A3	na	0.76153
SLC18B1	na	0.761337
KANSL2	na	0.761309
ACSL3	na	0.761304
ABCC5	na	0.761123
DDX21	na	0.760874
YIF1B	na	0.760818
SIX1	na	0.760576
H2BC4	na	0.760012
B3GNTL1	na	0.75997
NAP1L1	na	0.759666
SLC30A3	na	0.759633
PLXNA3	na	0.759456
NCBP2	na	0.759422
SRSF2	na	0.759389
GUCY2F	na	0.759382
STK26	na	0.759315
INAVA	na	0.759287
RRP36	na	0.759066
SMIM4	na	0.759038
SLC39A10	na	0.758632
METTL21A	na	0.758482
ZSCAN9	na	0.758451
PRUNE1	na	0.758242
BTG3	na	0.757807
EGFL6	na	0.757736
MAP4K4	na	0.757475
DCST1	na	0.757465
C17orf80	na	0.757367
FBXO46	na	0.757208
MTERF3	na	0.757182
NAA50	na	0.757154
SFR1	na	0.757127
CUL4B	na	0.756797
COX4I2	na	0.756402
YWHAQ	na	0.756281
SRM	na	0.756246
NOMO1	na	0.755525
MBLAC1	na	0.755476
SART1	na	0.755389
RAP1GAP	na	0.755368
C9orf16	na	0.755206
CYCS	na	0.755188
TBL2	na	0.755183
ZNF189	na	0.75505
LRRC58	na	0.755002
CASK	na	0.754327
KIAA1549	na	0.754106
MOSPD1	na	0.754104
ASIC1	na	0.75376
AFAP1	na	0.753549
GSDMC	na	0.75353
TYRO3	na	0.753391
ZSCAN2	na	0.752773
LINC02313	na	0.752717
GMPPA	na	0.752685
CAPG	na	0.752682
VPS16	na	0.752231
SRSF1	na	0.751903
VPS50	na	0.751835
TUBD1	na	0.751825
PTGES3	na	0.751443
TMUB2	na	0.751013
FASTK	na	0.750785
SLC30A6	na	0.750772
FAM199X	na	0.750743
ZNF672	na	0.75062
LMTK2	na	0.750518
SLC9A6	na	0.750255
SRPRB	na	0.750235
SPATA2	na	0.750117
RBBP5	na	0.750107
DBN1	na	0.750086
RNF25	na	0.750041
SH3D21	na	0.750034
AKR1B10	na	0.749989
E2F6	na	0.749444
ISX	na	0.749384
VHL	na	0.748806
RFT1	na	0.748714
CD320	na	0.748582
SENP5	na	0.748499
RPAP1	na	0.748331
CD2AP	na	0.748267
MRPL52	na	0.748097
LARP4B	na	0.748
DHDH	na	0.747887
HPS4	na	0.747878
AARSD1	na	0.747778
FBLIM1	na	0.747663
RNFT2	na	0.747594
MFGE8	na	0.747399
MED27	na	0.746711
SEM1	na	0.746525
COPS3	na	0.746474
AGRN	na	0.746384
NME2	na	0.746251
MAP3K9	na	0.746079
GON4L	na	0.745935
BEX2	na	0.745452
MMS19	na	0.745419
SEC13	na	0.745415
POP5	na	0.745178
SNRNP40	na	0.744867
UFD1	na	0.744837
ARHGEF35	na	0.744805
NAA15	na	0.744275
SLC35B1	na	0.744104
CCDC77	na	0.743899
TLN2	na	0.743649
RPS6KA3	na	0.743548
AGAP1	na	0.742711
RBM19	na	0.742599
ODR4	na	0.742516
VDAC2	na	0.742454
HTATIP2	na	0.742418
GOLM1	na	0.742239
SCPEP1	na	0.742175
UBE2D2	na	0.742113
ZNF526	na	0.742007
VMA21	na	0.741639
GTF3C3	na	0.741494
SLC7A1	na	0.741462
BAIAP2L2	na	0.740945
SUV39H1	na	0.740887
SPINK5	na	0.740649
NSFL1C	na	0.740637
RALA	na	0.740427
B4GALNT2	na	0.740152
STK24	na	0.740147
CSNK1D	na	0.739983
PHYHIPL	na	0.739925
C12orf4	na	0.739923
RHOA	na	0.739907
SMIM13	na	0.739754
ZBED6CL	na	0.73967
MARCKSL1	na	0.739627
ARRDC1-AS1	na	0.739355
ZMPSTE24	na	0.73924
RBIS	na	0.739126
QTRT2	na	0.738994
NOP58	na	0.738842
EIF2D	na	0.738476
CDKN2B	na	0.738392
WASHC2C	na	0.73816
ZNF787	na	0.738122
PFAS	na	0.737468
DR1	na	0.737368
SAP30BP	na	0.737338
GNAI3	na	0.737283
ATF6B	na	0.737027
C12orf45	na	0.73622
HTATSF1	na	0.735975
CALM2	na	0.735882
FHDC1	na	0.735762
FAM155B	na	0.735744
EIF5A2	na	0.735726
PTK2	na	0.735332
TREM2	na	0.735098
SMCR8	na	0.734765
TMPRSS7	na	0.734711
RASEF	na	0.734469
USP5	na	0.734408
LAMTOR5	na	0.734146
FOXRED2	na	0.734126
MFAP1	na	0.733775
[truncated: 17,151 more rows]

## Sheet: Supplementary Data 3A
GeneSymbol	B cells	Plasma cells	T cells CD8	T cells CD4	NK cells	Monocytes	Dendritic cells	Mast cells	Eosinophils	Neutrophils
A1BG	0	0	93439.5	16311.4	0	0	209362	0	563237	456550
A1CF	33325	403463	86193.5	22416.4	0	19687.8	63007.5	0	522322	172055
A2M	300910	0	241684	0	0	195107	0	0	0	0
A2ML1	28.4051	828.905	0	0	60.9446	0	273.256	11.3402	0	0
A3GALT2	1.316	20.3708	0	8.13403	11.6432	0	25.8367	6.08073	0	0
A4GALT	143.861	9243.2	0	582.214	400.419	0	0	0	0	0
A4GNT	0	2320.8	0	0	1840.11	0	0	0	0	0
AAAS	2478.05	133721	17866.9	612.082	0	2170.02	9667.84	0	13537.3	0
AACS	2884	27332.3	0	0	0	2543.33	0	1156.62	0	10001
AADAC	12755.2	0	0	17482.5	0	9092.08	15998.8	0	243103	12.053
AADACL2	4.87014	0	0	51.1024	0	0	0	867.762	0	0
AADACL3	18.3059	0	0	0	124.803	0	34.2504	0	0	0
AADACL4	0	0	125.394	0	39.7213	0	78.6408	0	0	61.5325
AADAT	361.92	0	886.122	300.392	5972.82	0	4027.44	0	0	0
AAGAB	0	148313	36620.7	2595.08	6299.1	6492.46	44334.6	0	0	0
AAK1	991.584	5302.75	0	664.34	3820.98	3781.46	15261.4	4090.41	0	4397.49
AAMDC	1888.55	0	0	0	0	725.567	0	0	0	5323.3
AAMP	1134.59	88324.8	36501.9	6.34679	0	13704.4	16639.8	0	91830	36.4704
AANAT	0	0	126.188	0	0	24.3893	68.7147	236.052	0	0
AAR2	1187.47	23343.4	5399.1	2139.1	0	1864.53	4893.76	0	37301.8	0
AARD	0	176.294	0	0	706.064	0	1382.31	0	0	0
AARS1	2222.66	0	56285.9	0	11668.3	31103.5	21701.9	0	0	78229
AARS2	3045.35	194717	6745.59	0	5656.39	1768.32	0	0	0	0
AARSD1	340.678	11162.7	958.988	283.591	0	0	0	0	1783.8	0
AASDH	2154.57	0	0	358.794	8835.67	901.789	4302.51	0	0	18449.2
AASDHPPT	1631.96	35687	16691.1	199.782	5958.75	5565.63	20273.9	0	0	0
AASS	0	0	19038.6	219.167	38052.2	1555.44	2884.99	0	0	17.2975
AATK	27.763	0	0	0	357.023	236.695	1615.23	923.33	0	3361.54
ABAT	557.433	0	11147.2	3463.04	14395.4	13817.4	12683	0	0	86676.8
ABCA1	2665.71	394640	0	22339.4	0	67785.1	0	0	0	379943
ABCA10	38.7966	0	0	2547.36	0	0	8172.28	0	0	8343.6
ABCA12	253.892	0	0	0	642.49	0	1182.08	0	0	0
ABCA13	0	0	1675.48	0	3333.77	27.8101	0	0	0	0
ABCA2	4852.48	0	0	0	0	4154.77	0	0	0	0
ABCA3	994.383	16774.6	0	0	290.269	0	0	0	1445.08	0
ABCA4	0	104019	0	58.311	0	562.462	0	0	0	1838.39
ABCA5	23784.2	0	0	3872.57	0	0	27504.3	0	0	46170.3
ABCA6	12739.6	0	0	5235.71	8882.48	4605.64	0	0	4316.45	128434
ABCA7	0	0	5551.92	2043.93	2155.87	0	681.908	2423.4	0	0
ABCA8	0	125359	59143.9	0	0	5758.01	21.6272	13612.7	136847	7065.48
ABCA9	0	17103.7	0	2457.79	0	0	0	6567.77	0	6657.4
ABCB1	4503.31	0	29623.8	6786.18	0	5840.35	125139	0	0	89.2758
ABCB10	5883.79	0	0	1103.99	0	4841.47	0	0	106273	0
ABCB11	284.871	0	0	0	0	8940.36	18484	0	88442.1	45183.3
ABCB4	941.442	0	18147.8	11127.1	0	0	105124	0	0	0
ABCB5	1590.42	0	0	0	0	0	0	0	5873.57	3623.7
ABCB6	170.121	9507.66	4973.2	80.3064	0	639.532	0	495.929	19144.3	0
ABCB7	2944.47	0	0	1033.12	0	3392.4	5793.32	0	59857.2	0
ABCB8	3248.64	0	0	0	0	3184.46	0	0	0	193.066
ABCB9	42.3633	0	4640.74	0	2174.24	390.194	3130.67	0	0	382.999
ABCC1	1413.2	18184.9	0	3005.75	0	601.4	0	12510.1	0	2727.93
ABCC10	1343.46	67932	0	726.372	4554.63	2392.91	0	0	0	0
ABCC11	159.043	0	0	0	0	352.344	0	0	0	950.737
ABCC12	0	0	0	0	87.7537	13.2585	162.147	0	0	0
ABCC2	0	0	200272	17822.4	0	41261.3	45262.4	29310.4	1.82863e+06	22442.2
ABCC3	9511.13	0	0	32849.7	0	0	0	45984.2	0	90161.5
ABCC4	4490.97	48802.1	29835.8	3483.47	14976.7	0	29561.4	14566.9	0	0
ABCC5	0	111101	0	3522.22	11571	8574.65	13915.2	3097.25	0	0
ABCC6	8134.59	0	0	988.816	0	2850.17	0	0	26603.8	167.612
ABCC8	0.18293	0	92.9142	1.11601	80.0965	0	892.03	0	0	0
ABCC9	2772.07	0	0	0	629.92	10166.4	0	0	0	66557
ABCD1	1573.56	0	0	0	0	3726.43	0	0	0	0
ABCD2	0	0	0	323.395	75.7022	0	0	40.5416	0	0
ABCD3	19482.3	0	49396.8	13321.8	0	13930.5	0	0	520570	115293
ABCD4	446.156	0	0	5018.97	10049.2	207.853	0	4183.73	0	18609.5
ABCE1	3433.28	56317.7	16550.9	5303.15	7787.98	4813.45	8123.69	0	10855.6	0
ABCF1	8273.96	28901.6	23407.7	6.89685	8071.03	9344.05	19577.7	0	0	0
ABCF2	4105.42	2615.8	11161.8	0	0	5127.69	13114.3	1756.84	0	8527.47
ABCF3	2318.5	0	4440.37	2276.29	3861.07	3743.81	9942.57	4347.07	27889.5	13241.1
ABCG1	2371.49	0	0	2681.73	0	0	0	0	0	29550.2
ABCG2	0	58283.6	12167.4	0	0	3682.52	0	6172.63	0	0
ABCG4	13.4893	69.0794	0	0	168.751	0	322.136	0	0	0
ABCG5	2788.06	0	0	4461.3	2658.26	0	0	0	210747	0
ABCG8	1931.51	0	0	2479.36	6577.73	0	0	0	21536.3	7453.77
ABHD1	157.373	0	0	0	1506	177.141	0	0	0	240.721
ABHD10	4772.09	0	25379.4	767.71	199.885	2108.97	1750.18	0	118536	7248.87
ABHD11	267.567	0	0	576.975	0	1328.7	2915.74	0	0	0
ABHD12	122.313	20319.9	22462.4	2958.78	0	7188.4	4273.09	0	35669.7	0
ABHD12B	144.635	5642.4	0	14.3728	140.159	0	0	0	0	474.591
ABHD13	1301.2	37603.2	20321.8	4764.42	8223	0	28075.1	1493.23	123919	40.257
ABHD14A	177.656	0	1148.06	222.106	561.535	276.746	664.489	0	6126.65	3329.59
ABHD14A.ACY1	45.8278	158.069	0	0	0	25.5444	0	0	774.214	0
ABHD14B	1211.69	0	1500.38	983.657	0	3095.69	2809.72	0	2090.09	12442.8
ABHD15	2323.76	0	10782.1	1485.55	5663.09	0	4119.95	0	0	3062.78
ABHD16A	109.419	5807.91	884.255	379.111	31.1548	263.773	142.887	598.939	0	0
ABHD16B	0	3401.98	415.879	165.596	0	285.69	0	0	0	0
ABHD17A	633.444	0	9293.49	1609.68	10.8049	1674.86	0	294.804	0	12282.7
ABHD17B	3056.18	2301.86	0	252.392	7628.92	835.909	0	0	13301.7	3604.34
ABHD17C	920.916	0	324.692	955.611	0	302.832	6441.49	0	0	0
ABHD18	1966.05	0	0	1594.65	7318.26	770.401	0	0	0	0
ABHD2	14828.8	247608	134147	42677.6	0	9310.73	221618	0	639779	0
ABHD3	0	0	112857	15534	0	1454.4	33759.9	0	182187	0
ABHD4	108.252	0	0	2944.4	0	1952.22	2411.48	2854.81	136706	0
ABHD5	1408.86	0	0	2453.25	7787.92	671.27	8.88139	0	0	13148.2
ABHD6	0	0	13495	97.4608	3840.2	4660.35	35979.5	0	1791.71	0
ABHD8	455.398	0	0	0	0	1102.28	0	0	0	3335.27
ABI1	4899.08	0	21.3917	4310	0	5901.18	0	6289.76	0	11385.1
ABI2	3805.97	0	24493.1	4717.89	22958.1	0	17917.2	0	99297.6	7667.31
ABI3	0	0	596.701	442.282	0	892.609	0	0	0	0
ABI3BP	0	0	0	1497.37	3976.45	0	0	5092.69	0	0
ABITRAM	2804.33	28352.7	0	0	3211.14	93.1984	434.63	0	0	9765.25
ABL1	4496.24	18181.9	0	2923.84	18638.9	1728.41	0	1831.85	0	16126.9
ABL2	3808.03	0	0	6330.38	19893.7	5213.54	9547.49	12946.2	83710.6	0
ABLIM1	3844.8	68805.6	52920	12214.3	32699.6	5652.67	941.369	11125.6	0	0
ABLIM2	790.024	0	0	57.7074	0	410.914	0	0	0	0
ABLIM3	5071.18	197545	0	0	0	5016.34	0	0	0	0
ABR	0	0	0	5149.79	0	2.37728	0	15698.2	0	0
ABRA	3.67612	87.2923	0	52.1624	0	0	389.121	0	2073.3	0
ABRACL	582.806	0	0	994.339	0	990.646	5951.13	3644.44	0	0
ABRAXAS1	36.4497	40595	4171.15	447.924	2343.3	715.443	1086.34	0	0	0
ABRAXAS2	1672.14	152435	11881.3	2844.48	0	1815.15	15357.6	1143.16	0	0
ABT1	1443.76	1488.45	10996.9	204.762	4204.84	2391.51	2586.43	0	13587.9	1486.12
ABTB1	391.251	0	0	326.667	3566.26	395.874	0	0	0	2784.9
ABTB2	169.032	1193.22	4472.98	815.993	0	1296.5	3641.69	0	0	632.1
AC002553.1	69.3593	0	8.06942	30.358	15.4868	0	0	138.155	0	0
AC002563.1	4.65482	0	12.633	0	52.8223	0.30157	0.594371	7.53119	0	0
AC003002.2	8.74667	0	21.2963	0	46.7781	0	29.7553	0	837.979	0
AC003002.3	0	348.869	0	18.5996	85.6642	0	132.933	0	458.002	0
AC003101.1	67.2599	479.105	85.9715	84.1278	50.6155	0	0	0	3400.26	0
AC004076.1	2.3988	188.16	0	6.56382	25.2716	0	44.0337	0	29.5266	0
AC004080.3	8.25627	365.622	0	0	21.1896	0	53.7799	29.6411	0	0
AC004223.3	0	0	2.8858	0.378216	0	0	0	0	0	0
AC004466.1	0	0.159632	9.31651	8.89011	39.4309	0	0	16.8382	0	21.7214
AC004801.3	5.44409	0	16.1052	0	0	0	40.64	0	0	0
AC004805.1	0	45.1628	0	0	0	0	0	7.28364	0	0
AC004997.1	0.824723	57.6892	1.35753	0	1.23336	0	1.73367	0	0	0
AC005000.1	3750.82	39064.2	5070.75	1438.44	0	2222.41	5845.39	0	0	23291.8
AC005008.2	0.302681	0	0.504023	0	0	0	34.4916	0	0	0
AC005020.2	2.24239	151.036	16.4501	10.7948	136.413	0	0	0	0	29.6804
AC005041.1	53.7112	0	112.922	50.478	353.144	57.2765	208.171	627.544	0	0
AC005324.3	48.9916	3051.54	0	0	0	0	248.909	0	0	126.885
AC005481.1	0	173.464	0	3.16768	0	11.4912	24.0422	0	0	0
AC005520.1	8.24457	0	0	33.0198	4.52595	0	0	35.7171	0	183.799
AC005670.2	0.910435	0	0	0	0	0	0	0	0	0
AC005697.1	0.810504	24.0553	0	0	0	0	0	0	0	1.3831
AC005702.1	0	0	0	0	0	109.246	0	0	0	0
AC005726.1	248.537	1.71648	0	96.873	488.83	0	4.83009	0	0	0
AC005832.4	0.813186	0	6.82034	0	0	0	13.2254	0	0	0
AC006030.1	9.61861	437.144	38.5148	16.1558	58.1279	0	56.4823	0	296.395	0
AC006254.1	3848.8	0	0	0	0	0	0	0	0	25921.2
AC006288.1	1.16772	0	0.828294	0	0	0	32.4106	0	0	0
AC006967.3	2.42533	0	8.10689	0	0	0	12.9267	0	0	0
AC007040.2	8.0236	1308.92	0	0	169.993	0	366.21	0	0	0
AC007192.1	3.77444	92.2715	16.7207	0	9.66788	0.0487177	0	0	51.1823	32.4097
AC007218.1	24.3936	0	0	0	0	0	0	0	0	0
AC007375.3	0.047687	0	0	0.119242	0	0	10.275	0	0	0
AC007601.1	0	0	0	64.6779	158.342	35.6454	0	249.461	0	0
AC007952.1	0	0	3.06213	0	0.313304	0	0	0	0	0
AC007952.2	0.182892	2287.69	3.67124	21.2141	11.3855	0	0	0	0	0
AC007998.2	0	0	3.46486	25.7482	49.908	0	12.9655	0	943.546	0
AC008060.1	30.2688	0	0	0	0	0	0	0	0	0
AC008080.1	5.41603	0	0	14.6984	200.034	0	26.3516	0	0	0
AC008132.1	49.2702	0	0	0	2.00503	31.8227	0	0	0	0
AC008393.1	98.6368	12297.6	0	0	0	6.6466	431.244	0	0	0
AC008537.1	0	94.2955	5.03571	13.4927	66.0025	0	0	0	0	0
AC008575.1	1.36778	0	0	0.0119064	1.26165	0	1.8539	0	202.728	0
AC008750.7	0	49.4072	10.1103	0.548882	0	1.10021	8.19005	10.7608	158.19	0.314228
AC008758.4	171.558	0	0	25.3595	0	15.3358	0	0	0	393.744
AC008758.6	1.35865	209.641	0	3.25544	14.0702	0	3.70919	0	210.71	0
AC008763.2	3.61922	0	0.19685	2.56029	0	0	0	0	122.063	1.86208
AC008764.1	6.30878	0	0	3.78139	47.3623	0.568884	21.5434	0	14.1919	0
AC008764.4	1.82962	55.7088	40.206	0.00410304	17.0034	0	0	0	7.07382	9.34643
AC008770.1	0	0	0	0	0	0.115503	0	0	0	0
AC008770.2	3.21839	3.05954	0	22.8834	6.66823	0	26.3679	42.0671	0	5.58022
AC008878.1	0.793847	0	0	0	0	0	0	0	0	7.49173
AC008969.1	604.876	0	0	392.723	7010.09	0	161.699	0	7823.39	0
AC009126.1	6.9522	633.634	120.566	47.1722	94.5829	33.2074	233.917	0	283.079	0
AC009403.1	478.054	14075.5	2600.42	378.468	0	906.127	1501.94	0	22235.1	6338.05
AC009779.3	121.996	0	1732.13	156.097	816.162	0	72.885	0	0	171.105
AC010132.3	8.40906	0	0	4.31596	4.08463	0	0	0	0	0
AC010323.1	0	0	22.8242	2.63634	4.422	0	12.934	0	0	11.8282
AC010336.1	75.4096	0	0	0	103.043	50.7627	0	0	0	0
AC010422.3	6317.85	143009	52273.2	6700.43	0	3078.32	0	12190.2	160449	32698.4
AC010422.6	0.116394	0	0	71.2464	0	114.357	0	291.016	1198.51	0
AC010536.1	0.4939	815.269	402.231	4.10492	814.87	29.6395	96.2714	192.819	0	0
AC010542.3	0.101785	0	26.5726	6.91001	38.8474	5.76728	0	34.0721	0	40.7286
AC010547.4	9.60219	110.303	0	1.64379	0	0	17.217	0	0	0
AC010615.4	0	79.8045	14.2293	0	81.5477	5.45388	45.3359	0	0	64.5795
AC010931.1	0	0	0	9.98453	17.6801	0	38.8982	61.4006	0	0
AC011239.1	0.0688492	77.2969	0	67.9416	3.58232	0	0	5.3604	0	11.0862
AC011294.1	310.429	338.545	0	0	0	0	0	0	0	282.01
AC011410.1	1.41657	0	0	0	0	0.498719	0	0	0	6.20809
AC011462.1	0	6.80613	8.03735	1.05659	0	0	0	0	3.90596	0
AC011481.1	106.719	3439.76	0	73.2864	187.485	0	588.889	0	0	0
AC011487.2	0.0979681	14.4002	0	0	16.7612	1.02879	42.7219	0	203.128	0
AC011498.4	738.651	0	0	0	0	1.13806	9.74793	0	0	2076.05
AC011511.4	0.261337	0	7.50684	0	0.216767	0.0117753	2.63107	0	0	1.56357
AC011676.2	0	0	0	4.19157	50.4294	50.6671	66.1685	0	0	19.8052
AC011773.2	0.135201	0	0	0	8.39875	1.11574	74.2883	14.1612	0	0
AC011773.3	0.81848	0	0	0.297478	0	15.6642	390.331	45.1466	0	0
AC011997.1	2.09813	344.795	51.467	0	191.537	5.99199	51.2065	0	0	0
AC012123.1	0	3368.05	769.426	0	0	0	50.6968	0	5894.47	0
AC012254.2	18.5557	792.614	181.152	18.8336	0	0	3.62175	0	1042.12	0
AC012309.1	2.39258	1163.67	0	5.10541	185.197	0	111.842	0	0	0
AC012555.1	35.4664	617.8	0	8.88999	0	21.9902	0	0	0	0
AC012568.1	0	3629.7	0	132.444	286.574	0	197.215	0	988.742	0
AC015688.4	0.107004	0	5.42564	0	0	0	0	0.0350631	0	0
AC015813.2	288.751	2464.33	2907.77	283.504	205.293	0	0	42.0653	2655.33	4222.84
AC016705.2	33.2399	2554.63	83.2981	0	0	0	74.8851	0	0	0
AC016885.3	0	0	0	0	108.868	8.26826	667.797	0	0	0
AC017083.3	1.13067	515.073	11.6198	5.04325	0	18.5228	131.266	0	412.874	27.3003
AC017104.2	9.61058	270.403	0	54.4203	0.702588	0	104.839	0	771.84	0
AC018709.1	0	156.84	0	0	166.909	0	435.095	0	0	0
AC018816.1	0	0	0	0	176.233	63.7484	0	544.197	0	0
AC019171.1	0	49.1417	0	0	54.8367	0	0	0	0	0
AC020636.2	1.36041	0	0	4.23822	41.5915	0	0	0	0	0
AC020637.1	12.2222	548.746	303.761	14.1977	0	0	381.719	0	275.02	0
AC020907.1	27.8523	0	0.094826	0	0	27.3995	0	0	0	0
AC020928.1	0	7288.75	0	0	1261.3	76.3589	1918.15	0	0	0
AC021218.1	502.395	95240.8	542.754	529.933	0	0	0	0	0	0
AC022335.1	0	0	0	0	113.384	10.5766	0	151.555	0	0
AC022400.5	73.3919	111.778	381.798	55.6066	285.059	0	0	0	71.4775	443.385
AC022679.1	1.65286	0	0	0	0	0	13.9005	0	0	0
AC022679.2	0.699526	0	0	1.4775	0	0	21.0883	0	116.691	0
AC023055.1	19.3432	25.4506	77.2452	7.86386	100.993	0	59.0873	0	168.151	0
AC023469.1	0.729248	0	0	0	3.73461	0	76.9726	0	0	0
AC023590.1	0	0	0	27.5686	0	45.7342	857.68	585.16	0	0
AC024257.3	0	0	914.306	0	1153.39	0	582.101	0	0	0
AC025575.2	0	1238.89	0	0	0	69.6145	0	0	0	0
AC026202.3	0	0	0	0	0	0	0	4.88344	0	0
AC027307.3	24.9964	0	97.6239	4.48529	9.99934	34.3944	0	0	250.028	0
AC027559.1	0	103.661	167.725	0	283.737	0	39.9783	0	0	0
AC027796.3	3.75017	0	10.7766	18.9876	118.046	7.03249	119.006	0	923.046	0
AC027808.2	0	0	0	12.7149	350.997	0	0	314.923	0	0
AC037459.1	0	0	0.124883	0	0.477352	0.00336796	0	0	0	0
AC040162.1	58.0631	1448.12	184.243	292.59	796.248	2.63204	0	122.882	0	0
AC055811.2	16.4174	86.2421	0	0.993863	23.2384	0.689589	0	0	0	0
AC060814.2	0	0	0	0	0	0	2.51043	0	0	0
AC064874.1	42.9332	0	87.1037	0	378.651	0	352.58	0	808.136	54.1224
AC068020.1	0.0696084	0	0	0	0	0.179833	12.7238	0	0	0
AC068643.2	2.17158	0	0	0	0	0	78.1712	0	0	0
AC068775.1	0	0	0	0	2.53809	0	0.818443	0	0	0
AC068896.1	3.27277	318.675	0	25.7768	161.323	0	0	64.1091	0	49.3979
AC069185.1	0	712.657	381.009	29.0868	0	0	315.212	96.6384	895.189	0
AC069368.1	0	0	0	4.22139	6.77136	0	28.9365	29.4463	0	0
AC069503.2	6.50426	21.923	0	0	99.0542	2.91629	91.1681	1.58357	0	0
AC072022.1	0	1122.04	408.187	46.512	0	0	147.491	296.904	0	548.262
AC073263.1	18.0617	124.37	0	10.5427	0	0	34.9858	0	0	0
AC073283.3	0	0	0	1.11327	0	0	19.5879	0	27.123	6.13727
AC073316.1	0	4.3245	0	0	63.5974	0	338.539	0	145.394	0
AC073343.1	0	3178.39	669.995	0	1033.29	0	625.234	0	0	0
AC073508.2	276.76	0	594.752	77.3435	193.751	35.002	54.087	0	0	0
AC073610.2	41.081	4900.5	141.352	0	0	0	0	0	0	3.82065
AC073655.2	65.3583	1630.87	221.479	1.3122	380.992	0	186.526	0	0	0
AC074124.1	0	0	0	0.14982	2.33929	0	0	144.063	0	24.992
AC074389.1	2.39636	0	0	7.83006	107.886	0	95.923	0	0	0
AC078880.2	1.30606	0	3.72392	0	0	0	19.9809	0	46.02	0
AC078899.2	13.8765	807.881	0	0	241.585	0	174.27	0	0	0
AC079061.1	9.54115	0	0	0	155.841	0.673796	180.71	0	0	0
AC079385.1	40.1403	207.111	0	0.840731	80.602	0	121.893	0	0	0
AC079447.1	50.4622	2701.23	0	41.3257	1.83242	29.8105	0	0	222.06	0
AC079612.1	3.62573	243.254	0	0	0	0	35.1078	0	0	0
AC080112.1	268.167	0	0	134.434	904.601	444.42	0	0	0	854.53
AC083864.1	0.779589	235.697	0	0	9.57844	0	25.1362	0	0	0
AC084871.1	0	0	0	0	604.185	105.997	2349.26	140.395	0	1666.08
AC087289.3	1.1771	0	10.705	4.03885	16.7768	0	0	0	0	0
AC087392.1	0.473468	1149.06	0	45.7875	99.3477	1.07564	0	154.762	2427.81	0
AC087632.2	0	2074.19	335.641	67.9332	270.999	0	456.234	119.594	2025.71	0
AC089987.1	3.11722	0	0	0	0	0	38.5993	0	0	0
AC090004.1	21.8689	347.445	0	24.1809	86.5059	15.3721	26.0567	8.15788	306.383	0
AC090099.1	139.557	0	0	0	0	204.862	0	250.223	0	283.842
AC090150.2	1.41343	0	0	0	1.4766	0	2.7405	0	54.2408	0
AC090155.1	46.2235	0	0	0	0	0	0	0	0	0
AC090360.1	163.775	342.205	0	38.9786	1151.89	0	293.882	0	184.483	0
AC090527.3	0	8.60329	1.0395	0	0	0.231042	0	0	0	1.87767
AC090825.1	0	2131.62	387.583	40.5906	41.1936	0	103.265	0	11.5806	0
AC091043.1	0	0	75.4773	43.7109	0	80.9234	153.478	0	0	0
AC091057.1	438.639	52837.2	18076.4	2370.41	4559.43	0	8375.56	0	39041	0
AC091167.2	0.148549	17.5126	95.5642	0	42.3674	17.427	40.9426	0	37.3997	0
AC091180.5	0	24.5907	5.66791	3.40897	21.3983	0	0	28.0928	97.5769	0
AC092042.3	0	0	0	3.74905	176.015	0	106.866	1.19538	0	0
AC092118.1	80.6788	605.09	0.859608	74.2608	0	23.3458	0	0	0	670.445
AC092384.1	0	0	0	6.67988	48.7302	0	39.3541	26.4025	0	0
AC092587.1	0.928926	0	6.96292	3.28398	5.00322	4.36022	0	0	0	0
AC092647.5	3.05471	44.3428	30.1151	4.33461	6.40011	0	77.0557	4.33502	260.815	0
AC092656.1	0	256.928	42.2203	7.68989	112.619	0	54.7817	0	0	0
AC092675.1	4.04957	0	0	0	0	0	35.6706	0	0	0
AC092687.1	2.35448	167.915	12.2847	0	5.20008	0	89.7458	0	0	0
AC093155.3	0	0	52.3447	79.1237	0	18.0837	775.112	638.32	0	531.076
AC093227.2	0	278.698	68.9877	4.27928	43.6458	2.5629	30.8191	0	0	0
AC093525.2	0.145	0	0	0	0	0	0	0	0	0
AC093677.2	19.2626	0	0	1.68483	0	0	0	0	0	3.0835
AC093791.1	0	0	1975.09	0	0	3.89793	0	0	0	2907.83
AC093802.1	2.1399	0	0	1.24719	0	0	64.531	0	0	0
AC096708.2	0	0	150.068	206.683	0	0	0	239.405	0	0
AC096887.1	0	3454.57	0	51.9586	0	64.687	90.7303	0	1215.42	0
AC097381.1	0	81.734	0	11.7124	1.44677	0	11.1044	81.4454	0	85.9891
AC097518.1	1.06688	0	0	0	0	0	24.0564	0	0	0.610533
AC099489.1	76.1271	0	0	566.137	12.1086	0	0	857.416	0	6147.45
AC099518.3	0	0	0	3.73793	0	0.0522865	0	0	0	6.53973
AC099552.1	28.7495	0	3308.2	0	0	0	0	330.149	0	0
AC100868.1	1.03683	0	0	0	0	0	13.7688	0	0	0
AC103808.5	0.708756	11.7803	0	0	0	0	19.7853	0	0	0
AC103993.1	1.28329	0	0	0	0	0	220.707	0	0	0
AC104129.1	0	804.665	0	35.7625	635.591	39.1467	251.751	5.36235	0	55.5852
AC104472.1	0	330.529	171.742	0	122.19	0	83.7618	23.8365	0	0
AC104667.2	0	0	136.077	0	0	127.162	0	0	0	0
AC104794.2	0.334538	0	0	0	11.6498	0	0	3.90134	19.7343	0
AC105020.1	0	2415	0	139.025	184.738	0.403303	0	387.243	0	0
AC105052.1	0	209.138	0	0	0	0	0.434778	0	0	0
AC105052.3	0	80.8585	23.127	2.17175	0	0.720638	0	10.9076	0	0
AC105935.1	0.303642	0	0	65.875	94.5522	0	0	67.8198	0	1.1797
AC106782.1	0	0	27.9002	5.25179	3.98709	0	0	5.35101	0	0
AC106873.1	26.5766	0	3084.54	78.8826	160.321	0	595.498	0	0	0
AC106876.1	35.2253	0	234.508	37.0201	0	259.495	0	0	67.9175	22.8463
AC106897.1	2.66688	0	5.4448	0	13.3509	0	0.24343	8.38529	0	20.2781
AC109583.1	0	1144.83	0	0	155.169	76.6418	0	0	0	1626
AC110619.1	75.7043	0	0	0	21.7221	0	210.219	207.35	0	0
AC110792.2	3.51584	0	0	36.6944	74.0335	0	25.1829	105.455	0	16.2943
AC112198.3	1.40101	0	0	0	0	0	36.1534	0	0	0
AC112229.3	35.607	1106.69	0	0	315.144	0	347.737	0	0	529.166
AC112695.1	0	433.73	18.784	0	92.6958	0	95.8636	0	0	0
AC112715.1	0	0	0	0	5.35865	0	12.3629	6.15106	0	0
AC112721.1	0	563.96	0	19.5823	0	0	0	59.1915	0	0
AC114741.1	2.56937	0	0	0	20.676	0	78.1396	0	0	0
AC115618.1	19.065	1679.79	0	1.53781	0	110.125	87.7519	68.4495	0	0
AC116003.1	0.789052	0	0	0	0	0	23.1049	0	0	0
AC116407.1	12.0983	190.483	41.2815	21.779	155.82	13.0221	205.218	0	0	179.543
AC116655.1	0	0	2.11417	0	0	2.4723	0	0	0	0
AC119396.1	0	0	0	135.767	0	0	0	85.7454	0	0
AC121247.1	0	2616.69	1023.81	0	690.583	0	213.316	0	0	370.151
AC122719.2	0.802798	0	0	0	0	0.0158733	18.5677	0	0	0
AC124312.1	0	175627	53740.2	1235.75	0	2678.55	0	0	309457	0
AC129492.1	0	231.881	192.662	1.57939	0	0	88.6988	76.429	45.4621	0
AC131971.1	312.016	0	3133.4	547.945	1684.27	0	751.661	0	5293.27	2472
AC132192.2	25.2052	0	399.357	0	47.4117	0	403.325	0	913.331	0
AC132216.1	0.320283	0	2.29383	0	3.18616	0	7.69602	0	0	0
AC133555.3	0	0	0	0.211859	0	0	0	0	0	0
AC134669.1	20.8411	346.123	0	0	207.074	0	110.557	6.09365	0	0
AC135068.1	0	254.97	0	0	0	8.26718	0	0	0	0
AC135178.3	24.151	0	50.2977	11.9013	179.105	0	0	0	0	0
AC135776.1	0	0	154.868	0	5.67106	2.73306	1.14308	0.374866	0	0
AC136428.1	0	0	0	0.0320805	0	0.0653955	0	0	0	0
AC136604.1	3.1053	0	0	0	6.34831	0	0	0	0	9.99541
AC137932.3	92.8983	0	0	96.6493	1085.58	154.265	0	112.662	2233.9	507.194
AC138356.1	0	2.43853	1.91576	18.8624	40.2668	16.7223	159.384	0	0	0
AC138647.1	0	0.231923	0	0	0	0	12.2203	0	0	0
AC138894.1	0	0	0	0	0	0	1.8162	0	0	7.91924
AC138969.1	943.387	0	0	628.709	116.93	99.7473	0	3836.29	0	1995.05
AC139491.1	10.2392	0	0	0	0	0	75.8416	0	0	0
AC140125.2	3.82996	39.4379	0	0	0	0	33.3373	0	0	0
AC142381.1	0.00442693	0	0	0	1.33063	0	0	0	0	0
AC144568.2	0	154.379	0	0	0.153774	0	0	0	194.553	0
AC145676.1	0.690261	0	0	107.297	502.866	127.542	9.98202	0	0	486.33
AC233992.2	4.70257	0	82.1104	18.906	0	0	0	0	830.57	0
AC243965.1	0	0	0	19.3757	0	0	0	0	0	0
AC244197.3	171.1	0	499.979	0	0	0	0	0	0	0
ACAA1	0	0	9419.85	570.302	0	6623.39	15471	0	66957.1	51748.7
ACAA2	1913.64	0	56925.8	11584.5	15032.1	3018.73	14421.3	0	127368	10853.6
ACACA	32039.4	0	26020.2	20412.6	0	6335.65	0	0	0	0
ACAD10	3042.65	17.4529	13.7645	728.398	4995.19	4512.01	12975.5	0	11190.8	0
ACAD11	50.4021	0	0	31.6944	506.642	0	184.866	4.71598	1195.55	0
ACAD8	0	0	460.278	1424.47	6714.02	3422.46	9685.29	0	0	6075.55
ACAD9	1807.92	0	13731.3	4047.41	12135.1	2865.59	10673.4	0	46822.4	11767.6
ACADL	981.059	0	0	280.637	4828.3	0	5890.18	0	0	0
ACADM	11411.5	0	5236.75	11158.7	13887.3	0	0	0	497792	0
ACADS	3666.29	0	0	1320.41	3227.94	0	0	0	0	1596.45
ACADSB	1751.38	0	225368	21503.6	0	16489.7	0	0	2.9695e+06	0
ACADVL	44013.5	0	0	23857.5	0	0	0	0	0	0
ACAN	1894.77	0	0	0	0	318.29	0	0	0	1522.76
ACAP1	0	0	0	1795.73	304.068	0	0	1567.5	0	0
ACAP2	12122.6	0	9454.63	13428.6	41489.3	1244.25	12259.5	39495.9	63348.1	0
ACAP3	1088.88	0	17703.6	2186.52	6124.15	3315.54	0	0	41.0151	2338.49
ACAT1	10463.5	0	0	12722.1	0	16460.4	59903.8	0	0	0
ACAT2	0	0	22375.3	7093.9	0	4557.76	41173.2	0	156624	0
ACBD3	15413.9	0	27745.1	0	0	11380.2	0	0	53107.9	43493.2
ACBD4	1719.46	0	0	1786.39	0	0	0	0	0	4550.06
ACBD5	15224.3	0	0	10915.3	10.9046	0	0	0	152503	2188.51
ACBD7	26.9284	203.122	44.9206	0	2050.26	0	406.848	35.1346	0	0
ACCS	173.777	71499.9	6770.94	1558.69	8129.34	1340.51	833.893	2260.03	0	0
ACCSL	6.57342	0	0	0	0	0	51.2126	0	0	0
ACD	234.89	0	2494.96	0	744.787	706.5	0	295.859	0	0
ACE	0	19119.5	0	130.412	0	567.459	287.602	605.583	0	0
ACE2	0	0	849.149	1748.96	6563.45	0	0	17606.5	0	0
ACER1	0	0	0	3.5093	0	0	22.4537	5.19024	0	0
ACER2	0	0	772.58	654.17	290.953	3.76983	260.722	1106.08	1942.77	0
ACER3	2304.47	0	0	5.2237	0	5308.2	0	1698.78	0	7304.93
ACHE	170.435	15251.9	0	675.048	0	0	0	0	0	0
ACIN1	12306.5	120685	0	13275.5	32336.5	0	47465.3	4810.89	30555.8	0
ACKR1	0	848.403	0	24.1386	87.513	0	0	1410.98	0	0
ACKR2	0	0	0	352.7	1917.69	213.381	0	0	0	0
ACKR3	207.28	11805.6	0	1112.27	0	558.666	2188.64	1482.91	0	2627.58
ACKR4	0	143.996	0	132.349	1423.76	61.4429	844.197	579.071	1572.89	0
ACLY	5768.51	44358.9	50338.7	11589.6	0	30675.1	32467.3	0	0	52312.7
ACMSD	5792.47	0	0	0	0	275.869	0	0	54539.7	0
ACO1	7312.4	0	0	13465.7	4110.72	169.634	0	0	73185.5	0
ACO2	10097.1	0	23366	0	0	4518.79	4065.96	2446.68	157110	11961.1
ACOD1	0	79.0397	128.282	0.477669	63.3546	1.86065	0	0	0	0
ACOT1	60.7584	0	0	435.393	1031.62	177.839	2513.52	0	0	2766.91
ACOT11	0	0	344.638	142.737	501.222	733.018	1009.3	0	0	0
ACOT12	0	15519.8	0	2408.5	0	0	78883	0	52929.3	0
ACOT13	3619.79	0	0	0	0	8631.36	0	0	30072.3	1011.9
ACOT2	0	0	0	1594.19	14.9797	1347.08	28430.1	0	0	23720.2
ACOT4	461.515	0	1303.47	736.748	1001.09	3.5643	0	0	0	1023.29
ACOT6	0	0	330.414	0	812.449	112.028	505.093	0	0	3969.61
ACOT7	578.899	0	5497.29	0	812.948	958.569	8088.02	1999.47	0	237.404
ACOT8	946.801	4585.36	5040.28	589.693	228.603	1323.13	922.137	0	15618.7	0
ACOT9	9.09766	130.301	0	2768.94	0	4262.1	0	9650.67	0	0
ACOX1	34857.6	0	0	44947.4	0	22.9028	0	0	16527.4	22232
ACOX2	2146.21	45194.9	2771.68	3333.66	0	3931.08	6171.8	0	150023	0
ACOX3	3138.63	0	0	188.156	0	1282.72	0	0	0	8.78949
ACOXL	20.3365	0	0	0	96.357	0	296.72	0	0	0
ACP1	7198.97	0	74013.9	0	37.802	7613.36	37089.9	6712.3	179584	53195.5
ACP2	2633.33	10083.5	32626.5	3403.08	0	3393.57	14721.2	0	44526.8	9662.02
ACP3	0	0	0	0	12247.8	0	64730.2	0	0	0
ACP4	125.315	4511.48	0	61.0661	867.033	0	0	0	493.505	0
ACP5	0	0	10512.1	0	13374.7	5953.95	0	0	0	63333.2
ACP6	1775.5	28716.6	0	0	1670.11	1678.01	2773.97	0	56677.3	0
ACP7	6.5094	0	1.6582	0	111.477	0	108.639	0	0	0
ACR	0	45.9035	100.304	0	393.343	12.782	345.641	0	0	0
ACRBP	0	0	37.9942	230.061	382.222	0	544.499	249.908	0	0
ACRV1	22.5848	0	113.55	0	579.534	0	363.593	16.5211	0	0
ACSBG1	28.7999	737.154	71.5002	67.2115	270.281	10.0811	0	0	485.84	0
ACSBG2	150.798	1152.25	0	0	246.468	0	0	0	0	0
ACSF2	2719.62	0	0	1609.52	0	4952.91	9609.26	0	37504.2	0
ACSF3	3.82143	0	0	1992.88	5483.53	1526.27	13.4428	2422.12	0	0
ACSL1	10511.4	0	0	30102.1	311939	0	487073	0	0	0
ACSL3	12188.6	0	70469	10052	0	37622.7	0	0	0	245942
ACSL4	223420	0	0	0	0	24.339	0	0	0	679553
ACSL5	0	0	0	13240	14992.8	0	50.5748	20828.4	395050	0
ACSL6	0	0	31240.8	979.051	0	1701.2	78942.3	13702.5	0	0
ACSM1	0	0	0	0	17928.7	5317.13	22000.9	0	0	0
ACSM2A	5440.35	0	0	0	0	4314.86	12.1011	0	0	26943.2
ACSM2B	6070.06	0	0	165.015	10903	9255.18	8037.45	0	0	0
ACSM3	0	101746	13336	1688.61	0	381.813	0	0	20614.3	10580.9
ACSM4	0	0	0	0	0	73.1022	241.643	59.0291	0	125.529
ACSM5	0	0	0	3002.25	911.869	1502.12	25108	0	0	0
ACSM6	0	6652.66	0	36.3034	63.5601	51.7556	331.502	76.9236	0	0
ACSS1	375.507	239859	0	1829.55	0	314.445	6571.14	0	0	0
ACSS2	0	0	13899.4	4705.64	7249.05	7945.02	23650.8	0	230989	0
ACSS3	0	177296	25797.5	14.7838	0	11761.3	34521.5	5427.21	105824	17554.4
ACTA1	12.8441	0	42.3791	1.67249	0	0	42.3791	0	0	7.7117
ACTA2	0	229362	0	18153.8	0	4227.87	0	1730.33	0	0
ACTB	26845.4	494352	1.07262e+06	96868.5	0	187032	282150	0	0	695115
ACTBL2	0	0	1.98971	0	109.696	41.726	0	0	0	426.182
ACTC1	0.50968	0	0	0	172.392	0	137.568	0	0	0
ACTG1	51601.5	24135.7	21557.9	86453.5	0	37959.1	0	180596	0	105547
ACTG2	243.296	1072.04	0	0	0	869.837	0	0	0	0
ACTL10	230.002	4317.45	625.212	17.6521	0	224.149	0	0	511.175	0
ACTL6A	4581.3	0	12147.6	3948.07	4137.48	0	2425.6	9035.82	12613.3	0
ACTL6B	61.2106	1122.87	0	25.9213	0	0	310.781	0	0	0
ACTL7A	0	147.384	0	0	8.5799	7.03411	0	0	23.9383	0
ACTL7B	0	0	0	2.33114	0	4.386	33.9108	0	1.57247	0
ACTL8	0	93069.8	0	0	0	0	0	0	0	0
ACTL9	0.745563	0	3.68237	0	0	0.484057	7.09826	0	0	0
ACTN1	0	0	32860.9	23950.7	0	1569.36	0	0	0	203671
ACTN2	403.37	3388.12	0	0	0	0	0	0	0	0
ACTN4	12609.6	0	0	31260.6	0	0	0	15899.1	0	113869
ACTR10	3965.91	51.5715	2567.27	2383.51	0	116.759	0	0	0	12509.7
ACTR1A	708.075	0	16406.6	5685.98	12683.6	7752.64	28.304	1514.57	0	25762.7
ACTR1B	2313.14	53763.6	0	3611.78	0	2673.08	0	0	39383.2	0
ACTR2	9386.48	214955	63268.5	25157.6	1975.96	14904.7	62064.9	0	0	62192.4
ACTR3	10046.2	0	64637.7	20155.4	0	17016.3	8918.39	10433.7	0	28808.1
ACTR3B	896.06	0	0	0	3334.83	292.948	0	0	0	0
ACTR3C	2842.33	0	0	635.949	0	0	0	0	0	13268.9
ACTR5	888.952	3605.98	1251.88	0	1643.34	736.14	280.099	0	1394.77	0
ACTR6	699.59	0	10263.6	312.266	6970.07	5148.68	14754.7	3685.05	97283.6	0
ACTR8	396.55	77238.2	4918.56	1629.11	934.331	3739.66	5812.16	320.578	26303.4	0
ACTRT1	11.4404	0	0	0	0	0	19.008	0	19.8716	0
ACTRT2	0	0	0	0	0	0	13.3958	0	0	0
ACTRT3	282.874	506.012	794.626	47.8322	893.069	16.4967	1294.03	163.993	2394.27	0
ACVR1	587.164	18495	12302.3	3276.92	0	2386.42	4744.11	0	15465.6	18125.6
ACVR1B	7588.63	0	5901.9	0	0	7263.61	0	0	0	33559.6
ACVR1C	673.054	0	0	0	2737.44	0	4436.02	0	0	0
ACVR2A	2751.27	5157.88	18347.3	1960.25	11607.4	0	5663.97	0	0	0
ACVR2B	981.032	395770	54541.2	0	14942	2961.88	7463.28	0	133249	0
ACVRL1	0	0	0	3619.75	0	1312.78	0	0	0	0
ACY1	329.745	1006.44	36.691	113.339	0	383.513	0	0	3433.06	0
ACY3	0	0	4979.59	0	3773.46	198.563	3514.34	0	0	0
ACYP1	409.639	0	1770.33	574.164	1003.74	0	0	1092.66	0	0
ACYP2	410.034	0	0	275.714	0	577.02	0	1633.12	4251.72	0
ADA	687.101	0	0	0	0	211.49	2019.98	3252.51	0	219.701
ADA2	0	0	0	9.37225	937.53	4845.71	0	4720.56	0	0
ADAD1	0	0	20.2017	0	495.053	24.6478	0	0	0	0
ADAD2	0	0	0	0	23.356	9.91957	68.3652	0	0	0
ADAL	1608.17	0	0	177.725	5910.41	0	7465.63	0	3161.71	0
ADAM10	3363.83	78053	50287.9	25277.1	0	13131.8	29231.3	0	0	36796.4
ADAM11	73.0938	12505.5	0	0	416.14	0	0	0	0	0
ADAM12	0	7641.37	0	1514.6	0	0	876.484	665.12	0	3536.91
ADAM15	12594.7	0	0	0	0	3239.91	0	0	0	4958.59
ADAM17	3139.45	30675.5	13916.1	0	20299.9	4326.55	0	6894.97	0	0
ADAM18	8.09613	0	0	0	328.279	0	400.134	0	0	0
ADAM19	0	16376.2	0	5025.3	0	1905.57	1302.42	0	0	0
ADAM2	0	0	0	0	317.446	0	1922.03	0	0	0
ADAM20	0	5962.72	0	232.094	142.09	0	783.637	29.24	0	0
ADAM21	0	5076.12	0	133.065	0	0	650.105	0	0	3.20954
ADAM22	1031.38	0	10532	0	7783.76	0	7171.15	0	0	0
ADAM23	1074.17	68224	13620.1	0	0	578.675	2137.82	0	0	12722.6
ADAM28	0	0	0	2899.3	5088.08	0	29500.1	491.997	0	0
ADAM29	2.34727	0	0	11.341	0	0	139.01	0	0	0
ADAM30	9.42404	0	0	0	0	0	58.3214	0	0	254.677
ADAM32	0	14995.4	0	284.682	0	0	346.469	1475.1	0	0
ADAM33	0	0	0	132.554	332.347	0	0.387815	1273.78	0	0
ADAM7	17.3058	0	0	0	0	0	245.758	0	0	0
ADAM8	0	0	0	187.002	0	814.605	5438.96	6675.03	0	44715.4
ADAM9	0	567535	156951	5499.75	0	24155.3	42887.9	0	0	180744
ADAMDEC1	0	6420.56	0	1083.75	0	0	3023.37	619.162	0	17431.1
ADAMTS1	2261.74	0	0	3454.75	0	2278.21	0	20610	0	7877.75
ADAMTS10	2665.5	61609.6	0	1427.33	0	0	0	0	0	32.7566
ADAMTS12	0	0	9181.14	3886.28	0	0	0	5023.14	0	0
ADAMTS13	0	615.821	1257.96	796.017	1538.68	0	0	0	0	0
ADAMTS14	0	0	284.333	272.714	118.854	59.2821	317.296	617.221	0	0
ADAMTS15	0	0	0	339.517	0	38.7138	0	14.8148	0	6578.31
ADAMTS16	518.697	0	0	4.62834	0	0	3054.73	0	0	0
ADAMTS17	0	0	0	1904.14	11468.8	0	2881.61	0	0	0
ADAMTS18	0	0	1486.47	0	630.118	0	486.75	0	0	0
ADAMTS19	0.889514	300.947	0	0	206.362	0	366.979	0	0	0
ADAMTS2	0	0	0	5842.67	0	0	0	8933.36	0	0
ADAMTS20	6.93625	0	6381.19	0	1054.1	0	4524.5	0	0	0
ADAMTS3	777.055	0	0	59.6843	0	0	3118.21	0	0	14748.9
ADAMTS4	0	0	0	463.001	0	2767.83	4237.92	5062.53	0	9044.74
ADAMTS5	7.48803	0	0	5118.33	0	801.055	0	0	10591.7	7000.81
ADAMTS6	107.68	0	21455	396.967	7130.35	0	8110.51	0	0	4116.53
ADAMTS7	0	18537.7	0	578.961	4253.32	0	2017.44	664.055	0	0
ADAMTS8	0	0	0	17.3071	32.5746	0.172685	0	172.822	0	0
ADAMTS9	588.489	220448	107641	7477.63	0	0	0	0	169781	99578.2
ADAMTSL1	0	0	0	1109.91	6.63028	0	0	830.27	0	0
ADAMTSL2	0	0	0	2889.34	2422.3	0	0	553.969	0	0
ADAMTSL3	4462.3	0	14049.8	1075.03	385.214	0	585.844	0	0	0
ADAMTSL4	1116.19	25339.1	0	345.372	0	1978.68	0	0	0	18304.9
ADAMTSL4.AS1	81.4515	753.318	0	73.8043	0	0	99.122	235.333	0	536.184
ADAMTSL5	178.267	5931.96	403.981	136.965	0	0	1674.46	0	0	1857.87
ADAP1	0	0	0	198.344	0	175.498	0	0	0	0
ADAP2	0	0	0	3.16504	0	5140.14	0	5578.82	0	0
ADAR	110157	0	0	0	0	11692.5	0	0	0	0
ADARB1	343.058	0	0	1344.66	3525.58	617.402	0	553.311	0	0
ADARB2	0	0	0	0	348.928	0	643.506	3.27179	0	0
ADAT1	587.282	0	0	0	8626.09	3991.74	0	0	0	0
ADAT2	692.562	72807	10303.5	1142.02	532.957	331.094	16171.1	127.007	6787.59	0
ADAT3	10.1337	0	433.168	5.36254	22.0699	156.244	0	0	0	748.149
ADCK1	211.822	0	826.959	527.745	1633.68	334.529	1809.88	0	0	3655
ADCK2	1224.61	0	5566.32	1370.28	0	2277.53	0	0	0	0
ADCK5	458.47	0	838.335	663.226	0	468.757	0	5.58908	17127.9	0
ADCY1	2731.76	0	0	0	27781.4	0	40830.2	0	0	0
ADCY10	0	29221.1	2448.71	0	0	1036.98	2713.49	0	21740.7	0
ADCY2	0	1198.5	0	0	1217.27	0	1726.7	0	0	0
ADCY3	176.554	28820.1	0	1397.3	4232.94	243.537	775.255	3667.31	0	0
ADCY4	0	0	0	1047.17	2024.37	0	9.51896	1744.35	0	0
ADCY5	0	0	2344.38	970.816	4843.54	0	0	6054.98	0	0
ADCY6	8081.2	0	8511.39	2442.17	9971.05	1308.08	0	0	0	0
ADCY7	0	0	0	1160.25	0	1568.68	0	3286.27	0	0
ADCY8	0	0	0	3.93617	0	21.2379	0	225.359	0	0
ADCY9	1626.27	0	2793.29	2547.04	0	5124.92	0	0	0	26756.4
ADCYAP1	0	855.66	801.462	0	0	0	0	1200.28	0	0
ADCYAP1R1	0	876.372	0	129.286	221.695	52.7622	0	0	398.02	0
ADD1	27712.4	0	27639.5	5510.26	0	6056.6	0	24126.6	50226.4	0
ADD2	0	1850.96	0	0	3208.11	0	5088.46	0	0	0
ADD3	933.689	2041.61	79096.1	18344.6	45070.1	18.8751	37450.2	1365.56	0	51038.9
ADD3.AS1	0	0	316.769	11.7429	139.762	0	0	27.306	0	0
ADGB	30.7381	0	0	0	66.114	0	177.263	0	0	0
ADGRA1	1.52485	0	0	5.3762	0	0	22.5448	0	0	0
ADGRA2	0	0	0	4014.94	0	0	0	7872.21	0	0
ADGRA3	12842.2	0	0	0	22513.9	0	0	0	21451.8	0
ADGRB1	38.1913	0	0	0	0	3.80045	585.077	0	0	0
ADGRB2	0	0	0	94.7491	1977.57	0	1061.33	0	0	0
ADGRB3	0	0	0	0	1871.04	0	450.479	1265.04	0	0
ADGRD1	0	0	0	0	14323	4509.59	6144.17	4201.05	0	0
ADGRD2	3.40559	0	0	0	0	0	0	0	16.3707	19.4231
ADGRE1	0	575.392	1033.43	58.3234	4.36623	208.945	0	0	0	0
ADGRE2	0	0	0	0	0	1682.3	0	1365.65	0	4501.73
ADGRE3	0	1091.27	0	27.8475	0	0	436.666	421.589	0	2573.24
ADGRE5	0	0	13342.4	2895.53	0	2322.02	0	8523.5	0	0
ADGRF1	36.7551	0	0	0	0	0	211.831	0	0	0
ADGRF2	0	0	0	2.92902	198.917	39.9072	0	0	0	0
ADGRF3	0	3664.52	0	16.0765	4.77835	116.805	227.775	38.8255	0	0
ADGRF4	0	0	279.103	20.1383	722.894	31.5124	0	0	0	0
ADGRF5	0	94596.7	0	7991.8	0	3684.4	0	1524.37	0	0
ADGRG1	0	0	4501.43	1324.81	0	2208.82	327.064	0	0	0
ADGRG2	3947.64	0	4089.37	0	0	0	4500.74	0	0	0
ADGRG3	0	0	0	0	0	5.8183	1599.91	972.712	0	12457
ADGRG4	29.5016	0	0	0	0	0	142.155	0	0	0
ADGRG5	0	21772.2	4793.88	150.441	1044.33	0	1921.95	0	6830.62	0
ADGRG6	39762.9	0	31693.1	0	0	5119.16	0	0	0	0
ADGRG7	128.573	0	1294.25	613.261	0	0	0	705.187	6067.51	0
ADGRL1	1225.76	18357.5	2393.65	791.123	2782.65	0	0	0	0	0
ADGRL2	9480.7	407703	123206	14580.2	0	2012.25	0	0	0	401832
ADGRL3	0	0	0	693.02	196.204	325.739	0	56.0583	0	5213.01
ADGRL4	0	0	0	248.754	0	2377.63	0	0	0	107070
ADGRV1	3323.83	0	2069.82	0	9472.02	0	11610.8	0	0	0
ADH1A	0	0	0	0	17513.3	12850.3	0	0	334269	0
ADH1B	0	0	0	9475.44	146051	41867.7	0	0	837396	0
ADH4	0	0	0	30930.6	14246.5	2532.64	0	0	1.17444e+06	0
ADH5	4305.69	32412.7	38862.2	4973.64	0	14972.4	0	0	203224	0
ADH6	0	0	0	0	34.072	12845.9	0	0	5477.55	0
ADH7	12.8567	0	0	0	0	0	38.9768	0	528.53	0
ADHFE1	0	0	752.607	2281.8	3385.87	508.305	30027.7	0	137275	0
ADI1	4320.86	0	51619.8	0	21539.1	29073.4	3441.21	0	316250	0
ADIG	0.0565093	15.255	1.25805	0	0	5.33788	75.6753	0	0	0
ADIPOQ	3.01835	0	0	0	0	0	0	0	0	1459.3
ADIPOR1	8730.65	0	29494.4	0	0	19842.1	4316.53	0	0	26832.9
ADIPOR2	18999.1	0	32148.1	2804.99	62.8691	0	79505.7	0	0	0
ADIRF	1465.72	0	0	0	0	0	0	0	0	0
ADK	1170.8	0	1230.79	3392.37	9792.96	1496.11	14196.7	0	50236	34128.3
ADM	195.865	0	13002.1	1543.4	0	0	0	9749.74	0	32245.3
ADM2	0	335.666	3516.54	300.055	0	2004.64	8417.67	0	0	7424.94
ADM5	4.57785	209.106	91.8077	79.9178	120.255	0	245.972	0	0	0
ADNP	8596.44	0	0	6232.63	46569	3987.14	16974.2	0	0	0
ADNP2	4019.05	0	0	1809.53	11290.6	2332.84	3645.86	0	10135.2	6604.05
ADO	1243.5	0	4981.13	1647.9	13697.3	0	903.384	5271.55	2216.68	0
ADORA1	74.0319	0	131.945	26.9112	970.94	0	166.725	0	0	376.469
ADORA2A	282.882	0	0	298.826	0	18.0646	0	0	365.153	1119.39
ADORA2B	131.181	15.7589	1096.3	0	793.481	227.408	1220.15	637.549	0	0
ADPGK	0	140456	24733.6	4842.14	632.696	4744.19	9712.64	11826	11959.1	3476.34
ADPRH	0	0	0	878.927	0	1478.03	1424.68	478.782	0	0
ADPRHL1	66.0746	12216.5	0	79.024	0	193.879	0	0	46067.2	7149.21
ADPRM	906.88	6210.95	0	497.106	0	0	0	0	0	0
ADPRS	588.218	0	2639.57	183.847	3694.86	1901.87	5894.93	0	0	0
ADRA1A	0	0	0	0	0	2194	5070.5	0	0	14355.2
ADRA1B	0	0	0	140.854	330.553	103.386	2207.19	0	1967.48	0
ADRA1D	45.6682	2856.66	0	0	0	0	0	0	0	0
ADRA2A	0	0	0	123.565	727.767	14.7362	0	0	0	0
ADRA2C	116.82	372.002	874.732	0	0	0	3469.1	0	0	0
ADRB1	9.32866	0	0	50.6368	0	0	34.8474	580.024	0	58.4308
ADRB2	0	0	0	410.945	118.592	270.917	306.002	0	27867.8	0
ADRB3	0.233067	0	0	5.06747	0	0	5.97098	0	0	0
ADRM1	1926.31	8286.31	9260.71	58.3827	0	6596.95	4273.94	3.46386	0	0
ADSL	1708.34	152290	59520.7	0	19591.1	8369.59	39249.6	0	73238.9	5740.9
ADSS1	2165.31	0	0	0	2765.73	0	0	0	0	8341
ADSS2	5658.98	0	0	0	0	9176.54	0	0	0	41103.1
ADTRP	0	0	0	115.844	0	0	0	11167.1	0	0
AEBP1	0	0	0	9986.91	0	0	0	31977.3	0	0
AEBP2	2782.04	95507.3	4211.26	1840.58	11351.9	0	10070.5	6073.86	0	0
AEN	0	19770.7	20208.2	2401.8	0	3265.17	3195.03	5285.32	0	0
AFAP1	3222.82	0	0	1550.86	0	2024.62	1560.55	7723.08	0	431.139
AFAP1L1	0	78395.1	4387.38	4033.49	0	1818.39	912.949	0	43785.8	0
AFAP1L2	196.181	0	0	267.471	346.336	395.302	0	0	0	0
AFDN	46849.7	0	0	17452.3	26094.8	29.7161	63292.4	0	0	0
AFF1	4951.15	0	0	10606.5	30397.4	7126.86	0	0	0	0
AFF2	566.323	0	1025.02	0	0	0	2432.66	0	563.605	0
AFF3	5861.4	0	0	0	0	1681.22	1865.03	0	0	27371.3
AFF4	31226.7	124.821	0	21557	0	3679.31	0	0	323819	0
AFG1L	812.003	0	0	512.109	0	1036.66	4652.58	0	0	0
AFG3L2	5433.72	16745.9	0	2727.92	27994	3024.85	26907.9	14952.3	0	0
AFM	18348.7	0	0	0	0	0	14162.4	0	0	0
AFMID	4178.81	104659	0	0	0	10213.9	9370.76	0	12987.9	36414.2
AFP	0	3.98356e+06	587177	0	0	29273	0	0	2.32261e+06	9299.25
AFTPH	9797.52	0	38844.7	4022.21	0	3543.21	0	0	0	32104.3
AGA	361.755	0	0	0	8582.76	4200.42	0	0	18825.6	0
AGAP1	6480.36	0	19676.3	0	8687.87	1802.99	0	0	84128.1	0
AGAP2	0	0	0	421.883	381.082	72.7905	0	807.595	0	0
AGAP2.AS1	0	324.483	0	28.9063	0	0.432794	0	23.928	0	0
AGAP3	3645.12	0	0	0	0	3444	0	1386.7	4112.93	20482.4
AGAP4	126.363	0	0	129.804	0	0	150.555	0	0	651.887
AGAP5	262.328	0	1346.99	413.531	1022.73	0	528.514	0	6348.04	2144.28
AGAP6	668.039	14749.5	1483.42	714.92	2470.14	0	4797.5	84.4679	14619.4	3648.21
AGAP9	12.8412	0	0	12.8125	7.31146	0	36.4231	0	625.974	39.319
AGBL2	792.391	1266.22	2078.8	0.786474	0	0	822.13	0	0	1.95451
AGBL3	1642.97	8116.45	5800.77	631.355	0	0	0	0	12401	8343.37
AGBL4	57.3081	0	0	0	128.524	11.2033	647.484	0	0	0
AGBL5	3068.18	0	12143.5	0	11841.6	1542.09	0	0	12190.7	0
AGER	150.073	2565.52	401.561	247.299	673.349	0	0	44.6264	0	0
AGFG1	12996	0	42398.9	17.6545	22.3652	13909.5	81865.6	16613.4	0	142192
AGFG2	1644.07	0	0	0	0	13206.4	0	0	0	30.0604
AGGF1	5168.68	39387.5	18711.6	7742.11	0	2147.51	5772.63	0	77512.3	0
AGK	4369.97	46.7757	0	3478.17	7766	1133.21	15060.8	0	0	8767.95
AGL	5437.36	0	10462.9	1123.65	43887.2	8905.14	13245.3	0	0	22089.4
AGMAT	0	0	312.833	0	0	11430.9	38852.3	0	0	14530.7
AGMO	265.463	0	43915.8	4003.72	0	2439.96	25592.6	0	40070.8	8191.55
AGO1	0	429421	52476	0	22304.7	12239.4	1856.99	0	0	19448.9
AGO2	5051.59	0	0	2856.89	0	3072.36	11907	0	51903.3	0
AGO3	8935.13	0	0	793.092	45522.3	0	17069.6	5378.2	0	0
AGO4	3942.79	0	0	5531.09	9494.06	1702.9	0	4772.93	0	0
AGPAT1	1895.7	0	2110.75	0	4388.91	1332.37	209.666	0	0	3727.83
AGPAT2	2737.93	0	0	2382.34	0	1744.29	0	0	0	18250.6
AGPAT3	5008.01	0	0	8120.75	1800.31	8721.33	0	0	141094	0
AGPAT4	933.896	0	0	0	3224.14	676.887	8467.5	5424.69	0	0
AGPAT5	5986.63	0	15563.1	4589.37	0	0	3204.75	705.868	23232.5	0
AGPS	4683.51	1.20348e+06	126131	6392.03	0	16640	77401.1	0	0	0
AGR2	0	0	378433	0	89504.7	0	144865	0	0	0
AGR3	0	0	5741.02	0	21.8071	0	1231.59	0	0	0
AGRN	7673.58	0	34751.4	12062	0	9915.34	0	0	0	39221.5
AGRP	6.44389	0	0	38.7649	123.987	42.062	0	0	0	96.1261
AGT	66265.5	0	762247	0	0	122866	769996	0	1.24178e+06	564298
AGTPBP1	2917.93	58726.9	0	270.274	14059.4	827.833	4250.64	7638.51	0	0
AGTR1	5462.23	0	100677	2418.48	0	0	0	0	71197.6	7194.05
AGTR2	4.65711	0	200.096	0	141.54	0	0	0	0	0
AGTRAP	0	0	0	889.131	0	1553.61	0	1615.61	0	1323.74
AGXT	34907.8	0	0	0	35.0357	5409.3	53.9688	0	362973	0
AGXT2	4143.56	0	0	0	0	0	8019.79	0	11496.7	0
AHCTF1	10947.6	0	0	0	0	12448.7	30042.9	0	73157.5	30417.4
AHCY	0	616436	232202	16784.6	0	12411.2	34396.5	0	948136	6870.06
AHCYL1	10859.8	0	28793.9	0	20766.8	14169.9	15345.1	154.751	48125.8	26593.6
AHCYL2	1184.03	0	1105.48	1008.59	6088.47	1511.28	0	1129.39	0	7267.11
AHDC1	1118.11	0	2097.49	574.325	3388.07	0	0	0	0	969.715
AHI1	6736.96	0	788.496	0	832.642	0	0	7291.85	0	0
AHNAK	0	0	0	130994	0	239252	0	0	0	0
AHNAK2	3048.46	0	26822.7	0	0	0	0	0	0	0
AHR	52411.6	0	0	0	0	6900.22	0	0	0	43714.6
AHRR	65.2421	0	0	114.772	0	0	202.936	1369.4	0	0
AHSA1	4789.13	68205	22797.2	2816.59	0	3884.82	3441.36	0	0	53171.1
AHSA2P	7261.77	221781	34407.3	8455.63	0	0	0	0	293417	0
AHSG	0	3.10897e+06	453599	0	0	239558	230.482	0	6.12765e+06	292387
AHSP	1.05814	55.1455	0	2.82504	0	0	0	0	0	19.9458
AICDA	0	408.525	23.0815	0	31.626	0.867747	59.4212	0	0	0
AIDA	2144.45	0	0	0	0	2133.54	4369.2	1220.39	0	6158.96
AIF1	0	0	8010.82	236.795	0	3554.94	0	3988.2	0	0
AIF1L	0	0	0	387.519	5019.54	398.383	0	0	0	2532.97
AIFM1	10940	0	20060.6	0	0	1706.89	6676.05	0	0	1691.21
AIFM2	0	0	0	3787.34	651.951	1515.48	11226.2	0	8005.05	16545.7
AIFM3	0	16869.1	3082.14	433.214	0	89.2111	683.357	0	0	0
AIG1	8689.38	0	0	7415.53	0	1934.57	18396.2	0	0	0
AIM2	0	2859.47	496.72	176.826	0	70.6334	0	0	0	0
AIMP1	4110.88	16869	21163.8	1419.88	0	4218.73	10079.8	0	81930.2	0
AIMP2	0	7829.41	5778.7	0	0	3024.18	19939.9	0	0	0
AIP	0	0	41252.8	0	15527.2	3821.66	0	0	0	0
AIPL1	3.68856	0	0	0	0	0	57.0859	0	0	0
AIRE	7.97475	444.123	0	0	197.613	0	66.5762	0	0	0
AJAP1	0	2350.59	928.824	17.8	0	0	207.799	98.2715	2514.04	0
AJM1	256.373	0	0	140.696	0	158.112	0	0	0	4038.16
AJUBA	3627.58	0	0	6966.24	18040.3	0	42071.9	0	33661.6	0
AK1	2362.74	0	0	345.519	1922.25	553.194	0	0	0	10303.5
AK2	8379.08	0	26392.1	3772.15	11737.3	6367.88	23455	8888.06	6867.21	10766.5
AK3	3183.71	0	0	16784.7	2241.15	3446.73	0	0	86561.1	114921
AK4	6985.78	0	83840.6	0	0	18673.6	30210.1	0	598699	0
AK5	80.373	4275.74	0	78.7607	105.856	0	31.2518	0	389.028	0
AK6	4519.45	41372	79244.8	6754.08	0	3940.78	44437.7	0	316054	14088.7
AK7	0	0	0	541.559	0	0	0	2163.69	0	4347.67
AK8	284.53	4768.5	0	0.275399	0	0	0	0	0	0
AK9	599.753	0	0	605.729	0	335.121	659.691	0	0	0
AKAIN1	2.58224	96.368	0	0	33.3777	0	0	0	0	0
AKAP1	11658	0	0	10085.1	0	374.027	16696.2	16413.6	0	23427.3
AKAP10	3812.18	8230.72	7898.28	3192.19	3253.33	0	0	9608.92	0	0
AKAP11	2886.45	18723.3	0	10702.1	9497.1	3731.08	0	26863.7	21617.1	9154.53
AKAP12	5812.47	1.15661e+06	0	1843.7	1648.97	0	84125	0	0	0
AKAP13	6468.88	364130	39412.9	29963	0	18467.5	48739.2	15784.8	0	0
AKAP14	0	0	0	0	62.7478	21.7703	0	0	0	80.6941
AKAP3	20.3798	1827.11	0	58.0537	318.493	0	544.852	0	0	0
AKAP4	2.29014	0	0	0	0	0	36.66	0	16.5727	10.287
AKAP5	538.913	0	0	807.211	6747.62	0	1709	0	0	0
AKAP6	343.592	0	0	999.506	3459.59	0	0	0	0	0
AKAP7	686.711	0	0	1400.49	0	9.00895	15501.4	11193.1	0	0
AKAP8	4022.04	0	11598.1	451.979	0	2429.18	0	0	1137.93	6819.04
AKAP8L	5177.61	0	5400.8	3.87097	0	4539.04	0	0	0	11763.1
AKAP9	84820.9	0	0	0	0	0	0	0	0	41864.2
AKIP1	892.411	0	5698.29	661.346	15.8983	990.632	2.29244	0	0	9395.06
AKIRIN1	2732.94	163138	61268.8	4.49119	10284	8546.97	31174.5	0	0	0
AKIRIN2	409.695	48511.5	0	875.851	0	2563.5	13022.4	4340.58	0	0
AKNA	0	0	5121.89	4298.77	1008.87	1265.49	28779.4	9101.24	0	52783.8
AKNAD1	6.23458	323.373	43.7872	0	185.021	0	396.59	0	0	0
AKR1A1	3758.62	0	24667.5	5111.66	12840.9	7403.59	13841.6	9870.85	0	0
AKR1B1	249.27	0	6646.57	0	15737.5	78.3507	0	0	0	62464.1
AKR1B10	93884.1	0	836411	0	0	38536.6	0	0	0	1.52042e+06
AKR1B15	343.997	0	10631.4	0	0	0	0	0	0	31072.7
AKR1C1	0	0	243548	0	0	70039.6	0	13789.2	4.08214e+06	280661
AKR1C2	0	2.22826e+06	210570	0	0	56391.7	0	0	320917	742220
AKR1C3	14695.6	0	158788	0	0	40333.6	0	39711.6	682825	375468
AKR1C4	0	0	74997.1	0	0	11145.2	12341.6	0	0	94629.8
AKR1D1	0	0	0	139.942	16595.3	3443.03	24176.1	0	82573.5	0
AKR1E2	19.2607	0	401.895	0	1439.8	0	0	0	0	8452.92
AKR7A2	1293.35	0	7794.57	2300.18	2929.07	1209.22	0	0	0	2224.93
AKR7A3	1288.95	0	7703.09	548.598	0	0	0	0	0	0
AKR7L	896.357	5593.28	1896.57	695.069	0	0	0	0	13043.3	0
AKT1	7043.58	0	0	7372.14	17923.5	2335.62	0	0	0	50570
AKT1S1	2914.31	0	0	734.761	0	1232.33	0	0	15032.5	311.891
AKT2	8078.97	0	5960.82	2424.95	9974.89	4958.98	0	2373.35	1959.63	37503.5
AKT3	5756.17	0	0	0	17842.6	211.479	0	0	0	0
AKTIP	317.5	0	4686.88	738.468	1970.6	1751.52	766.583	1197.24	0	0
AL009178.2	42.4911	0	0	116.028	0	0	1149.18	381.55	0	238.353
AL031666.2	59.972	1030.07	191.129	23.5843	435.717	124.019	0	0	830.897	0
AL031708.1	58.1473	210.944	471.534	68.4011	365.146	0	0	119.163	0	158.645
AL033381.1	18.2897	2887.29	118.262	0	0	0	1383.38	0	3787.75	0
AL033529.1	4.72001	31.3112	0	0	0	0	0	0.438921	59.1785	0
AL035425.2	0.236106	16.3788	0	0	7.87795	0	0	0	0	0
AL049634.2	0	0	0	2.02179	0.0405241	0	0	5.25256	0	0
AL049697.1	78.3678	0	85.0099	80.4486	296.448	8.10963	257.682	201.849	0	0
AL049775.3	0	0	155.116	0	239.529	0	121.809	0	0	0
AL049779.1	1.57805	4.18969	133.817	12.6928	37.5765	0	19.3002	0	4.6603	16.7444
AL049839.2	99.4111	11495.5	0	161.562	0	0	1443.07	0	0	1199.79
AL049844.1	3.51176	0	26.028	5.34441	0	0	46.9847	0	19.2889	0
AL110118.2	20.9916	2442.49	0	0	111.462	0	0	0	0	0
AL121594.1	9.90189	277.215	0	56.2292	146.616	0	315.443	0	0	0
AL121758.1	0	240.79	91.8799	0.734692	0	15.6539	45.2889	51.4244	0	0
AL121761.1	5.65232	0	0	35.599	0	35.5286	447.75	67.2459	0	0
AL121845.3	0	0	19.6809	1.09917	83.8502	0	0	0	0	14.2662
AL132642.1	0	0	0	15.0611	2.70056	0	0	0	0	0
AL132800.1	0	0	0	29.6175	0	9.89455	0	0	1828.88	0
AL133467.1	0	113.414	0	22.6227	22.8745	3.09957	109.003	0	0	204.518
AL133481.2	2.17329	9.27785	0	0	0	0	19.1304	0	0	0
AL133499.1	6.66952	0	0	22.0702	224.904	0	37.1696	0	0	0
AL135818.1	0	0	0	24.8813	43.1549	0	0	68.8984	0	0
AL136172.1	9.76389	8.36945	29.2693	0	38.1176	0	34.3105	0	227.926	0
AL136295.3	0.102095	23.0858	0	0.147607	0	0.713254	0	0.555341	0	3.95906
AL136295.4	0.344299	63.6422	3.47223	0.907797	28.2283	0	3.72752	0	61.4453	0
AL136295.5	0	0	0	222.018	431.896	0	416.541	212.349	0	0
AL137230.1	39.3989	841.52	0	3.05847	3.38894	0	371.157	0	0	0
AL138752.2	3.63614	0	0	26.4015	46.0633	9.90397	0	5.22926	0	106.704
AL139011.2	7.80058	512.045	0	0.264967	0	11.5182	0	6.56757	0	29.6666
AL139147.1	10.0752	0	0	25.7427	168.109	0	127.773	89.0142	0	0
AL139327.1	0	0	356.575	0	1316.71	0	378.068	0	0	0
AL139353.1	12.2819	254.767	0	19.5188	33.0467	0	0	0	0	12.0845
AL157392.3	2711.44	0	0	0	14149.3	355.409	0	0	0	11433.4
AL159163.1	0	0	0	0	0	8.13117	28.5356	19.9426	12.808	0
AL161757.5	1.35682	0	1.07712	0	0	0	4.20539	0	0	4.37657
AL162231.1	101.664	794.902	129.828	116.489	452.909	122.937	0	1.08646	556.286	0
AL162457.1	0	0	0	5.23441	0	1.25637	6.91644	0	0	0
AL163540.1	440.322	0	0	479.238	688.581	0	17.862	3.32782	11612.9	0
AL352984.1	0	0	0	5.77238	0	0.460369	0	7.25433	0	0
AL353588.1	60.3861	2302.6	102.143	0	151.393	0	0	0	0	0
AL354861.3	0.39613	0	78.0079	2.61589	0.646903	0	0	0	206.574	536.568
AL355102.3	7.69719	179.007	0	0	0	0	40.6431	0	0	0
AL355390.1	0	0	0	0	5.22013	2.90802	51.331	0	0	0
AL355916.1	0	0	0	36.1347	0	0	0	467.613	0	628.816
AL356414.1	1.55681	0	14.696	0	0	0.0306546	0	0	0	170.449
AL356512.1	66.931	0	0	0	25.0449	27.7981	25.5039	0	552.774	231.809
AL357033.1	7.34787	604.899	0	0	0	0	9.24921	6.40071	0	94.7666
AL357673.1	0	0	0	0	24.0809	0	0	26.5541	0	0
AL358333.2	0	0	0	63.0768	0	0	0	106.458	0	0
AL359649.1	0	28.8081	0	0	0	2.94896	17.8454	0	0	7.80843
AL359736.1	0	0	0	0	9.25043	0	0	3.71635	0	0
AL359878.1	17.5893	617.382	66.7082	0	55.3699	17.2119	0	0	1648.64	0
AL359922.1	59.981	0	58.8143	54.0198	299.655	0	0	0	423.121	0
AL360181.3	3.02164	0	0	0	18.9978	4.67084	0	0	296.225	0
AL365205.1	1383.84	22910.6	2049.85	122.497	0	0	514.76	0	0	0
AL365232.1	0.815704	0	0	0	0	0	29.4969	0	0	0
AL391261.2	2.50244	0	0	0	0	0	18.6979	0	0	0
AL391421.1	49.145	1408.22	811.671	85.3235	575.327	0	248.928	94.5491	2013.97	0
AL445665.1	0	336.806	0	0	0	2.67932	23.3334	0	0	43.7341
AL590560.2	0	94.9461	0	0	0	0	0	2.20076	0	0
AL590867.1	2.52037	78.4056	20.974	0	1.42713	0	48.3514	0	0	0
AL591806.3	23.6503	874.319	0	16.0206	0	0	0	89.5567	77.324	0
AL592490.1	543.383	35698.2	0	0	0	0	0	0	0	10807
AL603832.3	0.275111	25.6567	0	0	0	0.862301	0	0	0	0
AL645728.1	30.0236	0	114.72	0	21.9146	20.5824	351.107	0	0	0
AL669918.1	0	0	2.20446	0.312345	0	0	1.56227	0	0	0
AL691403.1	0	0	0	3.545	0	0	6.58086	8.92755	0	8.96586
AL928654.3	0	0	0	17.9025	42.971	0	0	42.6278	0	0
AL935212.1	0.741395	0	0	0	0	1.06193	0.357559	0	0	12.7788
ALAD	7615.78	31940.1	0	1367.93	17233.6	3381.28	0	0	55.1331	13521
ALAS1	1639.22	0	22939.3	0	0	21210.4	60275.9	0	66363.2	50168.5
ALAS2	0	7229.79	0	0	0	30.6687	0	0	0	853.657
ALB	3.2393e+06	0	0	402233	0	1.4383e+06	0	0	0	6.54017e+06
ALCAM	3911.09	0	217877	29251.7	0	2498.45	0	0	316.77	450100
ALDH16A1	1192.53	0	896.198	1801.77	3838.87	586.366	1009.57	0	0	2663.86
ALDH18A1	734.25	136687	99903.7	10251.3	0	3982.08	0	0	150028	145200
ALDH1A1	118270	0	0	0	0	90046.9	0	49483.4	1.07782e+06	0
ALDH1A2	544.399	19764.7	0	131.798	4718.22	0	18898.2	2388.15	0	0
ALDH1A3	0	0	0	1372.45	0	0	4952.88	4937.09	0	0
ALDH1B1	0	0	22099.2	0	5209.04	9809.62	103820	40361.5	0	188937
ALDH1L1	0	0	0	0	0	39226.5	0	0	2.77385e+06	0
ALDH1L2	0	0	0	0	0	0	23583.3	7509.65	0	57474.3
ALDH2	6862.23	0	7.35768	5631.84	0	11674.9	81014.5	0	22248.1	0
ALDH3A1	0	168064	0	0	0	701.701	0	4675.68	0	0
ALDH3A2	43042.1	407230	0	0	0	13958.5	0	0	34940.1	0
ALDH3B1	0	0	0	1233.01	0	1493.91	0	0	0	20664.1
ALDH3B2	0	0	19.3678	0	551.334	20.6944	0	0	0	0
ALDH4A1	0	0	44936.5	3225.75	6431.13	6752.59	22740.5	0	44743.8	39042.3
ALDH5A1	10537.4	0	0	0	0	5330.66	6530.26	0	41109.4	0
ALDH6A1	4677.7	0	6750.71	12938.6	55706.1	3205.93	0	0	0	86652.6
ALDH7A1	3606.02	0	13548.6	2357.05	0	2191.23	15482	0	205121	0
ALDH8A1	3480.55	0	0	5169.5	4188.14	0	3547.48	0	0	16297.9
ALDH9A1	8412.22	39575.7	7481.73	5652.58	0	8069.98	0	21044.8	38922.7	0
ALDOA	23013.9	0	71259.1	3954.96	0	11497.9	0	92661.1	0	175620
ALDOB	135694	0	0	0	199627	0	0	0	0	0
ALDOC	1960.87	0	15386.4	0	0	4583.14	0	9269.78	50714.8	37673.5
ALG1	0	0	10776.2	792.65	0	1447.89	0	1532.5	681.856	1890.18
ALG10	524.156	13996.5	5772.91	653.411	5846.04	656.237	970.388	0	0	0
ALG10B	1065.12	0	4833.47	386.374	4871.12	12.4239	0	0	0	0
ALG11	444.21	41679.6	2497.99	1945.59	0	541.719	0	179.593	26453.2	3154.88
ALG12	642.186	0	13413.4	2809.43	0	2679.08	0	0	18242.8	3894.51
ALG13	3898.72	0	4057.88	2691.82	9101.07	0	929.477	0	0	28.0918
ALG14	1822.48	0	4501.73	0	0	1553.6	0	0	33869.4	16777.1
ALG1L	660.146	0	126.463	0	557.35	0	0	0	711.967	0
ALG2	3402.14	24325	19113.5	2741.46	30.6223	2505.5	0	0	33667.3	50827.6
ALG3	0	0	20302.6	907.093	0	4195	9371.88	0	20914.4	21149.7
ALG5	983.535	81719	12641.8	4153.57	0	0	0	9755.18	42292.6	6616.78
ALG6	4012.25	0	11983.6	0	2334.87	635.634	0	0	0	0
ALG8	2216.37	0	8082.29	0	0	9075.01	0	0	0	0
ALG9	393.914	25065.4	628.461	544.453	346.303	1726.64	2651.42	0	23117.1	6283.18
ALK	35.7008	572.718	0	61.7688	440.281	13.4297	0	0	1843.46	336.659
ALKAL1	0	0	683.471	285.007	0	0	0	0	0	0
ALKAL2	42.8134	0	0	160.973	324.898	0	0	0	0	2112.49
ALKBH1	662.266	0	1270.87	657.142	1442.21	439.917	626.882	0	0	3288.86
ALKBH2	1500.41	5551.95	2925.59	0	0	977.095	4986.55	0	0	0
ALKBH3	169.427	22529.2	0	625.571	0	1171.56	5402.27	1001.51	0	0
ALKBH4	250.866	6749.05	0	351.479	259.199	784.237	9.09887	0	0	1416.96
ALKBH5	10023.8	0	30089.9	4509.21	0	2259.44	0	0	0	8442.81
ALKBH6	799.421	2143.32	0	1191.12	0	322.233	0	0	0	5864.1
ALKBH7	520.4	0	2208.85	0	0	1780.67	0	0	0	8593.23
ALKBH8	369.972	3736.41	635.791	649.212	3747.52	1511.23	5836.37	0	0	4328.05
ALLC	0	0	0	7.42888	326.424	0	185.604	414.996	0	0
ALMS1	18953.9	0	0	0	0	229.481	0	0	0	2938.04
ALOX12	189.269	5884.39	0	259.282	235.904	0	0	522.471	0	89.706
ALOX12.AS1	538.265	2469.35	0	210.059	1251.78	0	199.264	158.346	3926.2	0
ALOX12B	0	0	207.43	12.1664	0	0	82.896	222.043	0	21.359
ALOX15	39.4349	169.282	0	0	9.44458	0	0	0	0	0
ALOX15B	0	0	0	0	562.385	0	437.057	20.8734	0	245.841
ALOX5	0	31287.2	0	2482.39	0	0	11213.4	4969.49	0	7761.72
ALOX5AP	0	0	0	0	0	0	4357.51	5274.78	0	26122.5
ALOXE3	11.0978	240.064	0	0	0	0	22.8481	48.8329	0	0
ALPG	2.27122	0	26.9185	0	0	0	11.9219	0	0	0
ALPI	851.136	0	0	0	0	0	0	0	0	0
ALPK1	98.3147	0	0	4751.93	15.3938	608.161	0	0	0	9264.2
ALPK2	0	0	0	4461.07	4027.96	0	54373.2	1061.34	125306	0
ALPK3	0	0	0	3521.3	0	8744.11	17994.4	0	0	27993.2
ALPL	1665.05	0	0	806.215	0	0	0	0	0	66730.1
ALPP	0.383549	0	2.20496	0.256678	9.72743	0	62.8096	2.0521	0	0
ALS2	8389.05	0	18506.2	5579.37	26121.3	4346.66	14061.6	0	85244.6	46638.6
ALS2CL	8134.52	0	0	0	0	3436.45	63.0029	0	0	7340.82
ALX1	0	0	1608.73	0	1973.83	0	3121.72	0	0	0
ALX3	193.53	4986.53	217.601	22.7973	2559.28	39.4693	373.926	0	0	0
ALX4	45.0645	6800.22	0	0	0	0	188.809	0	0	0
ALYREF	2056.85	0	13473.9	1470.37	1893.95	1680.03	10034.9	1415.27	0	21955.4
AMACR	0	0	4007.64	0	5604.69	870.183	1782.95	5116.78	0	0
AMBN	0	0	2.35295	0	0	5.07327	88.7474	0	0	0
AMBP	121009	0	571464	76000	0	52612.6	150324	0	3.8192e+06	1.2733e+06
AMBRA1	7.01463	157477	13666.7	3864.9	0	4782.06	6560.24	0	4815.08	10916.9
AMD1	7252.28	54889.9	32050.8	7433.83	0	8930.38	21171.6	0	0	0
AMDHD1	4659.3	23485.2	5863.25	0	0	3921.02	2598.86	0	15273.7	24099
AMDHD2	0	0	8380.32	234.327	3557.53	747.388	0	0	4709.31	2511.34
AMELX	0	0	0	15.8428	49.3508	0	32.2783	14.335	0	0
AMELY	2.093	0	37.0034	0	0	0	13.811	0	0	0
AMER1	261.212	0	0	465.54	0	2031.76	0	0	39208.1	0
AMER2	8.70771	0	0	0	44.021	0	78.8749	0.170186	0	0
AMER3	3.01987	310.373	0	0	261.796	0	226.658	0	0	0
AMFR	0	0	34030.8	8637.9	12827.9	16015.9	18.1336	2914.65	0	0
AMH	0	8979.75	0	98.3229	0	0	268.143	0	0	0
AMHR2	0	104.906	95.4715	0	1799.14	0	1984.25	0	0	0
AMIGO1	420.853	7955.34	3860.63	403.465	8348.48	362.339	0	0	20991.6	0
AMIGO2	317.393	12738.5	2288.79	1717.33	0	959.601	0	0	0	0
AMIGO3	1.35351	11.0185	0.139964	0	0	0	0	0	98.6262	0
AMMECR1	2577.7	0	22998.6	1108.25	15697.5	0	11635	918.555	0	0
AMMECR1L	3697.09	28601.8	0	390.873	0	3616.63	0	0	0	8645.54
AMN	0	0	4450.22	462.342	11201.7	11.0101	0	0	0	8286.79
AMN1	292.2	0	992.215	311.304	760.399	432.047	451.604	0	0	916.181
AMOT	0	0	3961.73	1359.74	15990.9	0	2725.31	0	0	0
AMOTL1	9823.98	0	0	6264.39	9387.68	0	0	0	0	0
AMOTL2	0	8988.04	0	2497.61	12756.9	2635.4	10851.1	0	0	0
AMPD1	0	0	0	12.6759	35.1642	0	0	286.666	0	0
AMPD2	841.797	53591.9	15392.1	0	0	7290.5	24.3002	4091.46	69497.9	1066.44
AMPD3	0	0	0	657.228	0	1003.26	0	6528.26	0	2764.26
AMPH	0	340.085	0	54.456	390.732	0	1242.01	26.961	0	0
AMT	0	0	5572.21	457.866	4813.01	3591.99	0	0	25072.8	2785.44
AMTN	1.29029	0	0	0	0	0	21.7653	0	0	3.18392
AMY1A	0.103444	0	0	0	0.017193	1.05653	0	0	0	23.6596
AMY1B	1.52585	0	0	0	0	0.7226	0	0	0	0.784637
AMY1C	0	0	0	0	5.47743	0	0	4.77208	0	4.82895
AMY2A	1.91253	0	0	0	0	0	3.67925	0	0	20.2781
AMY2B	947.574	0	0	0	1222.73	119.778	0	0	0	21172.3
AMZ1	0	0	610.031	0	0	144.899	9740.92	47.6741	0	24070.9
AMZ2	4136.71	0	768.495	0	0	1976.51	0	2565.22	0	11849
ANAPC1	3254.96	183259	6509.18	961.488	0	7903.19	8661.39	0	0	0
ANAPC10	520.263	0	958.263	777.215	2437.75	242.778	322.816	0	0	0
ANAPC11	3579.36	0	7901.85	513.139	254.975	830.532	10937.3	0	11743.1	4498.57
ANAPC13	1457.78	0	19027.2	1443.71	12013	2582.76	9839.57	0	19966.2	0
ANAPC15	152.296	0	0	0	0	255.709	0	0	0	0
ANAPC16	4355.13	0	21623.7	8381.56	8236.3	401.546	20310	0	58574	51648.2
ANAPC2	2391.46	20362.1	0	0	527.472	999.865	0	0	0	6313.75
ANAPC4	7931.92	0	2426.65	142.834	23694.9	0	14426	0	13488.3	0
ANAPC5	11070.5	151592	52808.9	6804.22	21926.1	10464.8	603.551	10123.8	0	16001.1
ANAPC7	2756.14	91001.3	17907.7	505.306	4095.29	8340.89	28428.8	0	0	943.219
ANG	4866.24	0	0	3508.39	8036.38	0	0	0	61150.4	0
ANGEL1	1796.4	0	6681.87	2705.79	7736.02	1831.41	0	0	0	17803
ANGEL2	7694.49	0	3086.03	6.33047	0	5369.59	0	0	61413.1	0
ANGPT1	0	0	20615	0	1901.03	1595.87	18096.5	0	0	0
ANGPT2	1550.28	31060	0	325.122	9411.5	2297.08	0	3424.3	0	0
ANGPT4	0	0	0	6.73928	33.388	0	0	0	0	0
ANGPTL1	1115.03	0	0	243.724	0	196.448	0	2507.14	16231.1	0
ANGPTL2	0	0	0	4457.2	0	0	5330.95	0	0	19018.7
ANGPTL3	23.8924	394533	123177	0	0	50729.7	89099.9	0	0	0
ANGPTL4	3545.41	0	4651.17	0	0	0	0	2860.87	0	883.338
ANGPTL5	0.771492	84.5025	106.543	0	27.9751	0	137.899	28.1584	0	0
ANGPTL6	31.4137	0	90.9591	159.034	0	145.351	0	0	0	1989.65
ANGPTL7	74.4843	0	0	36.1496	1415.15	0	728.565	1.43039	0	0
ANGPTL8	0	0	0	9544.9	0	0	19556.9	0	0	365890
ANHX	2.45434	13.029	0	0	0	0	24.5158	0	0	0
ANK1	0	2403.31	0	0	1876.87	0	19.1896	4.88739	0	0
ANK2	0	110148	0	0	0	3827.36	33438.1	4717.17	0	0
ANK3	0	0	0	8583.58	0	3233.98	20200.5	0	0	0
ANKAR	834.372	0	1409.98	1198.81	552.468	276.334	2035.1	404.898	17432.7	318.979
ANKDD1A	0	39072.8	0	514.229	0	0	1203.4	0	0	0
ANKDD1B	0	6860.15	0	281.261	1.37552	0	574.13	0	0	0
ANKEF1	729.819	4112.66	5091.5	0	0	3765.61	12119.4	0	3419.2	0
ANKFN1	0	0	87.3303	0	0	46.5225	382.616	0	0	0
ANKFY1	4585.72	40434.6	0	5199.79	7957.82	3979.57	6128.88	0	0	0
ANKH	7427.52	0	0	6645.31	0	3213.71	32064.9	0	28467.4	0
ANKHD1	868.03	3336.08	1726.22	1007.65	8.38119	0	0	0	32838	0
ANKHD1.EIF4EBP3	199.745	0	0	440.329	444.557	0	0	0	8910.92	0
ANKIB1	12125.8	0	0	0	0	8546.78	0	0	0	25390
ANKK1	5.25116	345.671	0	5.10258	9.08099	0	70.3907	0	0	0
ANKLE1	60.3762	2847.52	90.5311	10.1473	250.621	0	0	0	0	0
ANKLE2	7549.27	64943.7	5151.85	6527.21	22579.1	2491.12	0	0	38454.7	0
ANKMY1	1138.44	0	0	681.833	2884.17	166.036	0	301.682	0	2744.2
ANKMY2	1456.46	0	6935.6	8.14008	4736.04	2747.71	17193.3	1897.18	0	0
ANKRA2	1791.96	21351.6	5015.5	2027.54	0	2.93334	0	0	9949.8	0
ANKRD1	0	0	0	0	0	4812.76	0	27582.6	0	0
ANKRD10	0	0	41881.2	22281.7	0	0	0	59764.9	884343	0
ANKRD11	3186.56	118153	47841.5	4873.35	16173.3	2365.27	22644.8	655.818	11872.9	41774.1
ANKRD12	13155.5	0	0	13802.7	25977.6	0	3250.84	17088.5	0	5854.02
ANKRD13A	5617.98	0	202.968	5411.08	5964.6	3088.62	0	0	0	27943.3
ANKRD13B	282.747	7925.74	1475.89	0	617.893	9.23184	0	0	0	0
ANKRD13C	3255.52	0	12681.1	732.14	14492	1728.93	8925.66	4362.41	35303.8	0
ANKRD13D	0	0	21433.7	0	6877.78	3851.29	0	0	0	0
ANKRD16	694.449	0	0	0	0	940.642	0	0	0	10012.3
ANKRD17	6740.73	0	0	5621.44	0	22330.6	0	2668.33	0	0
ANKRD18A	219.695	0	548.359	0	318.931	0	2555.9	1056.44	0	4307.73
ANKRD18B	209.805	0	1.91187	0	1643.44	0	581.222	572.31	0	0
ANKRD2	0	3991.36	0	4.87879	0	28.9511	0	0	0	5.91385
ANKRD20A2P	0	0	0	0	97.6486	0	219.548	0	0	0
ANKRD20A4P	45.779	0	0	0	171.865	0	164.729	0	7.11307	0
ANKRD22	0	0	2295.31	7.41958	673.775	145.244	0	0	0	0
ANKRD23	90.1443	1147.06	0	9.79899	178.093	87.1423	0	0	795.884	0
ANKRD24	285.131	849.567	0	56.1116	0	0	0	0	0	152.396
ANKRD26	5530.36	0	0	2032.19	21792.9	638.148	0	9.33821	0	7700.25
ANKRD27	2706.6	409509	0	2072.71	0	401.144	6998.98	0	0	0
ANKRD28	1821.77	187163	0	5510.43	2120.74	10281.6	46184.3	0	98990.4	22677.3
ANKRD29	0	50185.3	3487.83	142.97	0	1053.26	33582	513.117	0	0
ANKRD30A	0	6567.2	0	0	8327.24	0	8831.83	0	0	0
ANKRD30B	0	1305.45	0	0	1365.03	0	1431.69	0	0	0
ANKRD30BL	10.8592	0	0	0	228.807	0	730.77	0	0	0
ANKRD31	32.7712	0	342.821	154.076	0	29.4508	0	0	0	0
ANKRD33	0	0	1607.15	0	0	0	9278.26	0	0	36563
ANKRD33B	0.670275	0	0	110.967	150.044	0	691.984	0	0	0
ANKRD34B	15.6505	0	0	0	327.144	0	200.621	0	0	0
ANKRD34C	2.38518	48.5356	0	2.72617	0	0	183.531	0	0	0
ANKRD35	0	0	0	3.52327	1727.53	102.487	0	0	0	10307.8
ANKRD36	1568.69	0	0	1942.96	4661.33	0	0	6475.48	22.3026	0
ANKRD36C	1040.7	0	0	2568.92	8480.07	0	825.866	10235.4	0	0
ANKRD37	28.8416	0	637.187	163.434	0	78.1942	0	811.562	0	711.399
ANKRD39	603.421	5895.18	0	39.0585	0	513.896	0	0	9289.73	0
ANKRD40	6702.6	47479.1	8652.32	3856.58	0	4944.5	0	0	15199.2	0
ANKRD42	0	0	0	0	3097.78	1356.35	2411.31	2372.45	0	0
ANKRD44	0	0	8268.59	4908.77	0	493.463	0	7078.49	0	6788.56
ANKRD45	0	0	0	0	417.482	157.268	0	0	0	3820.79
ANKRD46	3497.53	0	34538.3	1280.08	0	1622.94	37952.1	0	93387.1	0
ANKRD49	1113.62	14702.2	118.89	1690.38	0	1546.51	9334.51	70.0873	4403.78	5176.48
ANKRD50	1140.36	58590.3	0	7205.09	19519.4	1370.06	0	3317.31	0	0
ANKRD52	4456.28	38069.6	0	0	14391.9	5944.6	5858.43	0	0	0
ANKRD53	18.7909	345.593	0	0	396.259	0	240.057	0	0	0
ANKRD54	716.94	958.265	1412.64	853.783	0	1642.42	1055.74	95.9879	2888.92	1765.72
ANKRD55	0	10919.2	5283.34	76.0011	0	0	667.431	0	16158	381.78
ANKRD6	1711.76	0	3084.24	1986.77	2772.19	0	6107.43	0	0	0
ANKRD60	1.07183	4.66438	0	0	0	0	11.7628	0	0	0
ANKRD61	385.377	1799.22	0	153.598	149.715	1.41501	1.64687	0	2234.73	299.196
ANKRD62	0	0	0	0	4642.56	0	3726.68	0	0	0
ANKRD63	0.784286	377.219	0	0	0	0	10.9463	0	0	0
ANKRD65	31.0652	0	0	219.295	451.134	0	0	940.388	33916.9	0
ANKRD66	14.5565	9.58659	0	0	0	3.86191	264.849	0	0	0
ANKRD7	3.13707	0	0	0	447.975	27.7153	170.038	0	0	417.843
ANKRD9	153.479	0	0	905.785	1518.12	0	0	360.968	0	5421.43
ANKS1A	1286.17	0	2463.12	1662.68	6880.92	2693.53	0	3377.27	0	0
ANKS1B	3775.34	0	5900.3	265.505	0	0	11745.4	0	0	6949.23
ANKS3	1293.06	0	3017.35	528.478	2427.06	434.6	0	4079.41	0	133.448
ANKS4B	2019.11	0	19834.2	1739.91	9.18892	0	0	0	0	0
ANKS6	4088.01	106037	0	0	0	1053.49	0	0	31775.9	0
ANKUB1	32.5351	0	76.0498	92.8904	174.067	19.0536	121.408	110.651	0	902.197
ANKZF1	4558.83	0	17156.6	3224.09	0	2061.31	0	4805.86	90033.3	17578.3
ANLN	11152	0	39057.8	2318.95	5897.58	1979.6	0	0	0	23268.7
ANO1	0	0	0	7542.38	6.97233	0	25929.9	0	0	0
ANO10	1219.8	0	0	0	0	5656.96	9.0106	3279.2	0	34503.6
ANO2	0	455.564	0	127.544	666.047	0	222.068	370.048	0	0
ANO3	269.337	0	0	0	901.288	203.787	0	0	0	0
ANO4	0	12582.6	0	0	0	274.596	939.193	0	0	0
ANO5	5560.29	0	1779.65	0	0	681.755	0	0	0	40793.3
ANO6	9016.55	185216	131783	20288.7	0	21169.2	0	0	174115	129418
ANO7	241.269	0	0	207.771	495.497	0	477.298	0	1698.31	0
ANO8	1843.4	0	0	0	0	58.8426	0	0	0	0
ANO9	0	0	3221.22	524.572	0	0	0	1291.79	0	0
ANOS1	0	0	0	1049.57	0	0	2267.83	964.167	0	0
ANP32A	1045.24	129113	93189.2	5574.58	12150.5	9104.05	80859.5	0	269009	0
ANP32B	1527.88	0	0	154.867	12959.6	0	4892.68	4493.42	39.8101	5760.84
ANP32D	1.30533	0	0	1.61337	0	0	7.25801	0	0	0
ANP32E	20498.2	0	24098.6	3186.68	0	0	0	23244	117245	0
ANPEP	30500.8	0	90007.6	14354	0	0	104679	28.0251	0	108066
ANTKMT	118.688	0	2868.15	329.704	1025.11	324.775	176.521	5.05999	0	515.514
ANTXR1	0	0	0	7177.29	0	0	0	8031.25	0	0
ANTXR2	766.739	0	38412.1	8312.69	0	2784.2	0	3301.52	0	10310.6
ANXA1	0	0	0	8096.86	0	181.316	0	34368.6	0	5170.89
ANXA10	365.989	0	0	107.981	3426.18	25.0877	0	0	0	0
ANXA11	1217.66	0	42561.4	9731.16	0	8639.23	57.8233	1673.08	81.6384	81095.9
ANXA13	1471.07	0	49125.7	3147.11	0	0	39669.2	47.9382	0	12364.4
ANXA2	0	183749	88224.6	15986.6	0	23143.8	199421	52289.3	100.198	0
ANXA2R	136.145	0	0	351.974	941.672	0	0	1604.87	0	1462.32
ANXA3	0	0	0	760.749	986.895	44.6599	0	0	0	0
ANXA4	7219.9	0	0	30560.6	0	0	0	85298.1	0	0
ANXA5	0	0	100693	15236.3	27195.6	32366.6	0	0	0	41718.5
ANXA6	0	36436.6	23498.9	6469.34	0	20238.3	0	13326.8	216520	55817.1
ANXA7	3765.91	0	53878.3	10143.8	0	13719.9	0	0	74326.1	53767.7
ANXA9	987.237	0	0	0	4185.08	6110.02	8288.12	0	32419.7	0
AOAH	0	0	0	1347.31	0	1468.02	0	2496.65	0	0
AOC1	0	0	0	311.448	0	95.4464	0	0	0	0
AOC2	146.333	11350.7	964.704	73.117	6.63463	183.238	426.915	107.395	0	0
AOC3	0	0	0	927.68	0	1124.15	0	0	0	22965.3
AOPEP	3636.54	45194.3	0	5738.16	19844	0	0	0	52765.1	14301
AOX1	47558.1	0	0	0	0	51676.4	0	0	1.39304e+06	0
AP000679.1	0	365.969	0	15.1656	222.407	0.615961	0	87.5617	457.765	32.1113
AP000708.1	1.36366	67.4038	5.38387	0	19.5195	0	78.4854	0	0	0
AP000769.1	128.724	0	0	59.2924	0	0	0	70.8809	2793.58	850.504
AP000781.2	2.34667	0	0	12.5796	0	0	0	0	0	15.5575
AP000790.1	0	0	9.8342	0.559857	0.684903	0	26.1644	4.17256	0	0
AP001107.9	344.015	0	4500.86	249.202	4043.96	0	2463.63	0	964.879	0
AP001267.1	9.18565	0	73.0148	3.47829	72.6479	5.59033	0	0	22.813	77.3486
AP001267.2	0	0	16.3691	0.0471196	0	4.31556	153.826	40.6972	0	0
AP001318.2	0	0	55.112	112.701	6.55263	89.9148	295.904	0	270.574	46.7302
AP001350.1	34.6064	0	157.46	1.77612	183.647	0	135.61	0	0	0
AP001631.1	0.857265	0	0	4.84279	19.4204	0	23.6436	0	0	23.0121
AP001830.2	1.61747	0	0	0.508219	20.545	0	144.438	0	0	0
AP001885.1	0	0	3086.68	49.895	1778.44	347.248	0	0	0	0
AP001931.1	29.8114	0	176.245	158.219	0	0	0	277.428	0	22.1528
AP002008.2	0.435495	0	0	0	0	0.308451	56.0222	0	0	0
AP002373.1	0	67.0338	0	6.66162	0	0	56.3425	0	0	0
AP002495.1	803.672	0	0	248.754	0	360.542	0	0	0	0
AP002852.1	4.63991	0	27.7309	0	0	1.69888	54.803	15.1144	0	0
AP002884.2	0	0	0	0.677181	0	0	0	0	0	0
AP002884.3	0	0	0	18.5722	48.7406	0	90.8429	16.1984	0	1.35361
AP002990.1	0.989573	544.392	148.526	67.9101	0	146.185	0	0	0	0
AP003068.2	378.524	0	1273.84	19.3784	0	81.728	303.87	0	0	0
AP003108.2	14.1057	0	0	0.68425	51.4114	21.1982	67.2901	27.7444	0	0
AP003501.2	0	0	0.665844	0	0	0.122892	0	0	0	0
AP003680.1	8.91547	0	0	0	0	2.78867	73.7634	0	0	0
AP006287.2	7.91215	30.2661	0	10.346	0.358342	5.94374	0	0	0	0
AP006621.3	523.503	0	0	0	1261.34	176.752	1176.83	0	2028.3	7729.91
AP1AR	2651.65	0	10188.6	1652.49	10915.1	1601.76	0	0	0	0
AP1B1	0	0	20835	1975.05	25.1285	15014.7	21678.9	20.2888	0	8472.61
AP1G1	8416.69	41588.9	34344.4	5249.41	7363.84	14728.2	0	862.1	0	0
AP1G2	2583.05	38417.7	0	2907.75	9817.33	214.613	28.6397	2973.05	0	0
AP1M1	3584.84	0	0	0	0	4374.42	0	0	0	17570.4
AP1M2	0	0	0	0	0	1488.47	4255.22	0	0	17996.2
AP1S1	0	0	0	1400.41	0	5056.08	1440.76	0	0	8108.9
AP1S2	0	0	3030.13	1867.96	7120.34	2158.86	1832.49	9546.13	0	0
AP1S3	184.661	0	2293.41	261.293	2608.52	414.748	5937.08	0	0	0
AP2A1	5201.18	0	14216.6	8483.21	1518.39	0	0	0	0	39138.8
AP2A2	2066.94	0	8022.74	1069.78	0	8745.32	0	0	111887	26086.7
AP2B1	3040.26	227897	3197.35	2347.82	0	15470.4	45883.9	25538	0	0
AP2M1	4632.62	0	46478.5	11342.4	57627.3	1394.56	29954.2	33.4846	0	90967.8
AP2S1	2029.18	0	12195.7	1803.27	4883.84	2570.48	8202.54	0	5633.59	16645
AP3B1	4912.49	82496.6	44821.6	5382.52	0	6452.39	6802.78	19.3602	37208.5	0
AP3B2	0	94903.3	0	0	0	0	0	0	0	0
AP3D1	8477.55	0	9284.41	0	0	17404.9	0	0	0	96985.5
AP3M1	3870.14	0	47964.4	6077.92	16761.9	3409.49	13356.1	0	126415	40811.1
AP3M2	1754.58	72430.5	7454.58	934.062	5959.67	1067.63	48304.5	0	0	0
AP3S1	4503.25	17744.1	31378.2	4039.14	0	682.994	10503.3	0	128656	0
AP3S2	200.235	41600.5	4676.34	3199.99	0	353.225	5997.2	0	75698.9	22.219
AP4B1	1448.22	0	8387.35	660.785	0	1300.19	0	4353.77	7214.93	0
AP4E1	533.708	30962.5	29739.5	2985.86	19406.5	3391.1	26733.1	0	61662.4	0
AP4M1	720.094	0	0	375.512	0	641.566	0	0	0	0
AP4S1	180.912	3880.27	0	1031.92	2395.4	0	0	138.681	0	3497.13
AP5B1	929.836	0	0	0	0	3268.68	2838.63	0	0	0
AP5M1	3016.47	82.4852	0	5011.11	9763.65	0	3578.25	0	0	10786.1
AP5S1	418.928	0	3942.35	1036.7	2364.25	483.986	3666.96	0	12871.6	0
AP5Z1	727.152	32758.1	11742.3	0	0	5372.49	5654.03	639.431	0	13608.6
APAF1	4269.47	0	0	4682.43	0	980.435	827.687	14272.4	0	0
APBA1	0	0	0	798.381	5713.43	1121.99	0	0	0	8624.94
APBA2	841.071	0	0	0	0	0	0	0	0	0
APBA3	1224.84	0	455.285	176.41	0	875.166	34.1432	0	0	702.358
APBB1	0	45349.5	6251.32	64.0876	1486.02	1959.54	0	0	0	5741.31
APBB1IP	1635.14	21.8715	0	334.219	0	3375.81	9767.57	0	0	41589.2
APBB2	403.687	0	0	10144.3	15538.8	836.262	28056.7	0	34631.1	3539.71
APBB3	1698.61	0	624.94	0	0	1148.94	3314.84	629.581	348.811	0
APC	9556.8	0	11665.4	5184.91	0	4911.01	3890.02	0	27956.9	0
APC2	384.663	0	0	194.882	713.496	367.325	814.304	43.6309	0	979.398
APCDD1	68.3985	0	0	0	2593.25	0	634.803	581.947	0	0
APCDD1L	0	920.437	0	0	34.8043	101.31	0	196.885	0	0
APCS	46828.6	0	0	0	0	56736.5	0	0	205.83	712242
APEH	0	162093	34812.3	0	18811.2	13290.6	11081.6	0	69174.7	0
APEX1	4365.43	2201.58	27281.2	7657.01	20378.5	0	16446.3	0	18464	2331.58
APEX2	1252.74	0	0	464.798	0	1710.71	4124.99	0	0	0
APH1A	10550	0	0	7764.01	0	10198	0	6720.66	201635	40725.9
APH1B	0	55008.8	3522.15	1803.58	0	3029.78	0	0	0	0
API5	9837.32	0	10436.3	421.189	6274.36	10793.9	0	0	0	57511.5
APIP	2242.32	0	9008.98	37.1266	0	1900.55	2286.8	0	5421.2	0
APLF	953.026	21919.7	0	765.433	0	215.394	0	0	0	4920.1
APLN	0	23882.1	0	1435.94	0	861.39	0	0	64763.9	0
APLNR	0	0	0	2690.95	0	0	0	2042.77	0	0
APLP1	88.3347	31776	829.588	0	0	0	751.606	0	0	0
APLP2	0	508058	314529	56891.1	0	49130.1	0	0	389406	873228
APMAP	16212.7	0	0	5727.15	0	20850.1	44683.8	0	71048	114201
APOA1	0	118263	66732.6	107576	0	0	804083	0	1.1401e+06	0
APOA2	0	0	660627	49.0157	0	231193	84658.6	0	3.56623e+06	1.74572e+06
APOA4	25372.5	0	19719.3	0	0	0	0	0	0	0
APOA5	0	0	0	0	0	3901.02	0	0	86436.5	0
APOB	238831	0	3.32631e+06	275362	0	2.50959e+06	0	0	0	7.13444e+06
APOBEC1	1.29256	72.2405	0	0	20.4647	0	118.506	0	0	0
APOBEC2	13.3977	1173.18	1083.78	12.926	567.143	57.8412	40.7798	0	0	0
APOBEC3A	0	0	347.118	0	0	0	653.559	496.614	0	2715.1
APOBEC3B	230.348	6320.78	69.8545	249.529	569.268	0	2026.33	0	0	0
APOBEC3C	0	0	2.91172	871.731	1287.33	608.414	5.02254	0	0	0
APOBEC3D	0	8439.18	0	253.632	0	363.892	99.5803	0	0	0
APOBEC3F	0	1674.25	0	281.707	0	371.003	1008.46	0	0	0
APOBEC3G	0	16609.9	0	1101.32	909.024	235.587	0	0	0	0
APOBEC3H	0	0	0	82.0835	73.6304	0	0	248.034	0	0
APOBEC4	0	0	184.215	0	879.436	71.2193	152.414	894.969	0	0
APOBR	0	0	0	349.926	0	241.233	0	2339.59	0	4450.3
APOC1	0	0	0	1479.18	44968.6	100338	195609	0	0	298573
APOC2	995.286	0	0	0	0	0	3743.75	0	0	0
APOC3	0	0	0	0	39307.6	60047.9	314164	0	202519	10729.4
APOC4	0	68.9237	0	5.76004	9.35174	0	34.2786	0	2.45107	98.1887
APOD	0	0	0	47.2234	55.4523	0	0	488.834	0	0
APOE	0	0	0	0	63736.2	264363	2.14874e+06	0	0	2.17837e+06
APOF	1073.67	6573.95	2406.85	0	0	698.083	0	0	34.9402	2337.23
APOH	169761	0	0	5235.92	0	82732.1	261.522	0	0	232628
APOL1	0	0	0	10400.3	0	9988.62	26324	0	0	0
APOL2	0	0	0	4054.37	0	10961.9	10015.2	0	0	0
APOL3	0	0	0	7489.16	20100.8	0	0	0	0	0
APOL4	33.1341	0	0	872.599	3927.68	0	3977.04	0	0	0
APOL5	122.176	0	0	0	0	0	0	0	0	2249.32
APOL6	0	0	43.7971	39745	0	22689.5	147575	0	0	0
APOLD1	636.184	0	0	557.264	0	3809.41	0	2822.23	0	0
APOM	0	820693	341663	3582.71	0	0	21147.9	0	1.26358e+06	32014.8
APOO	1440.3	0	485.629	0	0	815.686	0	0	0	7.44789
APOOL	631.832	0	0	396.603	2965.34	1081.2	2857.18	0	0	0
APOOP5	9.3509	0	18.3986	0	0	3.72747	52.6686	0	0	0
APP	12802.3	0	0	34635	0	23797.1	0	0	0	243966
APPBP2	10275.3	0	0	7033.53	4574.39	2.80449	0	27797.2	0	32593.4
APPL1	8040.66	207744	0	2905.86	27545.7	7095.93	15153.8	3597.15	40639.9	0
APPL2	7302.1	0	0	0	28243.1	0	8953.78	0	0	0
APRT	0	0	18340.3	872.185	2882.52	4128.88	1890.32	0	0	4799.29
APTX	1286.28	4381.19	7301.03	539.043	12090.7	1000.18	6863.8	3756.46	5685.13	0
AQP1	0	0	0	4360.08	25.3232	0	0	9187.51	0	0
AQP10	284.274	0	2603.69	0	0	0	1187.82	0	0	0
AQP11	99.2042	0	0	0	0	1703.48	9132.37	0	22.8997	701.439
AQP12A	0	27.5914	0	0	11.4178	0	6.6975	0	0	0
AQP12B	0	46.8943	0	0	18.5481	0	0	0	0	0
AQP2	3.49368	0	0	0.619976	0	0	52.9013	0	0	0
AQP3	2909.94	0	0	3371.75	0	608.203	0	0	12971.4	0
AQP4	31.963	0	837.012	79.6675	0	119.84	1247.65	0	0	3678.15
AQP5	0	0	0	0	101.676	0	17.0596	42.0251	0	0
AQP6	0	169.597	112.778	2.38732	189.942	0	201.182	0	61.4401	0
AQP7	220.816	11944.6	2015.49	367.735	1322.19	0	569.576	0	12371.4	0
AQP8	2.26967	308.441	121.628	0	0	22.9083	86.1041	12.2535	0	0
AQP9	0	0	0	0	0	14129.8	47429.8	54985.2	1.26534e+06	0
AQR	1764.18	63191.7	54358.5	5766.01	37407.2	3938.36	36265.6	0	18829.1	0
AR	3001.25	0	0	19.9567	30.1674	4348.39	0	0	9912.15	0
ARAF	2230.95	0	7380.16	1014.89	1487.42	3199.13	1063.33	0	0	22836
ARAP1	1431.84	0	0	0	0	17665.2	0	0	0	31920
ARAP2	5940.91	0	22937.8	8855.2	304.673	0	0	0	0	0
ARAP3	991.544	0	0	1675.3	0	0	0	2554.13	0	0
ARC	0	0	145.388	0	31.0305	6.85774	60.974	39.4411	283.282	92.2005
ARCN1	2538.35	95989.4	42128.1	2476.96	0	25968.4	17758.9	0	0	102008
AREG	0	0	1691.29	0	137.749	0	309	0	0	345.337
AREL1	2946.92	0	0	3697.14	12162.3	1116.06	0	0	0	20499.8
ARF1	20033.2	0	18967.5	0	0	25771.4	0	0	32088.9	138928
ARF3	2633.41	20127.9	16104.6	1106.52	16443.9	5990.7	0	3549.34	0	0
ARF4	17307.4	59965.1	45033.1	0	0	17794.2	0	0	60944.5	97140.7
ARF5	456.904	0	0	1058.48	471.814	4643.64	0	0	0	8207.31
ARF6	2991.55	5040.6	9768.95	7443.35	0	756.7	3672.2	0	0	28139.8
ARFGAP1	4941.93	109961	27098.1	2049.99	0	3558.18	4577.68	0	21588.3	0
ARFGAP2	2519.77	81132.8	25447.4	4857.59	0	7031.67	3864.98	0	22161.3	0
ARFGAP3	10995	7015.53	21224.1	3840.46	0	1576.83	0	0	50799.1	27802.6
ARFGEF1	6919.35	412935	0	15040.4	0	12641.8	87671.1	0	74497.9	0
ARFGEF2	21039	0	75347.1	12977.5	0	18436	0	0	433099	0
ARFGEF3	20812	0	0	0	0	0	0	0	0	0
ARFIP1	2418.17	0	0	1998.14	6288.74	3722.77	0	0	0	0
ARFIP2	1696.22	2825.31	15496.2	71.2861	0	4953.4	0	0	7.19159	11602.4
ARFRP1	1596.64	10131.7	5167.6	2706.51	1460.77	2148.27	8626.09	0	61544.6	0
ARG1	41494.5	0	0	0	0	4434.94	0	0	499438	0
ARG2	0	0	5634.8	2.6078	8301.29	0	2686.36	0	0	1591.13
ARGFX	1.56217	0	0	0	0	2.04683	69.6786	0	0	0
ARGLU1	3319.18	233538	39338.3	13314	7419.09	0	32283.7	22929.1	536571	0
ARHGAP1	1158.55	0	0	3499.37	0	4223.62	0	0	0	15049.6
ARHGAP10	1261.73	0	0	1277.6	4723.23	0	7234.21	6837.72	0	0
ARHGAP11A	3357.83	87830.3	68340.2	4658.34	21411.2	0	18650.3	0	80814.3	0
ARHGAP12	4637.98	154903	0	14433.8	0	12379.9	0	0	0	56169.7
ARHGAP15	0	0	0	2346.83	0	0	0	3515.04	0	0
ARHGAP17	0	12025.9	0	1387.58	0	4355.14	1328.86	6558.39	0	4898.91
ARHGAP18	0	0	0	1295.32	0	8998.43	0	25364.8	0	0
ARHGAP19	815.376	20292.1	16220.7	1589.48	9668.07	126.682	222.123	0	3406.03	1435.26
ARHGAP19.SLIT1	4.45889	348.108	12.9171	0	133.022	2.87585	56.638	21.6132	0	0
ARHGAP20	447.249	0	0	514.96	0	0	2257.02	0	0	0
ARHGAP21	11054.6	0	0	8969.86	46.0816	3571.63	0	6686.66	0	52967.7
ARHGAP22	0	0	0	73.5439	1220.25	457.088	0	2368.46	0	0
ARHGAP24	198.994	0	0	981.192	3966.89	728.171	0	388.699	0	2306.79
ARHGAP25	0	0	188.95	1573.85	0	1423.19	667.473	1126.86	0	0
ARHGAP26	756.66	0	29312.1	4686.93	289.155	0	16828.4	14439.3	0	19739.7
ARHGAP27	0	86854.7	413.116	3559.19	0	35.8156	0	6294.63	0	0
ARHGAP28	0	16181.9	1728.36	0	11492.1	0	16440.1	0	0	0
ARHGAP29	1423.15	176179	64599.8	5995.42	0	16716.2	0	0	0	265656
ARHGAP30	0	0	610.508	1778.63	0	2550.13	0	7968.24	0	0
ARHGAP31	0	0	0	3831.21	463.067	1715.98	0	3903.06	0	7393.73
ARHGAP32	2170.08	0	0	2367.17	2504.68	1569.86	1736.79	0	0	12824.8
ARHGAP33	419.446	37091.5	0	225.406	556.031	0	0	0	0	0
ARHGAP35	20795.8	0	12078.1	17474.9	0	26.985	50655	0	71501.3	81902.5
ARHGAP36	2.81449	0	0	0	54.8667	0	192.826	0	0	0
ARHGAP39	394.413	0	1908.16	0	1697.15	336.602	2926.15	0	7261.06	0
ARHGAP4	0	0	0	3380	0	1546.2	0	4031.39	0	0
ARHGAP40	0	9685.44	239.725	0	0	108.631	1299.34	0	0	0
ARHGAP42	4438.35	0	1470.61	1761.3	8890.95	570.978	1516.24	0	0	29304.9
ARHGAP44	0	0	0	0	2018.16	887.041	0	1432.19	18.8654	0
ARHGAP45	0	0	0	1019.87	0	3391.26	0	5514.66	0	0
ARHGAP5	19170.8	92975.7	0	23964.5	40611.5	0	51635.6	21696.2	0	107316
ARHGAP6	0	0	0	693.509	0	0	43.988	1282.66	0	0
ARHGAP8	0	3233.89	0	0	366.408	37.9125	605.647	0	0	0
ARHGAP9	0	0	6.17769	800.343	0	234.804	0	2608.01	0	0
ARHGDIA	4841.04	0	10954.3	92.4171	4138.11	4668.35	30927.3	0	0	61243.1
ARHGDIB	0	0	8727.99	6103.92	0	4256.72	0	6313.48	0	14868.4
ARHGDIG	0.470887	2.22983	0	1.70208	0	3.14705	0	1.45213	0	10.6723
ARHGEF1	490.022	65410.9	0	6376.07	0	156.64	0	7951.05	0	0
ARHGEF10	1117.3	0	0	348.536	1152.86	0	1314.74	0	0	0
ARHGEF10L	11443.4	0	0	24.7436	2308.02	5809.61	0	0	19521.3	17604.5
ARHGEF11	20709.9	0	0	0	0	7798.56	0	0	0	0
ARHGEF12	17369.4	0	0	40676.5	55794.8	30846.6	89172.8	0	0	183434
ARHGEF15	0	0	0	754.852	1315.69	173.05	581.328	141.247	453.404	0
ARHGEF16	1346.84	0	12482.1	123.772	0	587.644	0	0	0	0
ARHGEF17	778.8	0	0	2314.73	21.1656	1366.53	0	13.2997	0	7700.76
ARHGEF18	325.57	0	5413.11	2579.87	0	1563.3	0	0	0	8341.52
ARHGEF19	155.099	0	280.28	0	1332.03	239.396	0	0	0	0
ARHGEF2	5035.88	158824	28137.6	12594	0	2573.4	43800.8	11554.7	0	87512
ARHGEF25	0	46991.1	0	457.053	2434.03	0	2642.21	571.925	0	0
ARHGEF26	1894.2	0	1857.66	3641.92	23331.8	0	10158.2	0	0	8144.52
ARHGEF28	2564.19	158237	0	897.342	0	5523.67	0	0	0	0
ARHGEF3	880.231	58515.2	12862.1	2803.44	2191.57	1812.15	14424.6	0	0	0
ARHGEF33	25.9592	0	0	0	745.63	0	331.088	0	0	0
ARHGEF35	922.391	0	0	51.9976	0	75.6976	0	0	0	6922.96
ARHGEF37	452.309	0	0	289.672	7516.73	1128.02	3527.56	0	0	0
ARHGEF38	0	0	0	576.122	0	0	0	14572.9	0	0
ARHGEF39	416.842	0	7851.63	944.002	2111.85	10.1203	0	0	20706.8	1266.91
ARHGEF4	351.909	34847.5	0	0	0	0	801.973	0	0	0
ARHGEF40	7365.2	0	0	15041.3	1096.6	0	0	0	350556	29114.1
ARHGEF5	3386.96	0	0	1067.96	0	1026.44	0	0	0	13544.5
ARHGEF6	0	0	0	3327.59	2093.86	2032.78	1576.95	6134.34	0	0
ARHGEF7	2529.84	72552.6	13480.5	9194.59	672.105	0	519.796	14144.4	457008	0
ARHGEF9	461.348	0	0	1839.88	232.032	411.589	0	0	0	6230.04
ARID1A	5740.85	0	0	1684.99	50325.7	1611.35	37537.2	0	0	0
ARID1B	7286.75	0	0	4447.46	10093.8	0	3697.33	1596.14	0	0
ARID2	7471.86	0	18435.4	4259.51	26879.1	0	10472.8	0	0	0
ARID3A	0	145873	32713.8	1383.22	0	5193.42	0	0	100696	0
ARID3B	0	36644.5	4169.9	0	2997.55	828.79	10043.2	0	0	0
ARID3C	0	0	657.361	89.6165	302.24	31.8861	27.656	0	0	0
ARID4A	2870.99	13892.8	0	7257.34	4360.99	0	0	0	0	16300.6
ARID4B	10885.4	0	0	2236.5	0	12717.7	0	0	76584.4	21359.6
ARID5A	0	4686.95	0	662.678	1845.97	1922.31	9513.37	1325.72	0	2682.53
ARID5B	0	24958.2	0	10347.6	0	6114.41	0	0	0	0
ARIH1	2369.4	424215	35044.4	3672.47	0	11997	51288.1	0	77523.1	0
ARIH2	5082.22	381149	6973	660.262	1302.54	13350	21412.7	0	17759	0
ARIH2OS	44.0809	2351.64	0	0	10.4457	254.389	1173.98	0	561.666	446.818
ARL1	13900.4	0	33436.5	0	0	9329.03	0	0	31004.8	23380.6
ARL10	0	1772.12	0	891.665	2862.99	224.629	0	911.383	0	0
ARL11	0	2016.71	191.454	47.4229	0	313.488	0	0	0	1109.26
ARL13A	74.3294	0	37.1685	16.6264	362.755	0	0	203.403	0	0
ARL13B	2287.3	0	3708.45	486.026	8790.98	0	3878.49	743.179	0	0
ARL14	202.152	0	6773.34	0	413.512	0	24.3451	5.21818	0	0
ARL14EP	2558.16	23877.8	859.177	1182.01	0	1802.06	0	0	10.4919	8058.03
ARL14EPL	0	19.8408	0	0	0	0.68814	54.7917	0	0	0
ARL15	0	9964.35	614.323	1449.36	0	3562.09	3827.18	2933.61	5751.03	0
ARL16	1617.86	0	4449.4	516.752	837.903	1070.8	6062	0	28516.7	5850.24
ARL17A	337.144	0	185.685	259.198	0	117.425	608.195	257.582	8409.31	0
ARL17B	454.716	1818.13	0	72.9364	0	15.959	0	418.733	1926.24	663.704
ARL2	0	0	360.622	670.924	0	556.274	410.327	0	0	0
ARL2.SNX15	0	0	6.12479	0.686276	0	0.116326	0	1.90388	0	14.2097
ARL2BP	2486.39	0	11142.5	400.076	0	3015.31	1478.51	4743.09	0	8.46802
ARL3	885.414	0	9636.71	449.544	4963.19	95.3489	0	1150.13	23288.2	4959.22
ARL4A	4629	0	0	1638.87	0	0	1382.38	0	0	18358.4
ARL4C	0	0	2995.78	3018.01	0	3068.99	17130.3	17462.6	0	4530.55
ARL4D	1388.44	41767.3	14069.7	1490.52	0	0	11566.9	0	82863.5	11346.3
ARL5A	12868.8	7630.06	38599	10319.6	0	1857.83	550.658	201.924	320766	0
ARL5B	22890.4	0	94210.4	15683.6	0	6998.52	0	0	113393	153744
ARL5C	0	0	15.0871	0	118.646	0	138.351	59.1222	0	0
ARL6	615.408	0	1168.3	0	3228.86	4.87235	2443.59	226.471	0	0
ARL6IP1	10250.6	0	76405.3	18231.4	0	3782.2	0	39114.3	250529	0
ARL6IP4	4613.53	15149.5	18528.2	1995.25	0	4103.88	18756.6	0	63178.7	1894.83
ARL6IP5	0	0	0	4441.71	0	9872.96	24757	9654.28	0	45024.1
ARL6IP6	1082.01	0	7737.81	1234.67	6327.39	0	4647.02	0	0	0
ARL8A	0	38139.9	0	0	0	4917.46	7711.29	2536.5	0	0
ARL8B	13.6888	0	28830.1	1116.52	29861.4	12939.1	69152.1	0	37175.4	122933
ARL9	0	79.9076	0	13.9152	0	6.69407	72.8647	0	0	139.88
ARMC1	2442.15	5872.73	21787.8	2200.05	0	9761	69731.6	0	161537	0
ARMC10	1966.52	23055.8	0	345.576	0	3994.85	0	0	0	14651.2
ARMC12	36.5685	1137.16	872.412	0	0	30.1327	310.195	0	1206.38	0
ARMC2	501.533	682.333	0	0	1307.91	159.225	0.849222	351.155	0	0
ARMC3	27.2635	6997.83	80.3762	0	904.218	0	786.127	0	0	0
ARMC4	205.321	12412	0	0	36.6951	0	649.94	0	0	0
ARMC5	0	16372.9	1054.29	0	0	1777.31	0	764.771	0	0
ARMC6	1660.15	0	9462.76	0	0	2554.75	6140.67	0	0	0
ARMC7	744.187	13141.1	2101.13	346.727	1391.61	260.908	5771.19	0	0	0
ARMC8	1228.06	0	14000.1	5043.06	26123.2	3548.79	19627.7	0	0	10501
ARMC9	0	1400.76	4650.35	479.414	5467.9	463.044	3967.22	1412.92	0	0
ARMCX1	154.293	0	0	0	6760.71	31.8129	3256.31	2852.78	0	0
ARMCX2	0	0	0	0	6670.41	520.252	0	775.245	0	14329.2
ARMCX3	5626.1	177608	24759.5	0	0	3716.45	0	0	130184	100132
ARMCX4	359.214	25979.6	0	1080.52	3452.31	0	2447.9	0	0	5230.04
ARMCX5	3095.41	0	13751.7	0	0	457.246	0	1.34667	0	1867.96
ARMCX6	195.773	1819.72	1443.74	0	469.712	589.77	0	99.6454	0	8083.53
ARMH1	0	4529.86	3883.3	185.669	136.006	0	139.448	0	363.095	900.842
ARMH2	0	52.0204	0	0.0229578	0	6.71503	4.68295	0	0	0
ARMH3	1781.29	0	11093.4	2370.3	8733.07	995.539	5527.57	0	16863.1	6638.61
ARMH4	817.445	6202.19	0	775.87	2118.81	0	0	1199.86	0	0
ARMS2	4.97123	0	0	0	29.5557	0.945464	21.2823	1.79397	0	0
ARMT1	5501.91	0	9648.38	375.39	12506.8	3007.85	16542.7	0	0	0
ARNT	27050.4	128.716	0	0	0	580.9	0	0	1884.36	41592.2
ARNT2	1919.55	125668	2592.89	0	0	0	0	0	0	0
ARNTL	1706.02	0	5696.52	1882.06	0	0	7970.25	0	12042.7	12735.8
ARNTL2	5412.04	0	19534.6	2659.79	1526.33	0	16243.9	0	0	0
ARPC1A	5753.31	73758.6	0	5065.22	0	9544.33	0	0	0	4498.48
ARPC1B	0	0	10246	4895.55	0	5982.26	3281.62	0	0	50633.1
ARPC2	475.904	0	32429.3	10313.1	0	15538.9	35547.6	21507.1	24189.5	62054.5
ARPC3	4273.49	78562	28366.1	5578.46	0	8455.82	22587.2	0	0	40327.2
ARPC4	0	21225.5	10956.1	2252.49	0	5410.28	930.353	5803.67	0	11620.4
ARPC4.TTLL3	0.0313871	22.828	12.9637	1.22811	0	0	7.3733	0	56.5216	0
ARPC5	33.9041	0	18102	8069.82	0	26159.1	0	49663.5	0	0
ARPC5L	2437.13	18533.5	10029.6	743.173	13776.7	907.93	9683.39	0	0	20747.7
ARPIN	145.847	0	9936.97	1530.83	6296.23	2314.65	2143.6	0	29688.4	0
ARPIN.AP3S2	0	19.8044	0	0	0.345801	0	0	0	0	0
ARPP19	6976.84	185825	55618	16998.2	16292.2	15741.5	64100.1	16383.8	262939	0
ARPP21	0	0	0	93.1075	471.431	0	1018.97	0	0	747.496
ARR3	65.538	3112.81	37.62	87.9079	92.0444	0	0	0	1933.21	0
ARRB1	4424.39	4939.66	0	0	0	2389.99	0	0	1048.04	0
ARRB2	1051.58	91120.5	0	0	0	3620.08	12343.3	6660.75	0	5498.85
ARRDC1	750.801	18945.2	0	1787.88	530.245	1414.44	0	0	0	1734.47
ARRDC1.AS1	771.666	3092.43	0	10.084	1801.51	391.1	513.159	257.229	2353.34	1771.09
ARRDC2	3541.34	0	896.204	2175.62	0	0	16547.1	0	0	0
ARRDC3	17506.6	106494	77536.7	14724.7	0	2625.38	0	13737.2	258159	156227
ARRDC4	4592.17	0	0	432.924	0	1310.74	56970.5	0	0	0
ARRDC5	0	0	0	78.5116	28.4005	9.17661	0	265.072	0	0
ARSA	0	0	7535.3	684.82	1701.41	2808.98	0	0	0	3014.63
ARSB	0	264730	51959.7	2112.37	0	2597.6	13097.1	0	180674	0
ARSD	4808.98	0	0	6590.23	0	0	16.4331	0	0	48143
ARSF	123.496	0	0	0	0	0	0	0	0	1487.35
ARSG	1368.26	0	346.375	0	0	345.577	0	0	0	11684.3
ARSH	5.72607	0	0	0	0	0	18.0526	0	0	0
ARSI	0	0	0	0	137.506	203.594	0	0	0	181.823
ARSJ	110.036	0	6153.39	1388.27	3574.61	0	6777.64	0	0	1474.88
ARSK	979.23	2203.06	4646.23	446.787	440.491	201.302	1706.78	0	20578.1	0
ARSL	3506.26	206793	9000.74	791.976	0	4526.24	49174.6	0	214803	4162.41
ART1	5.79628	287.921	0	0.294097	36.8655	0	25.7808	0	38.572	0
ART3	0	0	0	10.1777	0	33.8562	0	0	0	0
ART4	1760.82	0	2044.61	1650.38	0	0	23669.4	0	0	0
ART5	0	4038.57	0	0	0	70.5204	0	0	0	0
ARTN	0	0	191.035	10.5309	293.477	32.8848	15.6567	0	0	0
ARV1	2645.79	0	2835.9	0	0	1592.58	0	0	3712.87	6171.06
ARVCF	72.102	72289.1	7360.44	1324.26	0	934.78	8376.85	0	0	0
ARX	0	2561.43	0	0	0	0	90.9285	0	0	0
AS3MT	0.0018037	69.1912	167.81	19.4678	20.4882	15.0212	0	0	0	322.012
ASAH1	426.06	0	0	4564.53	34829.9	21047.2	121113	0	0	153343
ASAH2	0	0	0	0	2811.82	166.253	8209.46	1967.22	0	9275.77
ASAH2B	562.371	451.739	1497.24	153.658	767.41	319.746	2892.22	0	3893.6	2533.47
ASAP1	0	213524	14005.4	4717.17	0	8320.74	44780	13914.8	75347.1	24585.6
ASAP2	3181.74	0	11433.1	0	5499.11	0	0	9103.72	0	0
ASAP3	0	0	16749.9	0	9515.87	4388.09	12439.5	19.4395	0	7874.52
ASB1	2804.58	4198.15	35643.2	1627.68	12334.1	0	5438.23	0	52187.5	1269.38
ASB10	0.2172	0	0	0	0	0.690569	6.89218	0	0	52.7092
ASB11	0	0	652.619	0	570.187	0.643175	0	0	0	0
ASB12	0	0	7.8143	0	2.39199	0.259632	0	0	0	4.81674
ASB13	1524.55	0	0	0	0	3203.43	0	0	0	30945.9
ASB14	204.151	20390.2	0	313.513	1697.05	0	1366.3	749.845	757.82	0
ASB15	26.5944	846.596	0	1.02953	98.8802	0	188.689	47.2351	0	101.276
ASB16	161.713	13121.1	0	329.612	0	512.6	0	645.243	0	0
ASB17	6.34538	0	0	0	10.0683	0	0	27.624	418.071	0
ASB18	8.74459	0	0	0	141.393	0	128.275	0	0	452.807
ASB2	0	0	0	220.739	85.3007	0	0	206.702	0	0
ASB3	234.19	1368.68	230.235	157.921	914.431	40.7854	0	180.734	5047.8	206.578
ASB4	0	0	138.013	24.0971	1174.17	0	541.492	17.003	0	186.473
ASB5	0	0	1014.73	0	421.321	0	0	0	0	0
ASB6	1264.01	2953.95	0	49.1421	5973.56	322.991	451.192	979.961	0	2321.07
ASB7	147.204	0	15225.8	2535.2	5172.86	1448.43	21017.1	0	75994.1	0
ASB8	3548.72	0	147.09	1504.3	3393.79	1346.48	2563.05	0	0	1638.56
ASB9	1788.83	0	3328.94	22.7951	227.982	33.3892	0	849.766	11530.6	0
ASCC1	0	15972.6	13601	1719.91	2234.78	2642.71	6752.25	0	0	12958.7
ASCC2	2259.74	7538.46	22045	1072.9	0	4167.09	19955.1	0	0	21755.4
ASCC3	20287.2	0	32819.9	12750.6	0	5239.58	28176.2	3001.79	0	0
ASCL1	39.9073	6163.03	0	0	1900.16	0	1029.03	0	0	0
ASCL2	0	0	249.932	41.5556	40.316	39.3126	0	51.7054	0	0
ASCL3	3.48401	395.286	16.3487	5.36042	16.2591	6.09387	7.01397	0	276.395	0
ASCL4	1.95888	0	0	0	0	1.35672	98.9673	0	0	0
ASCL5	30.7494	4209.07	0	0	0	0	68.5134	0	0	0
ASF1A	4202.71	0	5765.37	1274.4	0	978.836	0	4981.88	0	0
ASF1B	1003.71	0	1810.75	334.051	4137.66	211.983	0	0	0	4790.23
ASGR1	23870.5	0	13678.7	426.082	0	2645.13	0	0	13971	0
ASGR2	24988.1	0	67168.2	3290.61	0	0	0	0	73731.1	0
ASH1L	44821.2	0	0	28.0849	0	4135.17	0	0	183727	59387.7
ASH2L	1638.9	4942.26	4963.98	489.209	11331.5	752.894	9508.65	0	0	6400.96
ASIC1	14.924	2892.06	3057.11	78.6076	452.72	24.5424	514.098	0	10859.9	0
ASIC2	2.09098	0	0	10.2681	0	0	99.9074	0	0	1.92015
ASIC3	116.799	5798.29	0	0	0	70.8995	0	0	0	0
ASIC4	0	0	936.621	0	339.325	3.38389	0	0	0	0
ASIC5	90.6163	0	608.336	0	85.5654	0	242.795	0	0	0
ASIP	25.5067	3003.63	147.137	0.712757	264.904	16.706	82.3311	0	5341	0
ASL	0	0	0	0	0	14422.3	0	0	0	95.413
ASMTL	0	0	0	0	0.135686	0	5.39048	0.750259	44.5041	0
ASNS	0	28054.6	69873.8	0	31971	4518.81	7915.31	0	42024.1	0
ASNSD1	2458.38	0	18218.2	689.103	0	6803.75	20093.7	739.884	63024.9	24483.1
ASPA	317.565	0	0	470.449	586.691	0	0	0	0	0
ASPDH	360.672	0	0	0	0	242.839	0	0	2070.37	14.0913
ASPG	1176.08	0	0	0	0	0	0	0	0	0
ASPH	73981.7	0	224130	17310.7	0	23496.6	22870.7	0	3.01339e+06	0
ASPHD1	0	21830.3	3476.69	0	0	365.418	0	0	0	1093.38
ASPHD2	0	3716.98	203.257	18.8934	498.058	87.5957	3029.36	0	0	0
ASPM	57224.3	487717	0	0	0	6466.56	0	0	0	0
ASPN	0	0	0	10111.2	0	0	0	11460.2	0	0
ASPRV1	0	1772.73	87.6655	61.845	79.6845	17.8059	0	98.6552	0	88.5836
ASPSCR1	2415.79	0	2390.5	0	0	3642.96	2022.65	3097.99	0	16104.8
ASRGL1	1140	0	19667.1	0	6436.89	0	7346.62	12.3147	0	34976.2
ASS1	1098.25	0	57239.6	399.811	0	21686.9	81301.5	0	469338	72722.6
ASTE1	510.443	0	1699.3	418.611	6034.2	523.138	857.448	0	0	112.301
ASTL	0	0	0	9.85983	0	0	17.8286	22.2884	0	51.0878
ASTN1	28.7315	0	0	0	496.503	23.6002	0	0	0	0
ASTN2	287.76	0	484.303	273.562	2212.51	185.324	0	517.878	0	0
ASXL1	9212.82	103023	43035	10846.8	16705.4	16.1751	19549.6	0	409529	0
ASXL2	8160.23	0	0	0	59751.3	4080.65	0	0	0	0
ASXL3	103.99	12121.2	0	4.41584	567.442	0	0	0	3404.85	0
ASZ1	0	0	0	0	70.2746	22.6732	54.2337	0	0	0
ATAD1	5281.77	0	39685.2	4631.07	21188.4	2035.63	10832.1	0	138682	34064.8
ATAD2	15887.1	0	120126	28283.3	0	0	79304.7	0	436311	0
ATAD2B	5928.11	0	9029.32	1872.16	29306.2	1537.01	4878.64	7648.14	0	0
ATAD3A	795.388	7844.91	6575.88	0	837.17	1558.88	504.81	0	6519.79	2706.92
ATAD3B	1675.73	36492.6	8033.8	20.5914	5152.22	1345.32	5390.29	1081.61	0	13.6511
ATAD3C	4.77837	0	26.7094	96.7055	0	63.9267	0	0	0	0
ATAD5	3912.21	5813.41	7679.51	3288.37	9002.76	0	0	4482.72	4460.51	0
ATAT1	855.508	0	315.272	0	4552.92	0	2757.17	0	0	0
ATCAY	1.78867	229.99	0	0	12.8383	9.5226	21.1089	0	0	0
ATE1	2930.02	74338.1	52140.1	6280.74	19954.5	2627.92	25591	3238.34	144062	0
ATF1	3802.86	0	7427.06	1291.3	7123.45	0	3485.28	0	2253.45	8639.62
ATF2	9396.84	357107	23213.4	2950.01	0	6567.46	11429.5	12572.1	116668	0
ATF3	0	0	12995.1	3790.09	0	2049.97	73204.2	23108.1	0	0
ATF4	6690.14	882343	187072	28487.2	0	4361.27	95465.9	0	441904	39784.6
ATF5	30867.2	0	0	0	0	0	108352	0	0	0
ATF6	17877.6	395835	0	0	0	10722.9	18223.3	19403.5	187899	0
ATF6B	3683.48	4418.49	14100.3	2620.67	0	3638.34	0	0	21989.4	4867.45
ATF7	766.502	0	0	1605.88	7808.08	491.698	2028.29	1796.19	0	120.218
ATF7.NPFF	5.29812	0	0	18.0174	37.3822	0	0	0	0	0
ATF7IP	9173.4	0	15424.9	7831.95	10027.7	0	16681.2	0	0	0
ATF7IP2	2609.02	0	4286.35	2005.99	0	0	0	6502.85	47.4264	0
ATG10	904.789	7460.49	4395.44	523.49	637.642	2.22368	3657.7	0	8292.16	0
ATG101	1220.89	4775.18	6790.89	506.086	0	3473.72	6247.37	2115.34	0	0
ATG12	6839.29	113318	42780.6	6163.13	0	0	7743.85	0	177796	0
ATG13	531.374	63437.6	16742.6	3293.54	0	7627.05	0	0	6892.09	0
ATG14	1379.04	48543.3	0	3419.08	0	1682.74	0	0	0	7916.52
ATG16L1	1164.03	0	9759.66	0	8.09291	6423.85	9319.25	5347.74	224.865	0
ATG16L2	2749.92	0	0	0	0	2030.06	0	0	0	9430.93
ATG2A	0	56211.9	25963.6	403.497	10.11	7369.02	0	0	19941.1	14868.4
ATG2B	11909.7	56.5201	0	7917.02	12958.5	0	0	0	0	25160.2
ATG3	3013.12	0	16471.7	2800.35	14559.4	4140.07	15323.5	0	39.9643	16521.1
ATG4A	1734.27	0	12141.5	0	0	2168.85	6184.4	0	0	3572.05
ATG4B	1192.59	0	12340.8	2459.06	0	3818.58	9249.65	0	39384.5	11803.9
ATG4C	1301.37	0	8305.08	663.768	3309.26	1198.02	4478.52	1481.4	0	0
ATG4D	378.354	0	0	0	1032.26	584.463	322.572	0	0	180.106
ATG5	5266.78	0	1267.03	1634.01	0	2337.7	16813.5	5251.05	0	0
ATG7	0	16200.7	1242.99	2350.39	0	4303.83	1038.58	6341.83	0	11029.9
ATG9A	1877.92	0	9181.85	3214.11	0	5589.98	0	0	36530.8	20745.8
ATG9B	40.3681	0	0	30.7251	146.233	17.3213	0	150.593	0	0
ATIC	0	21271.3	2101.64	0	0	6891.16	7895.94	0	7246.52	0
ATL1	0	0	0	233.908	1441.25	0	0	367.667	0	0
ATL2	12158.4	78922.2	25901.9	1576.85	0	6241.36	0	0	320124	5197.15
ATL3	16885.3	0	0	3881.99	0	18168.4	0	0	0	0
ATM	1517.9	85625.1	37907.6	25566.7	31769.7	12771.6	0	49472.9	0	68117.3
ATMIN	3166.72	0	13258.6	2137.38	16057.6	4088.87	5564.5	1141.05	0	0
ATN1	974.101	11546.1	0	0	8808.75	0	7422.93	4678.14	0	0
ATOH1	0.983398	0	4.16268	0	7.30427	0	93.5286	0	0	0
ATOH7	29.4904	0	20.5994	2.29773	0	0	54.3336	0	151.861	0
ATOH8	35.5491	0	0	0	0	488.7	0	0	0	0
ATOX1	1116.6	0	20268	2529.77	0	5667.53	23326.2	0	83126.6	0
ATP10A	0	0	0	548.223	0	183.872	0	2110.64	0	0
ATP10B	2049.01	0	0	0	0	0	0	0	0	0
ATP10D	197.999	0	4811.36	2137.95	16102.7	2998.58	14330.3	0	0	0
ATP11A	677.794	147453	11074.6	17837.2	0	1543.6	10293.5	0	484326	43291
ATP11AUN	0	0	59.3723	10.9741	0	2.8031	54.1261	0	1571.84	0
ATP11B	15082.4	0	0	233.621	93285	0	55934.2	14159.1	0	41565.1
ATP11C	6095.34	0	0	2848.38	42372.2	2081	4008.42	0	0	0
ATP12A	1.33545	0	45.2276	0	26.4589	0	129.28	0	15.2352	0
ATP13A1	3877.02	0	2656.32	0	3284.44	4656.19	3026.51	0	0	3617.22
ATP13A2	881.294	0	3407.28	473.778	4064.15	1641.38	0	1304.76	0	0
ATP13A3	38217.1	0	0	43813.2	41598.1	0	0	0	533759	193520
ATP13A4	0	0	19219	0	1211.22	0	4166.68	0	0	0
ATP13A5	6.13889	65.7095	271.439	0	73.9773	0	371.262	0	0	0
ATP1A1	19390.4	0	153072	26583.7	0	48993.8	0	0	0	191911
ATP1A2	0	2079.11	0	41.885	481.964	0	216.551	463.136	739.116	0
ATP1A3	0	8598.71	0	0	468.183	0	405.948	0	0	0
ATP1A4	19.7527	0	0	1.06971	0	7.22273	342.315	0	30.9557	0
ATP1B1	31819.4	0	0	16020.6	0	6018.39	0	170414	0	0
ATP1B2	30.8538	509.737	0	0	518.076	0	495.853	1.15719	0	752.786
ATP1B3	759.287	0	39048	0	15722.9	2669.61	26199	1964.83	8107.94	26869.5
ATP1B4	7.24434	0	0	0	0	2.09551	92.3882	0	0	0
ATP23	789.44	1499.17	2237.62	0	0	72.0787	1455.71	0	671.246	1083.87
ATP2A1	53.1764	1006.78	0	36.638	0	223.169	276.011	0	0	0
ATP2A2	38139.9	0	0	3145.65	0	25332.1	0	0	0	0
ATP2A3	0	0	0	1221.57	0	0	767.26	1255.69	0	0
ATP2B1	13209.8	25371.2	113519	0	0	16294.6	0	0	0	62966.7
ATP2B2	4477.22	87656.7	5641.39	576.59	0	12623.8	0	0	265563	137572
ATP2B3	0	0	0	0	185.042	0	63.5979	43.9572	0	0
ATP2B4	16888.3	0	0	0	0	13534.7	0	0	0	115002
ATP2C1	3592.3	0	18496.8	8099	35530.4	2664.72	31017.8	15748.9	0	23269.5
ATP2C2	0	0	0	189.766	0	212.334	0	0	0	0
ATP4A	21.8367	3339.11	0	4.33499	0	0	52.344	0	0	0
ATP4B	2.59454	0	0	15.8003	5.48236	0	30.293	0	3173.35	0
ATP5F1A	11084.1	199883	230216	11659.4	0	45439.7	69928	0	1.15274e+06	65910.5
ATP5F1B	44361.7	0	116063	0	0	56462.8	125179	0	411375	14314.1
ATP5F1C	18055	0	0	0	0	28017.5	0	0	174182	126501
ATP5F1D	1198.01	0	3395.48	0	0	1483.98	3237.67	0	0	10092.4
ATP5F1E	0	0	47499.1	11158.4	0	16709.8	16088.1	2956.12	221020	0
ATP5F1EP2	0	0	4927.15	1655.3	0	3084.31	2086.41	0	29215.2	0
ATP5IF1	4197.02	0	23048.3	866.824	2550.8	4806.61	29991.1	0	34258.7	0
ATP5MC1	6150.72	205440	11553.4	0	0	3184.61	0	0	0	0
ATP5MC2	8749.72	0	45136.1	1681.13	10221.6	4444.28	9085.06	0	53823.9	13895.6
ATP5MC3	14410.4	328390	30036.9	0	0	9818.18	15445.2	0	218521	0
ATP5MD	4056.75	0	23638.1	1557.28	6053.4	4350.85	6049.88	0	171683	8057.58
ATP5ME	3720.62	0	0	218.313	4582.19	1002.63	6527.76	0	37483	0
ATP5MF	3295.17	0	0	0	0	4850.71	0	0	58781.5	11768.6
ATP5MF.PTCD1	7.98328	36.4202	0	6.73433	55.5804	0.086381	10.5218	0	0	0
ATP5MG	840.882	0	15116.8	535.213	0	9065.16	15038.7	0	29477.3	30892.9
ATP5MGL	66.9569	462.668	138.548	47.9081	0	38.5965	33.6751	0	739.011	36.7449
ATP5MPL	3285.94	0	1677.79	822.039	5306.09	4876.42	6507.26	0	20576.9	15004.6
ATP5PB	8127.46	0	45182.5	132.247	1270.82	14553.9	24167.9	0	352665	0
ATP5PD	9476.99	0	6427.3	148.709	2144.59	4973.52	23792.3	0	0	28455.4
ATP5PF	8352.73	0	0	0	0	2824.58	7759.48	0	68593.3	0
ATP5PO	4336.87	0	13364.8	1536.64	0	1427.18	633.142	1403.86	45098.1	0
ATP6AP1	8737.32	0	42915.5	0	0	5932.24	9467.65	0	38488.3	36450.5
ATP6AP1L	389.187	6892.32	0	400.731	217.687	0	2236.96	0	13621.1	0
ATP6AP2	5524.15	0	23627.5	5472.17	0	10766.3	0	0	64967.8	62245.8
ATP6V0A1	1276.56	169659	41292.8	9351.68	0	10354.3	0	16930.6	0	0
ATP6V0A2	5503.89	41124.7	5660.53	96.5072	7381.02	1357.23	7083.16	5604.38	0	0
ATP6V0A4	0	344.817	0	0	486.924	35.6369	0	0	0	0
ATP6V0B	1202.36	0	50432.9	191.577	7072.09	9963.9	18580.3	0	72549.8	0
ATP6V0C	0	0	2.51515	17.4928	31.0726	12.682	0	71.7145	313.147	0
ATP6V0D1	0	0	23723.8	1229.8	14994.7	5934.55	7983.6	0	0	33810.3
ATP6V0D2	0	0	0	5.01022	0	1010.93	0	0	0	0
ATP6V0E1	0	0	24594.1	0	0	17878.1	42951.3	6365.37	0	0
ATP6V0E2	0	0	2438.1	0	0	4811	12485.5	0	0	36117.3
ATP6V1A	1396.44	0	62193	15096.8	45168.5	19922.1	26558.6	0	272855	0
ATP6V1B1	26.9198	1505.26	0	0	339.76	0	507.444	0	3429.36	0
ATP6V1B2	0	0	8982.66	2154.22	17635.8	10652.3	36786.1	16314.2	0	0
ATP6V1C1	7429.45	0	151172	8825.05	0	18131.3	95879.9	0	448352	0
ATP6V1C2	442.62	0	0	0	0	157.874	0	0	0	0
ATP6V1D	4287.66	0	1850.84	2030.08	7971.82	2896.82	7333.02	0	0	35272.2
ATP6V1E1	380.899	0	31735.3	0	0	13675.6	31819.3	0	0	10732.8
ATP6V1E2	272.701	9390.32	552.639	0	308.789	629.168	0	3.89723	0	0
ATP6V1F	302.325	0	6282.78	0	1368.89	4181.49	0	0	0	19720.2
ATP6V1G1	5092.75	0	6926.54	2346.44	29.6179	9657.15	6931.49	7848.58	47220	66813.8
ATP6V1G2	0	296.326	180.855	0	170.021	37.0185	322.587	0	1321.56	0
ATP6V1G3	0	0	13.4122	0	29.4526	0.423282	15.6807	0	38.3102	0
ATP6V1H	3290.79	0	16881.2	0	0	6432.89	16986.5	0	93278.4	0
ATP7A	3099.41	0	2837.51	2746.79	0	1036.19	0	2914.19	0	4358.06
ATP7B	0	140781	19884.4	3978.95	0	5007.35	0	0	199197	45.0851
ATP8A1	0	23143.7	0	1457.55	12534.7	0	7772.65	859.277	0	0
ATP8A2	0	712.586	1641.15	0	1126.59	57.9005	0	0	0	0
ATP8B1	3.37961	0	66003	20715.1	0	23.3222	11960.3	0	172057	6426.2
ATP8B2	3415.49	487406	35411.4	1011.71	3805.18	1390.87	0	0	31093.8	0
ATP8B3	535.048	5338.14	1604.74	5.49778	0	0	0	569.653	0	509.722
ATP8B4	0	0	0	1321.46	381.87	1982.99	0	9809.31	0	0
ATP9A	12367.1	0	0	11088.1	4179.98	0	0	0	0	0
ATP9B	3058.24	0	1027.92	5839.02	5491.32	0	8399.31	0	37326.7	8935.49
ATPAF1	5436.03	0	22228.4	0	15253.7	2676.93	10041.7	0	43.8163	0
ATPAF2	1521.46	0	2262.22	328.179	0	279.661	0	0	0	323.901
ATPSCKMT	2972.9	0	6819.49	320.049	0	811.44	0	0	0	0
ATR	4645.9	33119.8	32645.5	4376.38	28902.7	8626.17	23320.5	0	0	32214
ATRAID	1583.39	0	6715.22	289.329	0	5495.4	0	0	0	0
ATRIP	880.629	24838	0	1.40846	962.395	856.066	0	0	0	0
ATRN	38762.7	0	0	8193.02	48149.9	9170.22	0	0	0	6529.4
ATRNL1	1002.28	201133	11199	1018.94	30541.7	0	20781.2	0	358721	0
ATRX	11069.2	133693	0	14998.9	3429.05	13235	17234	11752.6	155084	0
ATXN1	2069.68	0	6471.6	14440	0	5172.23	2863.17	7511.12	5742.65	16535.9
ATXN10	6068.52	12353.6	10474.2	4489.64	0	5261.8	3345.21	0	33558	0
ATXN1L	893.657	46953.3	7232.55	1282.67	17470.8	6708.22	6277.44	0	0	0
ATXN2	5687.99	25964.6	0	1573.81	28330.8	3014.26	29335.4	0	0	17202.2
ATXN2L	375.1	46131.7	11976.1	1201.52	5568.55	7816.38	188.057	0	0	17675.2
ATXN3	1269.36	88179.9	0	4273.02	10327.2	0	0	3557.7	0	0
ATXN3L	0	0	0	0	11.723	22.4581	0	0	0	0
ATXN7	2934.12	26020.8	0	3692.32	15370.5	3420.64	7016.91	0	22790.2	11658.1
ATXN7L1	523.645	0	0	1029.63	3753.84	389.641	2212.66	0	0	3687.69
ATXN7L2	388.45	13748.4	2439.01	30.1946	3612.4	59.3669	2740.95	0	1070.47	0
ATXN7L3	3907.81	92497.8	0	4454.92	0	4609.22	0	0	0	0
ATXN7L3B	9107.87	0	6622.87	0	24697.2	7594.75	28734.6	0	0	0
AUH	894.318	39036.9	1477.49	1650.51	0	2486.22	0	702.081	40289.9	0
AUNIP	387.697	4260.46	1764.61	0	1206.94	18.7778	1064.21	100.788	0	0
AUP1	5660.51	192084	36503.4	1873.52	0	5617.63	25344.1	0	48906.8	375.652
AURKA	4195.06	7542.61	27612.5	630.003	0	2379.77	1790.42	0	79008.4	0
AURKAIP1	3335.78	0	11248.4	0	0	3487.87	9942.03	0	15742.8	631.454
AURKB	795.644	30979.1	6584.13	552.907	1577.81	454.468	0	0	0	0
AURKC	0	0	0	31.9229	490.949	80.7853	0	0	663.714	0
AUTS2	1133.73	0	0	0	19701	0	6416.23	0	0	5158.7
AVEN	198.308	28281.2	7784	1092.61	0	657.381	7488.5	0	32993.6	0
AVIL	578.524	2439.57	2885.92	856.999	0	0	0	3474.16	454.455	0
AVL9	10052.5	31687.1	48.5456	383.463	0	13660.9	25673.3	3274.01	14234.7	0
AVP	0	32.0568	0	0	19.9431	0.666865	0.724278	0	95.8533	30.8121
AVPI1	509.708	0	0	186.733	0	820.936	0	0	0	7122.36
AVPR1A	182.302	0	0	0	10122.7	0	0	0	0	0
AVPR1B	0	1.67098	71.5754	0	43.754	13.8704	40.3382	0	0	0
AVPR2	0	0	0	47.0583	329.762	0	0	116.517	0	0
AWAT1	76.9529	119.381	54.6674	0	0	0	0	0	0	0
AWAT2	10.7989	313.205	0	0	0	0	0	0	0	0
AXDND1	0	1732.67	361.303	0	95.0258	263.653	3.32501	0	978.496	0
AXIN1	1984.48	0	3530.94	2057	0	0	0	3766.08	0	5330.08
AXIN2	0	0	340.177	0	1900.96	371.016	0	3998.41	0	0
AXL	0	0	0	3096.42	0	3836.8	0	1544.49	0	0
AZGP1	10872.7	0	0	12958.2	0	3516.9	132292	0	0	555292
AZI2	2902.19	0	3747.13	692.633	3419.01	1221.65	659.934	0	8800.5	31385.3
AZIN1	30400.5	0	40804.2	9996.02	0	23891.6	99950.2	0	846718	0
AZIN1.AS1	568.478	3862.27	361.182	0	0	2.22489	2240.71	0	8.50275	0
AZIN2	28.3468	969.044	0	227.45	1297.84	26.1728	0	748.504	0	0
AZU1	0	0	0	2.31268	6.08072	4.40396	16.7837	11.3584	0	0
B2M	0	0	947393	183480	0	233460	366006	389396	0	0
B3GALNT1	0	30900.4	6154.24	1809.44	0	730.461	636.166	4674.54	36.912	0
B3GALNT2	1442.71	0	1109.77	180.994	0	5484.33	5088.74	2082.28	9745.24	288.786
B3GALT1	0	0	3876.13	0	2540.62	0	3651.46	0	0	0
B3GALT2	0	0	49599.3	2369.77	0	0	13054	0	0	0
B3GALT4	0	0	4.07268	525.183	503.354	162.458	0	549.666	0	0
B3GALT5	0	0	0	18.3874	0	0	0	4513.1	0	0
B3GALT5.AS1	0	0	0	13.0499	0	0	0	361.499	0	0
B3GALT6	698.591	8147.2	0	598.491	0	1700.3	1956.89	0	0	0
B3GAT1	339.583	0	0	103.107	0	0	0	0	0	4043.53
B3GAT2	223.415	600.311	0	104.447	731.464	0	190.798	340.553	0	0
B3GAT3	359.383	0	15601	434.892	0	3357.34	5401.41	0	10547.3	20.4166
B3GLCT	875.705	0	5854.41	1612.83	6401.4	0	0	1147.79	11275	0
B3GNT2	1540.14	0	0	4251.21	0	3356.96	0	0	0	16531.5
B3GNT3	1463.78	0	16747.9	361.065	0	0	164.243	0	0	0
B3GNT4	139.057	5306.15	69.9678	84.9279	434.116	0	131.967	0	0	0
B3GNT5	6432.19	0	0	8.14245	14375.9	0	45248	0	0	17759.6
B3GNT6	2.34523	0	0	0	0	2.35521	58.2983	0	0	0
B3GNT7	0	4335.87	960.958	0	2457.17	462.284	2234.87	0	0	0
B3GNT8	0	0	0	223.491	0	274.029	0	0	0	1423.31
B3GNT9	0	0	0	874.236	1866.62	0	0	0	0	3072.13
B3GNTL1	733.959	0	287.172	0	0	835.024	1384.02	0	3660.46	6476.26
B4GALNT1	920.382	0	11756.9	0	0	0	2339.93	320.601	0	0
B4GALNT2	824.548	13061.3	0	0	0	0	0	0	0	0
B4GALNT3	58.2893	21185.9	0	0	0	0	1594.39	0	0	0
B4GALNT4	173.407	0	2510.03	0	0	0	0	0	0	0
B4GALT1	0	0	0	6557.93	0	13495.9	0	0	86.9785	0
B4GALT2	582.018	51541	12836.1	1465.65	0	2933.63	1368.37	0	35001.9	914.02
B4GALT3	2925.19	54299.8	0	0	0	3229.4	3936.24	5578.97	4454.5	0
B4GALT4	1130.39	14493.8	28279	2395.99	14702.9	2622.61	9368.69	0	12312.4	0
B4GALT5	3277.4	170487	13841.3	4944.99	0	7166.26	0	0	0	5173.05
B4GALT6	759.477	353.11	8948.12	736.016	2019.03	337.347	0	0	0	0
B4GALT7	265.79	63304.8	8878.08	366.229	0	2487.16	0	0	0	0
B4GAT1	596.605	25777.6	24896	787.59	0	3034.84	0	0	27182.2	0
B9D1	770.145	0	2102.57	0	17.6681	811.327	0	0	0	0
B9D2	133.035	0	1705.54	150.478	0	0	87.3313	464.104	0	120.119
BAALC	312.389	0	1122.89	602.223	0	53.9773	0	0	0	0
BAALC.AS2	4.48942	0	0	8.31343	0	0	0	0	0	0
BAAT	75579.2	0	0	0	0	0	0	0	0	544080
BABAM1	1201.17	0	2201.25	0	1558.07	1027.59	0	0	0	599.295
BABAM2	1454.67	0	1539.97	0	1798.93	2238.04	0	0	0	0
BACE1	614.812	0	7460.66	4499.7	1506.08	5260.01	24934.7	0	0	17466.5
BACE2	5900.87	0	55539	0	0	0	8168.74	29099.3	0	10.4858
BACH1	13799.4	326974	0	5818.89	0	12357.8	0	27167.1	998056	0
BACH2	917.266	0	0	0	0	476.058	0	0	0	0
BAD	593.896	0	1221.77	0	0	1321.65	1.52656	0	0	0
BAG1	2418.81	30416.9	1884.83	0	15011.2	12.1426	12701.6	7445.94	64079.8	5231.48
BAG2	0	0	72582	0	28669.1	6702.22	4903.94	0	111795	0
BAG3	1446.8	25875.8	25336	0	0	2280.28	4354.19	5129.38	36885	30061.1
BAG4	1199.01	12443	12168.7	3960.78	18283.2	6009.57	12450	0	0	14757.3
BAG5	3479.35	0	0	3732.74	6933.09	3206.93	4165.36	5858.34	0	6234.26
BAG6	10898.2	541692	79009.4	0	819.832	21190.5	0	0	0	0
BAHD1	0	46869.7	10868.6	3702.21	13828.6	0	9839.24	0	13597.3	3631.58
BAIAP2	0	0	0	1693.39	0	3976.75	0	0	0	21987.6
BAIAP2L1	9256.76	0	0	5189.8	0	3406.18	14116.8	0	0	8084.08
BAIAP2L2	359	2478.05	13273.6	1208.77	0	0	5111.32	0	0	0
BAIAP3	597.043	0	4801.78	0	0	0	0	0	0	0
BAK1	847.12	6153.18	6321.76	0	3479.43	1394.73	0	0	0	634.92
BAMBI	0	0	33795.5	1161.89	0	8013.73	0	0	0	56405.5
BANF1	1689.23	0	9780.53	0	0	1041.17	8440.91	0	9325.09	4972.99
BANF2	2.16867	0	0	0.513197	39.9929	2.57281	24.145	0	38.461	0
BANK1	0	0	0	523.745	0	0	0	0	0	1839.63
BANP	474.062	4367.17	1512.37	740.589	1245.36	1988.74	0	0	0	2133.1
BAP1	3003.26	71185.3	5860.3	1610.13	7260.84	6767.07	0	0	64877.1	9882.52
BARD1	3079.91	0	4118.25	2548.76	12288.3	0	4956.8	709.12	0	0
BARHL1	0	478.261	0	6.90712	0	0	82.0872	0	0	0
BARHL2	0	1801.96	964.963	0	0	0	119.318	0	682.616	0
BARX1	0	0	232.94	0	47.313	43.3539	0	454.768	144.383	0
BARX2	0	0	0	0	247.953	0	163.339	129.386	0	0
BASP1	0	0	0	232.949	0	479.486	2201.12	5164.8	0	8566.28
BATF	0	2108.51	0	102.666	0	169.093	0	516.468	0	9348.22
BATF2	0	0	0	641.226	0	722.151	0	0	0	0
BATF3	0	5576.6	788.438	146.545	247.427	53.1143	60.3572	0	369.157	0
BAX	1090.96	0	8357.67	2608.7	6061.32	315.933	6528.78	0	0	14478.8
BAZ1A	5174.3	45741.3	0	15241.5	0	0	10057.1	0	0	49202.1
BAZ1B	11685.2	0	0	8815.46	0	26533.4	5600.9	0	5470.91	43043.1
BAZ2A	11046.2	92824.8	0	923.578	27489.8	5864.04	0	0	0	8195.67
BAZ2B	7373.6	0	28401.2	12878.7	24688.3	0	12645.7	0	0	53596.6
BBC3	276.707	7528.31	0	1055.19	0	0	2731.18	0	259.197	0
BBIP1	1806.15	0	7101.11	2747.84	3777.01	0	18.9134	2592.7	52295.4	16074.2
BBOF1	357.089	0	863.442	649.544	767.546	0	0	0	0	1683.96
BBOX1	801.942	0	9982.49	0	834.888	0	2853.31	0	0	1850.7
BBS1	179.009	0	478.407	93.9515	830.85	43.4997	0	0	0	0
BBS10	2300.46	0	16.0783	0	7828.69	1906.89	0	0	0	1688.97
BBS12	0	0	0	210.16	768.107	272.26	0	551.807	0	0
BBS2	135.902	0	15469.2	659.61	16265.8	2653.31	7.26033	1564.84	0	0
BBS4	0	3586.2	15221.1	547.937	7526.49	2453.44	8466.26	1944.13	0	0
BBS5	286.458	9169.9	0	82.8371	612.705	14.0666	785.154	0	0	0
BBS7	671.599	19403.6	2202.29	284.492	2924.83	1193.51	0	590.752	0	0
BBS9	823.862	10820.5	1073.48	425.034	7797.14	351.874	6422.67	2473.19	0	0
BBX	7469.22	0	13598.9	10799.3	49063.8	4483.24	19498.1	0	0	62772.9
BCAM	0	269432	86769.1	5157.17	0	0	65603.9	0	184850	0
BCAN	449.14	25741.7	0	437.36	0	0	0	1247.01	13104.9	0
BCAP29	8075.52	0	0	4789.05	0	3177.35	6083.75	0	0	26368.2
BCAP31	6052.02	0	66176	7889.01	0	10323.2	24938	7366.05	215082	34057.9
BCAR1	3601.1	0	10515.9	1097.7	0	2934.6	0	2217.42	0	9478.78
BCAR3	1675.27	0	5501.29	1771.44	0	1807.91	3981.27	0	0	48652.3
BCAS1	0	0	10898.4	1050.3	0	141.244	5176.07	0	0	0
BCAS2	3239.4	0	11522.3	0	3948.1	3432.66	5833.63	0	978.673	0
BCAS3	1648.57	0	1360.94	2015.78	1599.65	2350.22	1280.42	6962.33	0	0
BCAS4	80.3671	0	5404.69	5254.98	0	3639.57	0	873.601	0	24338.3
BCAT1	0	715704	203123	0	0	0	89574.4	49570	0	64551.9
BCAT2	1997.14	0	0	260	3525.53	706.083	3442.57	3297.85	48410.5	0
BCCIP	328.353	69505.5	59540.4	1142.45	8769.59	5990.06	47921.3	1787.25	105382	7782.71
BCDIN3D	616.508	0	141.967	401.552	574.432	223.579	0	0	0	69.4164
BCHE	6178.87	0	20435.8	6400.75	8560.44	0	0	0	0	71250.5
BCKDHA	75.2728	657.942	52.4535	90.6415	0	26.1698	0	44.4844	0	28.1831
BCKDHB	2632.86	0	15533.9	1831.19	3347.69	851.696	12803.7	0	61221.8	0
BCKDK	1020.54	0	2489.71	0	0	3513.64	0	0	0	17552.5
BCL10	2116.27	0	5649.38	2163.13	2178.69	1555.44	0	0	0	66309.3
BCL11A	57.458	21055.6	0	0	1989.55	0	2697.36	423.523	0	0
BCL11B	0	0	0	1389.01	0	0	0	973.615	0	0
BCL2	0	0	639.236	3417.96	2188.2	0	0	22.6057	0	0
BCL2A1	0	0	1991.67	0	0	131.23	2565.23	2629.43	0	23410
BCL2L1	0	0	10703.7	6682.85	0	8485.87	2958.29	0	0	25006.1
BCL2L10	0	0	5847.41	234.999	4355.52	0	4615.7	0	0	0
BCL2L11	4975.13	0	0	3555.97	4425.04	0	0	0	0	0
BCL2L12	488.036	515.844	2989.09	784.138	4.2663	0	2141.38	0	0	3352.39
BCL2L13	1726.48	45899.7	9458.74	1652.46	0	11125.8	36906.9	3022.68	0	0
BCL2L14	0	0	0	895.703	0	0	781.707	50.5325	0	0
BCL2L15	0	0	0	130.136	0	0	0	2592.06	0	0
BCL2L2	1989.24	0	0	4850.94	7346.61	0	1738.06	1624.43	41942.8	0
BCL2L2.PABPN1	83.9696	2156.21	0	29.6496	128.012	0	0	23.1122	337.751	0
BCL3	1724.52	0	0	339.659	0	142.343	12614.1	0	0	7955.7
BCL6	4208.09	66410.1	3639.52	2775.71	0	762.286	0	0	325285	27174.4
BCL6B	130.961	0	0	2644.54	0	19.7311	0	0	20234	0
BCL7A	2327.68	0	4119.18	0	1686.39	1104.51	9674.49	0	0	7663.66
BCL7B	52.6061	0	0	297.131	1280.14	4597.47	8303.7	0	0	7329.44
BCL7C	594.774	0	2340.43	966.069	0	1417.06	0	2201.74	0	2295.05
BCL9	3695.17	18691.1	0	0	12453.3	0	0	0	0	5846.18
BCL9L	0	17.5102	0	370.489	2527.62	2830.7	0	0	0	8080.19
BCLAF1	28467.9	0	0	13731.2	44.6317	8211.68	0	45801.2	0	0
BCLAF3	2196.03	0	0	887.689	7028.7	293.042	429.049	4895.51	0	4642.22
BCO1	211.231	0	515.659	0	0	0	340.877	0	0	92.5864
BCO2	0	0	0	1135.36	0	0	3036.1	414.631	0	0
BCOR	7757.96	0	0	1663.05	3745.38	1452.19	0	0	42432.3	6040.75
BCORL1	337.613	26799.9	0	0	5878.62	1521.43	1062.39	0	0	0
BCR	1305.85	40993.3	14924.3	3365.59	0	7060.12	2188.02	0	0	14123.2
BCS1L	1052.65	9948.29	7927.38	0	0	2223.21	9399.45	0	29553.5	488.263
BDH1	1952.33	0	0	5686.37	44929.6	0	20974.3	0	369113	0
BDH2	713.327	0	0	1215.83	7826.85	0	5676.87	0	0	0
BDKRB1	0	0	46.1511	411.729	0	0	2178.3	0	0	1194.62
BDKRB2	155.234	20409.7	0	832.496	0	0	0	0	0	3960.08
BDNF	39.4354	81.4477	0	99.9454	0	39.7326	0	0	0	1813.83
BDP1	16682.9	349229	45339.8	14702.9	0	3399.19	5231.61	0	34169.4	0
BEAN1	0	0	426.122	66.0145	256.264	15.6046	0	2.01165	0	1319.11
BECN1	3922.53	121055	391.903	4871.8	0	2862.32	0	3056.19	0	0
BEGAIN	1.46273	747.1	0	89.1976	0	0	0	13.9987	0	0
BEND2	1.79986	153.726	0	0	13.5408	0	105.778	0	26.469	0
BEND3	2171.97	17300.1	8059.39	1190.37	0	79.159	2065.85	0	0	0
BEND4	0	0	0	0	2619.35	0	10911.7	0	0	0
BEND5	0	2995.48	69.7205	0	923.032	0	512.815	0	0	0
BEND6	16.0672	0	0	0	154.679	151.123	0	48.7614	0	0
BEND7	3422.68	0	0	0	9832.59	2646	0	0	11543.2	55575.7
BEST1	0	0	1319.93	8.52281	0	1627.26	9101.46	0	0	25140.7
BEST2	3.72601	0	0	8.78519	0	3.12806	36.8709	0	1.06454	0
BEST3	21.44	0	0	0	21.1703	0	240.926	0	0	0
BEST4	6.68249	0	266.545	0	148.101	31.7773	68.8118	0	0	126.873
BET1	1647.57	0	3813.56	708.226	0	3737.14	0	0	0	4403.42
BET1L	1422.1	0	2020.22	0	0	3621.24	0	0	23975.7	11208.8
BEX1	0	147125	0	0	0	1074.43	0	0	35521.3	3791.03
BEX2	0	0	5269.25	0	0	1484.35	9484.21	0	0	0
BEX3	6444.02	0	4861.58	478.777	6687.83	3464.95	4104.84	0	73510.4	17274.6
BEX4	4.96602	0	1212.8	0	6397.18	1004.6	0	0	0	0
BEX5	577.523	0	0	0	888.498	0	0	0	0	0
BFAR	1642.47	0	25893.2	2506.68	0	4150.39	0	3268.99	5066.66	23618.6
BFSP1	244.917	7866.13	1866.68	0	381.485	0	135.853	0	0	0
BFSP2	34.224	0	98.8794	8.35547	0	0	57.705	15.6781	0	0
BGLAP	54.3992	947.806	0	20.0671	0	0	0	0	426.55	0
BGN	0	0	0	9666	0	0	0	15439.2	0	0
BHLHA15	28.9601	2373.44	0	0	0	414.429	0	0	0	0
BHLHA9	0.720709	27.4267	0.105981	0	0	0	9.26692	0	0	0
BHLHB9	933.887	0	0	0	8993.25	259.338	0	0	0	0
BHLHE22	0	0	0	53.8897	116.974	0	0	1136.07	0	0
BHLHE23	0	0	0	0	0	0	11.867	0	0	0
BHLHE40	3857.13	0	0	8636.01	0	5315.62	41127	0	0	122681
BHLHE41	239.297	0	7385.38	108.413	2983.92	0	0	0	0	13376.6
BHMG1	7.86238	0	0	0	0	7.81638	0	0	0	0
BHMT	1977.15	0	0	9010.65	47864.7	0	24606.5	0	564827	0
BHMT2	6818.59	0	83939.6	4168.12	0	20593	173166	0	783304	0
BICC1	1937.23	0	47246.8	12585.1	0	0	0	0	0	267996
BICD1	1727.71	0	0	0	12650	0	3339.13	3583.33	0	0
BICD2	2128.47	58435.5	9945.08	3257.7	6348.84	2618.22	0	10313.1	35712.5	0
BICDL1	312.624	32939.2	0	1204.48	1794.28	2124.58	4001.38	16.7722	0	18699.3
BICDL2	0	0	0	298.408	0	0	0	0	0	0
BICRA	152.845	1573.28	0	419.66	1143.29	3.36668	1095.22	565.87	1697.35	624.145
BICRAL	2289.77	31959.2	0	2089.85	3865.51	0	0	990.439	0	0
BID	964.755	51797.7	13296.8	3843.38	0	3930.05	23178.7	1040.6	32915.6	10634.9
BIK	0	0	154.498	84.6213	672.388	0	0	152.973	0	0
BIN1	0	28848.4	31349	4936.07	0	4450.55	4650.18	0	29149.7	31960.5
BIN2	0	0	0	1438.14	0	609.184	0	2966.63	0	0
BIN3	665.929	0	571.673	582.563	0	0	3953.09	3915.27	0	0
BIRC2	2433.71	0	3458.75	6953.48	28528.9	10079.3	61588.1	0	9416.27	0
BIRC3	0	0	18822.4	655.115	0	38273.3	9264.32	0	0	0
BIRC5	1871.74	0	8788.02	0	3555.41	460.541	6922.67	2256.6	0	0
BIRC6	17989.3	544418	63435.2	44457.4	60489.2	13770.7	4327.03	649.535	68576.9	150076
BIRC7	3.78525	410.28	0	9.58168	118.816	0	0	0	1.38373	505.581
BIRC8	0.716188	0	0	0	2.71436	0	73.8257	0	0	0
BIVM	1784.71	0	1191.09	3967.61	417.787	0	5341.26	0	191050	9275.6
BLACE	0	0	0	0	0	5.00099	13.1868	5.13978	0	0
BLCAP	1336.36	0	0	313.852	3862.09	4355.2	4790.95	0	74563.9	5633.25
BLID	0	0	0	24.3346	113.075	0	2.30372	110.617	0	0
BLK	0	0	0	94.5259	0	0	0	0	0	0
BLM	1870.99	88617.6	22470.2	1414.03	0	799.753	1708.46	0	0	0
BLMH	3565.93	100494	33096.9	2599.71	8214.76	0	0	0	1681.71	14129.9
BLNK	2070.88	0	0	1889.82	5703.62	0	0	0	29028.5	8052.96
BLOC1S1	1572.37	0	2307.86	0	0	737.033	0	0	0	0
BLOC1S2	0	0	14364.4	2722.33	5670.58	4007.84	3042.79	1826.49	33456.3	33608.9
BLOC1S3	431.068	2032.81	456.632	418.721	0	628.498	0	0	0	2977.02
BLOC1S4	1210.29	0	1454.72	0	0	427.249	2823.5	0	15438.7	0
BLOC1S5	3324.68	0	0	824.138	3963.33	901.34	0	0	0	28.2031
BLOC1S6	1182.02	41667.6	76065	9223.02	39465.3	1792.74	37079.2	0	155340	0
BLVRA	3362.88	0	0	0	0	2062.28	0	0	0	0
BLVRB	6410.41	0	476.229	0	0	4110.75	0	6673.24	0	0
BLZF1	7462.03	0	0	0	0	4643.19	0	6608.63	0	0
BMERB1	396.999	0	0	702.811	0	0	0	0	0	1767.82
BMF	0	88020.8	7336.16	2945.67	0	2552	0	0	0	0
BMI1	7950.95	0	0	0	31470.7	1684.33	0	0	0	70580.9
BMP1	388.404	5774.41	0	2897.21	0	973.225	4227.22	7391.45	0	0
BMP10	0	0	0	43.8204	0	0	0	0	0	0
BMP15	0	0	0	0.540956	0	0	14.3864	0	0	0
BMP2	0	237964	1166.43	0	0	5112.38	0	0	0	0
BMP2K	0	0	0	2668.73	8249.2	2737.6	20.249	0	0	11490.7
BMP3	0	0	0	0	97.0171	0	287.393	0	0	0
BMP4	0	0	3475.94	694.058	1082.7	0	0	1682.29	0	6041.04
BMP5	0	0	0	18.8338	308.706	0	0	2473.42	0	0
BMP6	204.269	0	0	0	0	21.5363	0	281.24	0	0
BMP7	0	0	0	368.46	0	429.436	0	0	0	0
BMP8A	0	0	0	204.089	174.83	0	0	0	0	4063.73
BMP8B	817.198	0	0	0	0	0	2674.69	0	0	0
BMPER	0	0	0	323.067	0	0	467.237	221.43	0	0
BMPR1A	3880.91	0	20234.7	3449.89	12425	616.64	0	0	83203.1	23451.8
BMPR1B	0	3557.6	801.743	0	1725.71	0	924.57	1593.42	0	0
BMPR2	5361.92	0	0	10548.1	35106.7	3485.03	43768.3	0	0	27186.5
BMS1	2443.48	221217	20499.8	6617.86	0	5964.67	20402.2	0	36070.9	0
BMT2	1036.41	28.0982	0	850.218	7062.02	212.168	0	2671.92	0	2392.19
BMX	0	0	0	148.727	109.332	0	0	669.936	0	0
BNC1	0	0	179.133	0	178.541	25.0674	359.805	0	0	0
BNC2	0	0	0	877.403	1431.46	0	1581.02	3773.06	0	0
BNIP1	973.236	0	2930.71	269.207	0	630.858	3652.73	0	6731.75	0
BNIP2	871.244	125255	51334.7	17454.8	10756.7	2494.94	86417.1	3597.21	141289	0
BNIP3	6818.65	0	53790	2485.19	0	0	3571.63	18820.9	262557	0
BNIP3L	6939.43	0	4844.64	10186.3	9540.97	0	12270.8	45042.7	0	2086.31
BNIP5	0	7404.05	0	0	1431.38	0	3399.65	874.014	0	0
BNIPL	321.653	0	0	74.6124	0	0	0	0	5159.22	0
BOC	0	0	0	70.958	1477.96	0	0	2678.24	0	0
BOD1	2027.71	15866.8	20147.5	2237.01	0	3542.37	20870.7	0	96389.9	0
BOD1L1	22324.9	0	0	979.577	33657.5	0	3638.49	9185.33	31108.1	0
BOD1L2	6.5775	262.024	7.90219	0	0	0	1.33674	0	385.447	13.4122
BOK	0	0	0	2747.42	0	1189.37	7580	88.6527	30536.3	0
BOLA1	1948.84	0	0	0	0	340.375	0	0	8907.22	2604.14
BOLA2.SMG1P6	249.112	0	346.63	0	0	466.905	0	0	0	1268.85
BOLA2B	0	0	302.355	0	0	52.5993	193.979	0	0	0
BOLA3	681.596	0	5863.24	0	0	1434.9	7076.41	760.093	22.2033	3340.77
BOLL	0.839243	326.187	0	0	1858.82	0	2115.8	0	0	0
BORA	244.226	27720.1	2676.42	1689.73	0	118.542	0	2145.77	27395.4	0
BORCS5	579.841	32150.4	0	1043.29	0	0	0	0	0	0
BORCS6	440.134	7735.3	0	139.54	0	607.254	0	1.50647	0	1106.26
BORCS7	5782.63	0	49668.1	3903.28	5220.08	0	0	0	275650	15228
BORCS8	740.692	0	752.345	0	760.404	556.742	421.258	0	0	0
BORCS8.MEF2B	0.649901	178.516	0	9.74193	14.1706	0	27.353	0	0	0
BPGM	1066.48	0	6183.71	0	2724.34	2290.04	17.0954	0	0	13244.7
BPHL	4426.01	0	22242.9	0	7640.53	4540.3	0	0	22857.8	4095.67
BPI	0	0	0	31.7477	3.1761	0	81.504	29.2188	0	292.163
BPIFA1	0	0	0	0	0	42.1305	0	0	0	10046
BPIFA2	23.5937	0	0	0	445.15	30.441	0	0	0	0
BPIFA3	4.66388	0	0	0	0	0	117.317	0	0	1.99864
BPIFB1	0	0	0	0	0	0	0	28274.8	0	1015.13
BPIFB2	0	0	0	1774.51	0	0	22203.7	0	0	40.6716
BPIFB3	1.60498	0	0	0	0	0	146.65	0	0	0
BPIFB4	12.3104	0	0	0	10.8491	4.56614	0	0	0	1027.36
BPIFB6	1.21198	0	0	5.15021	0	0	84.4164	0	0	0
BPIFC	8.5885	0	0	3.67997	19.39	0	76.423	0	0	0
BPNT1	237.687	0	3454.92	2169.94	0	6907.84	15302.4	0	0	0
BPNT2	36487.2	0	82643.4	0	0	10216.1	6693.65	0	483854	0
BPTF	16111.4	0	5565.32	11687.8	43192	334.494	17537.4	24445.7	0	28358.4
BPY2C	0	0	0	0	0	0	5.68904	0	0	31.336
BRAF	7430.47	24057.4	0	5741.21	37540.4	0	29264.3	0	99496.2	2468.27
BRAP	3408.24	43908.3	330.952	1219.88	2869.5	2476.81	3637.33	0	0	0
BRAT1	2184.83	22583.1	15132.2	0	0	4388.13	13114.9	0	0	0
BRCA1	6189.54	59661.5	17240.5	4230.02	0	351.202	0	2390.39	0	0
BRCA2	511.901	51327.9	34993.8	5698.71	0	909.33	0	12861.2	13574.1	6921.34
BRCC3	3612.49	0	11964.1	979.581	1585.94	208.678	6022.15	3451.76	7594.98	0
BRD1	3200.65	29078.4	0	3947.95	4185.48	1160.83	0	0	24821.7	1559.38
BRD2	27832.5	0	39459.9	10900.8	43934.2	2804.54	0	0	53572.4	0
BRD3	4248.86	0	0	0	15737.7	1243.06	0	0	0	0
BRD4	4599.12	0	0	0	922.879	4874.68	0	0	0	25831.7
BRD7	1129.53	79.0532	11027.3	1047.69	4867.62	3029.83	4218.73	2121.52	0	6729.52
BRD8	7564.63	53703.5	12173.9	2125.91	410.407	1342.15	0	0	83139.1	0
BRD9	1344.93	34258.5	0	3560.66	1193.69	3105.02	16536.8	0	11415.4	0
BRDT	0	46786.3	17990.1	0	34516.7	0	7916.44	0	0	0
BRF1	1621.73	0	0	1753.01	12395.3	0	0	3579.54	0	505.958
BRF2	0	17439.1	2661.37	257.873	132.095	803.192	1177.4	583.941	0	0
BRI3	3619.5	0	0	1722.44	5629.47	3718.48	6374.99	0	0	68100.8
BRI3BP	11233.4	0	26397.9	2514.91	0	2182.62	3777.7	0	0	0
BRICD5	160.376	0	396.073	370.991	64.7477	0	0	731.72	0	0
BRINP1	0	0	0	0	0	3.84394	0	0	0	10734.9
BRINP2	17.8831	0	691.866	6.93387	0	0	339.686	0	0	0
BRINP3	7.40892	0	0	0	1439.1	0	2510.51	0	0	1477.6
BRIP1	3249.36	0	13306.4	3299.88	2640.33	0	1639.11	6941.62	15906	0
BRIX1	4760.42	18705.3	12998.5	0	0	4136.48	1860.29	0	3953	0
BRK1	0	70176.4	25813.3	2589.04	0	8978.69	21844.8	0	22386.8	41896.6
BRMS1	0	0	9854.3	0	0	5905.19	5543.21	2723.66	0	0
BRMS1L	846.316	35309.9	0	470.733	2959.52	0	5089.57	0	0	0
BROX	13875	0	8950.2	0	0	12646.4	0	0	0	10964.1
BRPF1	1002.13	43805.3	0	1136.21	4247.12	1621.37	2361.49	2500.36	0	2383.06
BRPF3	5691.91	66422.4	0	0	17161.1	1208.11	30.9887	0	0	0
BRS3	38.0664	0	0	0	0	0	42.1022	0	0	0
BRSK1	126.138	4820.95	3.67529	0	3067.87	0	1523.3	5.71421	0	0
BRSK2	57.7849	8340.99	0	101.94	0	0	0	0	27887.6	0
BRWD1	37649.8	0	0	5615.67	59183.3	0	0	5069.44	0	0
BRWD3	5085.68	0	49646.9	5146.28	7639.18	0	14474.8	5290.91	76616.5	20177.3
BSCL2	61.4352	0	321.26	95.7851	0	238.821	0	0	0	0
BSDC1	2291.89	77.949	25089.4	1099.06	0	11806.6	6898.32	9015.93	0	0
BSG	10487	0	89639.2	7968.9	0	8986.85	16978.9	0	0	185876
BSN	0	52139	0	0	608.421	941.781	0	0	6523.05	0
BSND	0	0	477.895	0	68.6086	43.0177	24.839	0	158.536	0
BSPH1	3.43978	0	0	0	0	0	56.5076	0	0	0
BSPRY	0	0	0	321.487	0	211.752	1807.6	0	0	0
BST1	0	0	0	688.53	0	0	224.546	791.91	0	2620.15
BST2	0	0	25506.8	0	2530.49	7958.77	0	0	0	66710
BSX	0.335839	0	1.58929	0	0	0	23.5824	0	0	9.66574
[truncated: 17,151 more rows]

## Sheet: Supplementary Data 3B
GeneSymbol	B cells	Plasma cells	T cells CD8	T cells CD4	NK cells	Monocytes	Dendritic cells	Mast cells	Eosinophils	Neutrophils
A1BG	0	0	75832.1	73814.5	272214	5525.49	0	0	0	0
A1CF	3133.73	1	1	1452.47	1	1468.66	1	2977.18	1	1
A2BP1	1	1	1	1	1	1	1	1	3869.63	1
A2LD1	1066.65	0	431.486	180.813	1158.97	129.761	0	588.289	0	0
A2M	205980	269155	69689.3	214988	0	0	0	0	0	0
A2ML1	0	1.91229	1.81684	3.09839	0	1.60674	2.05449	0.155451	0	0
A4GALT	0	138.728	76.388	161.639	0	279.107	0	114.804	0	1498.01
A4GNT	0	0	14.7895	49.1204	0	1.2404	0	0	389.153	0
AAA1	0	0	21.4692	13.2549	0	0.794454	96.6959	0.535152	53.8773	0
AAAS	1	2183.62	1489.05	724.508	1193.9	883.6	1	1373.78	1	1
AACS	1	1	469.758	342.571	1	629.466	1	1	1	3695.92
AACSL	0	40.928	39.2899	0	30.549	0	0	0	819.987	406.221
AADAC	43098.5	0	323.209	0	29961.8	4154.42	15033.1	21884.7	165926	0
AADACL2	1.10196	1.14945	1.20436	0.928919	1.60725	0.997905	1	0.974046	1	1
AADACL3	0	5.83588	0	1.97682	0.154239	1.18177	0	0.988713	0	14.8277
AADACL4	0.397363	1.27879	0.621121	1.1377	2.91816	0.954514	12.6895	0.394951	0	0
AADAT	141.404	0	0	0	1799.66	158.614	1862.68	0	0	62.4639
AAGAB	1	679.407	989.049	799.394	1	923.978	1	1	1	3937
AAK1	1	1	678.363	373.678	1	813.625	1	735.653	1	1
AAMP	1	6942.95	3848.48	2128.97	1	3180.95	1	3031.88	76244.4	1
AANAT	1	1	0.966902	1.79211	1	1.35108	1	1.5104	1	1
AARS	1	9690.27	5992.44	2194.37	1	5931.33	1	6146.88	1	1
AARS2	666.756	953.434	954.93	402.883	2019	472.177	5057.92	822.121	1	1
AARSD1	1	2351.38	1751.07	478.015	1	1213.34	1	1	1	1
AASDH	571.996	1	1	152.405	1	135.479	1	299.613	1	1
AASDHPPT	2416.89	1	402.8	784.342	1035.95	642.377	1	517.248	1	1
AASS	3969.42	6818.07	2043.03	0	9744.28	254.941	2229	3650.98	21413.4	0
AATF	1	3160.12	3375.42	1	1	2222	1	1	1	1
AATK	0	0	0	357.059	0	0	0	0	0	0
ABAT	32490	3941.23	0	3409.14	42027.5	3639.73	43651.6	9384.66	0	0
ABCA1	7554.75	1	1	3897.88	1	698.067	1	1	1	1
ABCA10	405.327	0	0	146.376	0	0	0	0	0	1517.74
ABCA11P	116.647	1	1	134.572	1	35.3566	1	1	1	1
ABCA12	0	0	25.0312	0	0	9.45973	355.301	0	3091.01	20.1633
ABCA13	0	0	237.003	0	0	3.9973	0	0	0	45.7085
ABCA17P	0	0	19.8767	0	10.3796	11.1914	103.825	39.3196	2.30931	87.1568
ABCA2	1552.64	580.424	424.722	2114.92	6883.08	1535.06	1276.2	0	0	15439
ABCA3	0	0	86.4903	290.526	642.091	293.701	328.01	2.30168	24674.3	0
ABCA4	0	0	0	0	0	107.681	1271.6	0	0	0
ABCA5	2658.06	3241.17	1	1753.66	1	310.579	1	1	1	7713.33
ABCA6	9288.97	389.87	0	0	12913.8	890.765	6434.32	4933.39	45238.9	309.377
ABCA7	0	0	946.288	188.246	700.697	313.582	2193.36	0	0	3074.54
ABCA8	2699.7	6.06707	0	0	2128.62	435.559	0	2480.06	11018.6	0
ABCA9	620.906	0	0	206.981	673.81	35.0218	0	13.4573	0	542.4
ABCB1	3878.71	324.331	1749.28	169.48	517.124	1831.54	9906.31	5037.93	43200.3	717.54
ABCB10	2456.62	1	1	1098.78	1	570.456	1	1340.11	1	1
ABCB11	5422.14	0	0	0	7983.59	0	7804.5	1402	125145	0
ABCB4	9319.11	4010.19	0	0	25315.8	2735.61	0	6318	168854	0
ABCB5	0	0	0	0	420.583	0	0	794.966	0	0
ABCB6	1	4472.1	2565.16	1	4486.04	2269.28	1	1	1	1
ABCB7	885.557	561.596	493.588	1	621.83	634.571	1	638.173	1	1
ABCB8	1	2316.21	1075.69	771.613	3362.58	1557.9	1	1859.16	1	1
ABCB9	1	1	162.555	1	1	131.924	1	1	1	1
ABCC1	0	0	0	74.1579	0	875.411	1956.11	0	38493.2	4073.78
ABCC10	1	1	320.092	759.194	1	216.474	1	1	1	1
ABCC11	579.177	1	1	1	1	1	8161.55	1	1	1
ABCC12	3.88507	1.3374	2.40515	1.97949	0	1.74003	14.5694	0	432.246	13.3918
ABCC13	1	1	1	1	1	6.55781	1	1	1	1
ABCC2	10647.2	1	1	1	1	4431.94	1	1	1	1
ABCC3	1	1	1	5244.23	1	6311.71	1	1	1	1
ABCC4	1	1	1	1	1	643.058	1	1	1	1
ABCC5	1	1	542.235	336.807	1	666.414	1	1	1	1
ABCC6	11353.3	3701.87	1981.44	1660.13	16243.9	2590.1	5579.38	6581.23	0	0
ABCC6P1	1255.94	482.903	229.833	939.956	1947.09	0	704.934	862.547	0	0
ABCC6P2	121.183	1204.37	356.265	458.32	515.251	157.571	264.373	898.069	0	0
ABCC8	1	1	1	1	1	1	1	1	22322.4	1
ABCC9	3413.77	1	1	1	7101.11	1	1	1603.92	1	1
ABCD1	1	2506.06	1598.63	671.959	1	1241.11	1	1	1	1
ABCD2	52.665	1	70.8139	1	1	1	1	1	1	1
ABCD3	6632.25	1	1	1744.22	4376.95	2647.55	1	4196.21	1	1
ABCD4	1	1087.24	1279.76	903.955	1	795.249	1	1884.08	1	1
ABCE1	1949.9	1	539.483	952.944	1	1264.32	1	1	1	1
ABCF1	1	4417.19	5336.46	1659.67	1	2694.32	10716.1	3750.48	99935.5	1
ABCF2	1	1902.86	1422.71	1	1	1660.23	1	1	1	1
ABCF3	999.065	2496.26	1913.54	747.715	1459.7	1717.48	1	1865.1	1	1
ABCG1	0	781.307	0	746.083	0	513.433	0	0	30618.8	5514.69
ABCG2	2147.95	0	6.60674	0	5590.38	127.995	1256.1	4496.15	44582.7	0
ABCG4	0	0	0	0	125.234	0	0	2.04022	0	0
ABCG5	2188.38	1073.26	898.643	2209.31	4098.94	159.811	11820.5	0	58030.1	0
ABCG8	6044.76	0	1368.5	1646.68	6232.51	413.145	11523.1	1189.13	18129.8	0
ABHD1	1	1	1	1	1	1	1	1132.27	1	1
ABHD10	1	1275.86	1175.38	491.585	3230.49	658.118	1	1933.94	1	1
ABHD11	0	246.046	574.83	787.658	384.1	453.382	0	0	0	0
ABHD12	1	2634.52	4591.66	1422.18	1	2681.75	1	1	1	1
ABHD12B	0	82.9573	67.7035	10.2498	0	0	0	50.4775	706.802	0
ABHD13	1119.51	1	278.707	452.122	609.042	334.526	1	1	1	1
ABHD14A	0	1795.09	1086.6	529.82	1256.76	369.113	0	819.338	0	0
ABHD14B	694.349	2568.29	6208.89	1425.52	19922.7	3490.76	0	7320.35	27722.3	0
ABHD15	2313.56	0	406.213	349.083	2749.18	201.994	5799.76	1022.87	13009.9	0
ABHD2	21005.2	0	0	6389.35	11318.4	7432.31	83142.8	0	0	29710.4
ABHD3	1	1	1	2697.23	1	689.02	1	1	1	8619.05
ABHD4	1	1	1	1143.52	2624.65	1332.11	1	1	1	1
ABHD5	1182.6	1	1	577.544	1351.17	446.044	1	1	1	3907.03
ABHD6	1759.69	1	1	1	3319.81	1034.72	1	1987.44	1	1
ABHD8	1	2067.08	1061.91	342.949	1	737.738	1	669.748	1	1
ABI1	2050.33	1	1	1470.62	1	1063.3	1	1	1	1
ABI2	1	1	340.201	831.703	1	557.452	1	1	1	1
ABI3	1	1	1266.05	1	1	219.871	1	1	1	1
ABI3BP	0	0	24.211	329.81	0	18.731	0	113.564	0	0
ABL1	2394.58	1	1	1891.83	1	757.236	1	1	1	1
ABL2	1784.51	1	1	721.915	1	591.424	1	1	1	1
ABLIM1	4855.57	1	1	1	4577.08	2023.35	1	5125.18	1	1
ABLIM2	0	400.975	56.2123	84.6106	52.2044	203.727	0	0	7535.67	1898.08
ABLIM3	1	1	1	1766.48	1	2353.33	1	1	1	1
ABO	27.176	15.5515	0	15.0897	0	0	0	0	0	0
ABP1	0	0	0	0	0	162.378	0	0	0	0
ABR	0	0	230.691	1229.09	1072.52	1.42196	0	1295.31	0	3.3191
ABRA	0	0	0.689024	2.91352	6.28722	0	0	9.66792	0	0
ABT1	1	1606.63	1786.64	987.071	1140.71	697.689	1	1426.9	1	1
ABTB1	1	1433.23	1013.72	787.149	1	559.415	1	1	1	1
ABTB2	1973.07	1	1	1	1362.22	504.291	1	1	1	1
ACAA1	7895.68	521.374	6615.46	0	40079.1	7229.88	0	14363	0	0
ACAA2	16030.1	0	4565.88	0	50256.4	8722.01	67872.7	3188.23	0	0
ACACA	3635.29	2706.81	1	1	1	1668.18	9768.1	1	1	1
ACACB	2335.1	4054.26	1492.59	2380.57	7006.28	1510.79	14598.6	1206.87	0	14060.9
ACAD10	1	1	1	765.923	2482.21	1434	1	2959.85	1	1
ACAD11	3997.66	8.19507	648.892	0	8679.56	1278.32	4542.82	4542.75	0	0
ACAD8	1853.12	1	1	547.853	1866.62	599.73	1	1	1	1
ACAD9	1	1615.67	1119.04	824.003	2238.92	1605.82	1	1695.76	1	1
ACADL	495.496	0	0	0	2234.01	144.521	0	964.425	0	0
ACADM	10057.6	0	0	0	12136.2	2769.73	6834.44	4307.66	65947	0
ACADS	3962.66	5278.79	2372.84	2582.1	10589.1	1021.36	1814.13	4619.93	0	0
ACADSB	19738.8	0	0	4162.38	25950.7	3595.76	31260	13527.3	0	0
ACADVL	5413.49	7831.12	16491.7	13505.8	39463.5	9034.03	0	23947.9	0	0
ACAN	0	36.5652	105.288	32.3839	0	84.9712	0	0	5182.94	338.6
ACAP1	1	1	1352.77	1	1	1	1	1	1	1
ACAP2	1650.29	1	1	748.407	1	627.007	3823.66	1	1	1
ACAP3	1	2075.87	743.471	531.135	1	868.394	1	1176.9	1	1
ACAT1	16877.1	0	3427.54	7834.38	19387.3	6771.1	0	10937.2	0	0
ACAT2	3799.95	3965.04	4708.8	1736.35	0	1779.26	8785.13	3322.03	0	0
ACBD3	3415.16	1	1	1645.66	1	1246.94	1	1	1	7621.49
ACBD4	1843.57	1075	1132.46	65.5529	7859.3	1379.99	0	1803.39	0	0
ACBD5	3688.76	1	1	1598.08	3958.3	1455.66	1	2763.2	1	1
ACBD6	1	811.149	769.355	950.641	1	466.575	1	630.278	1	1
ACBD7	0	110.216	58.3488	39.446	0	9.93998	324.765	33.0802	362.568	0
ACCN1	8.57945	0	2.64612	5.69397	0	2.61691	31.3215	0	1810.85	0
ACCN2	0	635.979	242.519	0	0.995612	53.53	560.487	539.584	7395.02	0
ACCN3	0	53.2124	12.4673	33.1438	124.878	21.8476	206.84	25.7995	0	0
ACCN4	0	0	3.30644	1.95603	0	1.42801	0	22.2953	0	0
ACCN5	2.32213	1.84238	0	2.29402	0.351279	1.06885	14.8989	2.2054	0	0
ACCS	1	1	385.298	261.704	664.336	285.07	1	447.635	1	1
ACCSL	0	0	2.30666	0.964311	0	0.404338	0	12.8872	0	0
ACD	1	1	1099.94	134.289	1	411.493	1	1	1	1
ACE	619.089	0	38.2628	267.795	0	274.814	0	286.154	0	316.326
ACE2	0	0	0	0	4075.01	0	0	1096.11	25948.6	0
ACER1	18.0329	0	0	0	10.6882	0.790196	0	10.2117	0	0
ACER2	83.0222	1	1	1	1	36.1185	1	1	1	1
ACER3	1	1	1	232.465	1	185.504	1	1	1	1347.5
ACHE	0	242.512	351.214	235.554	241.492	145.982	0	0	0	3126.67
ACIN1	2721.25	3081.59	2113.18	2952.67	1	1940.9	1	1	1	1
ACLY	5040.97	1	1	2182.43	1	3532.15	17804.8	1	1	1
ACMSD	211.39	5687.13	1407.16	2050.8	7253	563.696	0	1635.36	0	5848.94
ACN9	1	770.463	200.467	1	703.784	339.966	1	584.368	1	1
ACO1	2834.09	7706.27	1582.13	5315.41	18855	2210.4	13848.2	3458.46	176104	7128.99
ACO2	1	10838.1	1	1	1	6366.14	1	1	1	1
ACOT1	1	1	1	1051.54	6303.84	1848.3	1	2812.42	1	1
ACOT11	0	11.5028	0	120.596	116.749	0	0	47.8614	0	0
ACOT12	0	0	0	464.519	3284.92	1157.68	0	869.513	0	0
ACOT13	1	1	2336.32	1	14226.7	1426.13	1	5811.96	1	1
ACOT2	511.066	1088.84	0	699.171	2996.14	891.322	1857.13	1407.13	0	0
ACOT4	1	816.51	415.211	296.76	1196.76	332.767	1	1	1	1
ACOT6	2.12596	86.0112	11.0901	14.6349	150.923	19.573	125.754	0	0	10.3743
ACOT7	1	2475.44	1953.1	1	1	1019.38	1	1	1	1
ACOT8	1	2041.22	2188.32	528.275	1	720.047	1	1	1	1
ACOT9	1	1	797.332	173.508	1	831.196	1	1	1	1
ACOX1	23351.5	4320.59	0	2129.52	22886.9	5674.27	32135.2	3633.21	78829.1	0
ACOX2	7474.28	1	2626.19	1	18106.1	1216.87	1	7309.56	1	1
ACOX3	781.967	824.289	966.325	577.777	1	627.714	1	1	1	1
ACOXL	2.85135	8.55861	9.80338	1.76915	0	1.4582	0.415836	0	18.1515	24.2469
ACP1	1	4801.22	1778.93	2274.14	1	2309.25	1	2127.15	1	1
ACP2	1	6492.25	4389.89	3225.16	1	2486.52	1	1	1	1
ACP5	0	0	2771.1	1144.16	0	1927.47	0	0	0	4405.18
ACP6	962.229	1	691.914	380.065	1	561.241	1	1	1	1
ACPL2	142.426	167.241	596.688	15.9721	0	203.297	1608.24	798.811	0	4.26231
ACPP	0	147.851	75.2523	0.146296	0	13.3805	0	0	0	230.477
ACPT	0	150.728	0	11.7123	0	9.69087	0	17.2946	0	0
ACR	54.7766	0	9.45392	0	53.6347	0.376886	0	34.7453	116.509	0
ACRBP	11.2761	0	69.6202	9.84229	68.2568	26.0989	163.224	63.1995	927.887	0
ACRC	1	1	1	14.4759	1	26.1553	1	31.9057	1	1
ACRV1	0	4.34738	4.24246	2.36003	0	1.63473	0	0.220123	257.312	7.01173
ACSBG1	0	0	22.371	0	0	0	0	324.679	0	0
ACSBG2	0	0.019933	1.59014	3.66886	3.491	1.10324	1.78812	2.31041	0	2.24939
ACSF2	1111.3	5160.22	2586.04	454.801	5439.81	1415.94	0	5422.93	0	0
ACSF3	1	1	845.216	425.655	1259.86	721.645	1	972.729	1	1
ACSL1	70405.3	0	10184.4	7819.57	43358.4	9988.54	0	8990.44	0	73176.9
ACSL3	1	4212.77	1	3705.64	1	2423.14	1	1	1	23141.7
ACSL4	7645.8	19901.8	0	29968.4	0	0	0	0	0	22781.2
ACSL5	20750	10072.5	815.032	0	17600.3	1125.72	0	15576	52343.8	0
ACSL6	1601.01	0	0	0	669.538	0	0	1122.37	19667.8	0
ACSM1	6742.57	2672.82	0	0	4834.78	853.842	5652.94	0	57.556	2813.62
ACSM2A	16959.6	0	950.256	0	46270.2	4588.33	0	20071.2	221906	0
ACSM2B	6028.91	50.0153	5777.7	0	50135.9	4680.41	0	22060.7	444837	0
ACSM3	5126.84	0	0	0	4460.84	289.847	1553.09	1712.78	0	0
ACSM4	1.14337	0.916453	1.00614	1.07312	0.704246	1.0746	1	0.965174	1	1.73273
ACSM5	5743.42	0	0	0	16331.6	791.563	0	5613.68	0	0
ACSS1	0	0	1584.71	662.686	0	527.259	0	0	0	1143.62
ACSS2	3132.4	13534.1	7954.06	1786.15	8098.42	1357.55	37299.8	6576.22	118100	0
ACSS3	7194.21	0	0	0	4680.24	613.714	0	7880.36	122550	0
ACTA1	10.3046	0	25.7345	7.30146	0	4.11954	0	13.2801	0	0
ACTA2	1	1	1	8794.69	1	1	1	8670.31	1	1
ACTB	1	1	212015	1	1	115539	1	1	1	1
ACTBL2	0	0.267484	0	0.563567	0	3.57465	0	0	0	105.317
ACTC1	0	10.4525	3.17675	24.9746	0	0	0	8.77405	0	0
ACTG1	1	1	58846.7	32125.2	1	62596.4	1	1	1	1
ACTG2	0	488.812	788.542	28.0928	15.602	195.141	0	65.1987	0	111.655
ACTL6A	1	1	749.029	598.881	1	805.231	4082.69	1	1	1
ACTL6B	0	1.0311	2.50371	0.842905	0	2.8084	0	6.512	26.221	0
ACTL7A	0.832333	1.20147	0.816072	1.197	0.913002	1.00046	1	1.34673	1	1
ACTL7B	1	1.47805	1.80017	1.39633	1	1.07787	1	1.18605	1	1
ACTL8	0	0	0	0	0	148.366	571.092	0.750635	0	0
ACTL9	0.996056	0.863272	0.995201	0.995552	1.18909	1.01018	0.862652	0.948362	1	0.951208
ACTN1	1	1	5590.78	1993.98	1	5203	1	1	1	1
ACTN2	1183.87	0	0	0	1775.06	0	0	3677.93	0	0
ACTN3	0	13.0754	3.11025	2.57512	0	4.7128	0	0	0	0
ACTN4	1	1	8599.12	11856.7	1	8493.67	1	7121	1	1
ACTR10	847.991	1	1025.23	944.917	1	835.184	1	1	1	1
ACTR1A	1	2726.16	3527.13	2623.17	2840.25	2080.58	1	3217.6	1	1
ACTR1B	1520.62	1255.38	931.203	1797.01	2104.23	1345.2	1	2006.4	53735.1	1
ACTR2	7112.31	1	1905.42	4704.72	1	3831.33	1	1	1	20214.4
ACTR3	3097.41	1	3640.91	2134.51	1	3079.15	1	1	1	1
ACTR3B	1	383.371	200.029	133.686	438.94	181.467	1	288.044	1	1
ACTR3C	1	334.803	1	122.252	1	175.585	1	259.468	1	1
ACTR5	1	702.405	450.083	1	421.293	219.065	1	458.619	1	1
ACTR6	1	1	609.618	336.392	1	538.045	1	385.472	1	1
ACTR8	1	359.712	558.347	265.595	1	401.701	1	292.738	1	1
ACTRT1	1	2.00801	1.20842	1.3841	1	0.998457	1	1.35744	1	1
ACTRT2	0.980669	1.18529	1.02794	0.97859	0.807573	1.03073	0.787986	1.1074	1	0.892092
ACVR1	1162.71	1	1	897.888	1	668.709	1	1	1	1
ACVR1B	1	2767.1	1	2063.93	1	1252.43	1	1	1	14461.4
ACVR1C	37.8652	197.742	34.1096	41.464	208.02	14.4636	86.2945	24.3964	0	0
ACVR2A	295.051	1	1	454.422	1	237.987	1	1	1	1
ACVR2B	354.914	88.2931	208.184	474.777	0	202.075	0	207.239	0	0
ACVRL1	1	1	637.539	705.117	1	214.513	1	487.94	1	1
ACY1	839.087	9877.06	8198.68	0	25955.7	5727.33	0	14828.9	219472	0
ACY3	0	1800.18	1140.23	360.794	2512.98	202.874	0	1347.65	0	0
ACYP1	1	1	166.094	1	1	70.3781	447.705	1	1	1
ACYP2	500.486	431.431	256.158	1	1288.98	164.503	1	494.984	1	1
ADA	1	1	699.257	1	1	281.695	1	1	1	1
ADAD1	1	1	1	1	1	1	645.8	1	1	1
ADAD2	0.44713	0	8.91258	6.25014	2.97118	0	0	1.88076	0	18.5963
ADAL	411.864	291.951	1	1	615.542	185.71	1	368.802	1	1
ADAM10	3304.28	0	0	1646.2	0	827.774	7316.59	0	25400.2	5910.6
ADAM11	0	0.126258	0	71.3	0	0	0	56.0982	0	0
ADAM12	1	1826.67	303.989	1	1	1	1	1	1	1
ADAM15	1	1	1	2446.24	1	2966.89	1	1	1	1
ADAM17	1	1	1	278.204	1	317.573	1	1	1	2600.03
ADAM18	1	3.30622	1	0.700845	1	1.56009	1	1.88035	1	1
ADAM19	363.107	2.32467	423.518	482.222	0	246.347	0	0	0	1034.93
ADAM2	1	4.54822	1	0.730882	1	1.41531	1	1	1	1
ADAM20	3.71005	1	1.9751	1.27578	1	2.17374	1	1	1	1
ADAM21	0	10.661	0	8.18079	36.0895	0.395867	46.9645	29.5656	0	0
ADAM21P1	2.67245	2.39092	0	2.75604	5.56914	1.17202	21.7335	6.36686	0	0
ADAM22	0	36.5992	9.12278	6.45643	0	13.87	3.55507	30.266	816.387	60.0817
ADAM23	0	338.842	573.357	0	0	20.8127	765.42	0	0	0
ADAM28	0	0	88.8727	16.4001	0	50.922	150.196	0	7665.64	735.265
ADAM29	2.27033	1	1.58238	1.18938	1	1.02872	1	1	1	1
ADAM30	1	1.32091	0.760038	1.05783	1	1.36602	1	1	1	1
ADAM32	0	0	0	14.0796	0	0.699885	0	0	951.219	20.9198
ADAM33	1	1	327.061	1	1	1	1	1	1	1
ADAM3A	0.965245	0.89997	1.36331	0.859388	0.824061	1.09938	1	0.91299	1	1
ADAM5P	1	0.999048	0.775479	1.34469	2.49403	0.809793	1	0.993348	1	1
ADAM6	1	1	116594	1	1	1	1	1	1	1
ADAM7	0.882437	1.32691	0.811696	1.23108	0.878564	0.998266	1.12623	0.775846	1	1
ADAM8	0	0	242.683	216.027	0	165.429	0	0	0	3393.99
ADAM9	0	0	793.971	181.243	0	1568.64	8094.26	0	116799	22677.2
ADAMDEC1	9.0174	0	421.955	0	0	48.4281	0	0	0	0
ADAMTS1	451.668	0	0	1671.98	0	470.108	0	890.442	0	3115.9
ADAMTS10	212.452	146.123	0	400.426	0	287.242	0	143.65	0	1305.26
ADAMTS12	0	0	136.329	15.012	0	34.3282	0	0	290.826	172.407
ADAMTS13	0	0	1.37826	326.008	0	147.636	0	291.205	0	0
ADAMTS14	0	0	212.862	0	0	48.368	0	0	0	80.7983
ADAMTS15	0	0	0	25.3598	0	5.35599	0	3.26595	0	89.2762
ADAMTS16	0	118.968	0	298.997	0	65.0486	0	0	0	0
ADAMTS17	0	0	0	37.231	836.988	434.101	1529.46	0	0	3776.63
ADAMTS18	33.4291	0	0	17.508	21.6901	1.61708	15.4931	4.73319	0	0
ADAMTS19	2.1904	8.7039	0.957653	0	0	0.170628	0	20.1944	0	95.7102
ADAMTS2	0	0	142.46	488.028	0	39.6844	0	8.86112	0	0
ADAMTS20	0	1.93592	0.722192	6.30191	0	0.289824	13.4963	1.07043	359.881	73.3718
ADAMTS3	0	0	30.0719	33.6473	0	15.5188	0	0	0	447.684
ADAMTS4	752.192	0	0	712.491	0	353.287	0	524.073	0	2895.23
ADAMTS5	158.137	0	0	107.848	0	160.415	1668.67	0	0	1008.84
ADAMTS6	0	24.0003	9.2313	60.2297	0	10.2313	0	0	0	191.334
ADAMTS7	0	0	4.3547	198.023	0	102.223	0	138.065	0	0
ADAMTS8	25.2801	13.5941	5.51443	17.5905	0	2.36025	0	1.93112	0	0
ADAMTS9	89.556	716.815	0	191.934	0	494.954	1933.2	0	34547.4	3826.44
ADAMTSL1	23.8035	0	28.6646	190.674	0	11.4325	0	264.427	0	0
ADAMTSL2	1669.69	0	0	1677.08	0	112.717	0	782.664	0	2767.08
ADAMTSL3	1358.6	0	0	639.785	1028.75	89.4133	0	930.363	3031.23	671.271
ADAMTSL4	4572.91	2087.58	0	1558.27	6609.26	456.173	0	1678.64	0	6423.27
ADAMTSL5	0	179.179	66.8958	173.89	63.596	108.999	1382.59	0	4846.44	764.732
ADAP1	0	0	0	866.082	0	0	0	0	0	0
ADAP2	1	1	917.797	1	1	252.404	1	1	1	1
ADAR	20445.8	1	5655.81	8531.98	1	6593.24	36873	1	1	1
ADARB1	365.507	1	429.216	463.202	1	127.539	1	636.244	1	1
ADARB2	0	0	0	6.05735	0	0	613.595	0	4877.77	0
ADAT1	591.253	0	0	13.0496	148.287	141.607	569.799	205.833	2304.44	665.53
ADAT2	0	256.561	90.8411	212.694	0	115.061	0	0	1062.44	0
ADAT3	0	377.226	164.706	48.2639	0	75.3448	0	0	0	0
ADC	1	1	124.301	1	1	59.1543	1	111.798	1	1
ADCK1	1	363.946	260.448	183.928	1	281.742	1	369.469	1	1
ADCK2	1	1	689.304	834.173	1	927.14	1	1669.71	1	1
ADCK4	1	1	891.598	667.158	1	802.412	1	1	102067	1
ADCK5	1	1	539.788	240.475	1128.4	450.805	1	1	1	1
ADCY1	1017.64	0	0	0	7219.99	0	6004.09	0	0	0
ADCY10	396.288	0	0	0	209.808	55.842	0	247.085	14.9949	0
ADCY2	0	0	0.154224	3.51215	4.30572	0	0	37.7123	0	0
ADCY3	0	0	276.641	551.032	101.013	183.201	0	273.046	28.8586	0
ADCY4	1	1	1	376.814	1	1	1	239.295	1	1
ADCY5	0	0	0	93.2232	0	96.0785	0	0	0	779.525
ADCY6	1	1	1	1508.53	1	852.096	1	1559.63	1	8942.8
ADCY7	1	1	856.146	1	1	343.579	1	1	1	1
ADCY8	0	0	0	0	225.331	0	0	836.817	18507.4	0
ADCY9	1	2159.52	1	1268.33	3150.55	1184.97	1	1	1	1
ADCYAP1	1	1	1	1	1	1	1	182.259	1	1
ADCYAP1R1	2.75682	0	0.18342	0.160315	1.7542	2.70814	0	2.0747	0	0
ADD1	5284.96	5363.43	3213.47	4629.08	1	3355.17	1	6623.33	1	1
ADD2	0	0	127.503	0	0	4.82782	1.64184	0	0	0
ADD3	2762.14	437.802	621.742	1112.33	0	462.383	3794.69	665.673	0	915.927
ADH1A	43908.4	0	14880.2	10109.5	51667	7820.09	0	22570.1	0	0
ADH1B	282564	55.118	0	0	413125	0	0	227416	677794	0
ADH1C	17369	0	24055.8	0	110745	3955.3	0	47288.9	0	0
ADH4	53194.3	0	19568.4	0	134299	5582.39	0	59407.4	0	0
ADH5	13015.3	1	5748.89	2942.74	12517.1	4940.97	1	11692.9	1	1
ADH6	28025.1	1	1	1	32643.7	1	1	37090	1	1
ADH7	36.303	101.043	0	0	29.7608	0	205.136	0	811.321	0
ADHFE1	974.369	0	33.8401	332.001	4994.48	649.147	0	2066.65	0	0
ADI1	1	1	12611	1	82201.4	7903.46	1	35546.3	1	1
ADIG	13.1831	0	0.408117	0	27.5189	0	0	23.9726	0	0
ADIPOQ	0	0	0	0	318.168	0	0	53.1386	0	0
ADIPOR1	9248.94	6214.14	1	3591.24	7744.84	3383.52	1	5136.81	1	1
ADIPOR2	12315.1	7335.42	219.936	4516.4	5433.16	1758.59	10440	4817.39	24340.3	31285.7
ADK	1	1	1623.11	1	3008.14	759.143	1	1812.83	1	1
ADM	1	1	1	1	1	929.527	1	1	1	1
ADM2	1	1	1	1318.37	1	320.443	1	1	1	6181.27
ADNP	4408.79	1	1	1793.39	1	1163.84	1	1	1	1
ADNP2	973.567	1	1	448.474	1	416.496	1	1	1	3853.16
ADO	1	1	344.556	471.873	1	378.593	1	245.197	1	1
ADORA1	0	0	0	0	124.708	162.16	0	104.3	17548.8	327.056
ADORA2A	372.57	1	377.169	360.607	1	58.2416	1	1	1	1
ADORA2B	0	0	81.8438	0	0	38.7185	366.104	0	2018.31	177.378
ADORA3	0	0	163.372	0	0	146.942	0	0	0	519.463
ADPGK	1	1	1726.42	601.624	1	756.365	1	1	1	1
ADPRH	1	1	152.259	234.028	1	186.781	1	1	1	1
ADPRHL1	49.6701	305.765	0	0	0	155.971	997.045	0	0	0
ADPRHL2	1	875.312	1769.34	333.353	1	954.207	1	1	1	1
ADRA1A	432.923	0	0	0	777.814	35.3235	0	7.95006	0	624.753
ADRA1B	185.651	2.24036	0	0	712.223	91.861	0	530.209	0	0
ADRA1D	0	355.158	16.9379	0	0	0	0	500.704	0	0
ADRA2A	0	0	1.88028	282.952	0	0	0	384.957	0	0
ADRA2B	122.55	0	29.9808	24.9508	248.178	30.0806	0	153.729	647.5	0
ADRA2C	0	1282.19	123.706	0	0	236.398	0	400.87	13692.7	0
ADRB1	0	0	0	1.32628	186.098	0.218816	0	46.3049	2489.03	0
ADRB2	683.497	34.4304	182.25	0	1449.87	56.0394	0	557.183	2760.75	0
ADRB3	0	0	0	2.62982	14.8656	0	0	1.08486	0	0
ADRBK1	2246.49	1	3727.27	2452.08	1	1419.86	1	1	1	1
ADRBK2	1501.78	1	817.894	1	1	1	1	4367.72	1	1
ADRM1	1	8474.72	7491.79	2236.85	1	4106.35	1	3501.7	1	1
ADSL	1	1612.28	1953.73	1	1	2073.89	1	1	74834.1	1
ADSS	2317.81	1	1	1408.69	1	897.367	1	1	1	5877.05
ADSSL1	285.405	2854.14	0	0	1025.6	508.926	0	0	0	3915.45
AEBP1	0	0	0	7255.61	7676.9	0	0	11797.5	0	0
AEBP2	692.401	1	215.635	496.905	1	290.655	1624.85	1	1	1
AEN	1	1	951.633	469.342	1	804.006	1	2122.68	1	1
AES	1	14906.9	9655.01	10270.1	13425	4603.47	1	1	1	1
AFAP1	0	0	0	650.904	0	220.594	0	0	5284.06	374.089
AFAP1L1	1	1	1	409.401	1	312.488	1	1	1	1
AFAP1L2	0	0	168.738	77.9976	123.9	71.9886	656.149	0	8402.21	179.62
AFARP1	12.7883	13.0201	0	0	47.1982	6.41274	0	10.0209	350.959	0
AFF1	2374.32	1	1	2318.89	1	764.583	1	1	1	1
AFF2	0	536.607	0	0	0	63.4819	0	0	0	4254.05
AFF3	496.476	0	0	493.057	0	262.156	1999.89	348.446	0	2072.77
AFF4	4966.25	1	1	3035.59	3541.66	1743.25	1	1	1	1
AFG3L1	1	1	1	270.454	1	146.476	1	1	1	1
AFG3L2	2143.74	1	876.962	1024.67	2561.83	2005.38	7476.08	2395.33	1	1
AFM	10359.2	0	1509.48	5973.03	20501.4	1106.55	0	3816.21	0	0
AFMID	4607.05	10373.2	3120.24	1	5880.1	2250.64	1	8229.8	1	1
AFP	0	0	242817	0	0	6463.89	0	0	0	0
AFTPH	2102.65	1	1	1848.4	1	838.836	1	1	1	7686.53
AG2	0	541.404	403.042	917.5	0	207.867	0	1625.23	0	5573.17
AGA	1	6769.71	1	1143.98	1	297.236	1	1	1	1
AGAP1	1	1	1	351.706	1	253.969	1	1	1	1
AGAP11	5.81242	0	0	23.9682	49.9842	0	0	16.2354	85.4207	0
AGAP2	385.07	1	457.494	101.996	1	1	1	1	1	1
AGAP3	1	2615.41	2182.46	987.338	4429.26	2111.93	1	1493.85	1	1
AGAP4	1	483.96	1	427.614	1	106.766	1	1	1	1
AGAP5	67.7715	38.3623	0	35.7037	37.4342	18.613	103.463	17.1885	339.04	69.7981
AGAP6	1	231.104	1	231.365	1	55.4672	1	1	1	1
AGAP7	1.76079	26.6536	8.64614	20.3019	0.95517	10.1737	0	8.3581	0	0
AGAP8	1	1	1	52.6157	1	10.3264	1	1	1	1
AGBL1	0.914822	1.36455	1.16829	1.02799	1.00073	1.01926	1	1.09299	1	1
AGBL2	19.0611	68.6795	0	174.362	0	0	396.085	75.3363	0	0
AGBL3	1	1	1	29.1837	1	11.1375	1	1	1	1
AGBL4	1	1	57.1608	1	1	1	1	1	1	1
AGBL5	1	2012.34	1142.71	1	1	742.287	5406.27	1112.51	1	1
AGER	1	1	96.0075	106.821	1	1	1	1	1	1
AGFG1	1	1	1	1362.49	1	1880.86	6207.58	1	1	10631.8
AGFG2	3648.07	5086.44	4202.3	1939.93	7641.5	2350	0	4335.57	57.9027	0
AGGF1	1038.51	1211.03	296.038	707.481	846.709	806.782	2391.33	536.82	1	1
AGK	864.299	1	205.326	443.056	1	493.091	1	628.7	1	1
AGL	1	1	1	1	8337.99	581.489	1	1	1	1
AGMAT	1	3821.16	1363.34	765.674	1	1904.93	1	2433.83	1	1
AGPAT1	1	6289.86	4492.28	1796.94	7520.71	2494.44	1	5072.53	1	1
AGPAT2	0	425.552	7042.28	7745.26	0	3095.12	0	0	0	8261.46
AGPAT3	5074.7	6422.17	1	5689.4	1	3237.35	1	1	1	1
AGPAT4	0	300.165	286.9	213.915	0	107.327	0	0	3866.28	564.689
AGPAT5	0	951.421	338.347	1347.45	0	562.324	2368.33	0	39056.7	249.652
AGPAT6	1	1	1	1	6117.32	4106.42	1	1	243709	1
AGPAT9	61.3214	2179.56	0	397.809	1993.74	272.979	203.103	0	10307.2	0
AGPHD1	1	137.291	61.9424	39.968	185.125	61.6184	1	91.4409	1	1
AGPS	2844.41	1	770.476	1167	1	1423.66	1	1	1	1
AGR2	0	0	5729.24	0	0	530.597	8117.63	0	0	25909
AGR3	0	50.01	0	13.2267	0	9.37909	0	0	0	185.945
AGRN	0	1901.92	0	6149.18	0	6762.74	0	0	0	71283.4
AGRP	13.5141	0	7.2164	8.77716	11.5939	0	0	0	0	0
AGT	1	415953	1	129573	1	55158	1	1	1	1
AGTPBP1	1	1	224.516	185.043	1	185.625	1	1	11269.8	1323.71
AGTR1	1	1	1	2405.72	1	538.978	1	1	1	1
AGTR2	0	0	0	0	23.7856	8.14775	0	0	0	0
AGTRAP	1	1268.74	1496.24	1	1	1005.14	1	1	1	1
AGXT	24009.7	76999.6	32272.9	56152.5	169491	672.883	72134.1	22419.8	0	0
AGXT2	1	1	1812.67	1	1	732.061	1	7101.53	1	1
AGXT2L1	1224.65	314.981	0	1083.9	18469.4	1041.18	0	0	0	0
AGXT2L2	1	1	738.789	768.062	1840.22	891.78	1	1	1	1
AHCTF1	5252.94	1	1	1316.87	1	978.423	1	2237.41	1	1
AHCY	1	32575.1	13565	5816.87	1	8169.56	1	12325.4	1	1
AHCYL1	3501.33	1	2467.13	1	5596.11	3645.87	16560.2	5376.73	1	1
AHCYL2	835.943	1	1	293.349	754.339	343.821	1	371.904	1	1
AHDC1	1	1	1	515.356	1	465.05	1	623.53	1	1
AHI1	269.252	442.835	71.3716	115.499	0	134.573	399.484	8.55338	0	1153.58
AHNAK	24664.9	1	1	22368.7	1	7925.61	1	1	1	1
AHNAK2	0	226.585	0	0	0	450.906	0	0	0	18897.6
AHR	7710.24	0	1324.84	0	7162.18	1685.02	0	3997.5	0	0
AHRR	326.136	79.2504	0	0	0	50.587	1383.6	0	11182.8	0
AHSA1	1	3631.56	3622.43	1264.22	1	2970.03	1	1	1	1
AHSA2	1	1	353.977	790.616	1	192.333	1	1	1	3702.41
AHSG	123624	17.5345	209968	94622.5	40767.5	43024.1	0	265799	873399	0
AHSP	0	0	0	0	75.554	0	0	0.60961	0	0
AICDA	24.31	1	7.63836	1	1	1	1	1	1	1
AIDA	1	2000.97	1892.44	1847.45	1886.94	1152.53	1	1	1	1
AIF1	1	1	4002.84	1	1	431.129	1	1	1	1
AIF1L	0	0	0	144.289	0	600.254	0	0	110719	426.426
AIFM1	1	1	4955.16	1	10178.8	3629.62	1	7029.01	1	1
AIFM2	1	3558.42	1415.4	1282.37	1	1435.41	1	1885.54	1	1
AIFM3	0	115.247	77.6704	28.0015	0	72.5693	217.265	39.495	0	0
AIG1	4622.6	5096.34	1977.43	5121.14	8024.07	950.266	1	1	1	1
AIM1	1323.98	1	1418.87	247.54	1	289.401	1	1	1	1
AIM1L	0	40.7151	97.2796	51.6623	0	109.19	0	0	2087.17	0
AIM2	1	1	297.592	1	1	1	1	1	1	1
AIMP1	1	1	1870.66	742.952	1	1324.75	1	1800.04	1	1
AIMP2	1	1	1363.36	1	2273.46	1146.98	1	2160.8	1	1
AIP	1	2822.55	4018.95	875.231	2129.43	1324.97	1	1	1	1
AIPL1	2.96587	0	5.05458	0.61844	0.579554	1.02413	0.0755227	0.87238	0	0.883058
AIRE	0	3.28761	0.0528667	6.3365	0	0.366578	2.35739	10.4486	0	0
AJAP1	0	0	0	0	0	18.8675	0	0	4568.13	0
AK1	0	1915.16	2038.63	982.799	4202.85	1058.11	0	439.941	0	0
AK2	1	6227.22	5933.44	1255.87	6122.44	3357.79	1	3448.97	1	1
AK3	10748.4	2695.81	1659.16	1059.29	10860	2296.22	0	7963.76	0	4992.15
AK3L1	1	2598.23	1455.48	1	1	1806.87	1	1	1	1
AK5	1	1	1	1	1	4.94281	1	1	1852.53	1
AK7	71.614	59.637	0.733113	11.5136	0	27.9431	254.747	44.1001	977.585	247.445
AKAP1	7836.29	1	1	2498.64	1	2442.14	1	2112.54	1	1
AKAP10	582.696	1	1	154.675	1	168.724	1	1	1	1
AKAP11	2537.26	1	1	711.593	1	404.043	1	1	1	1
AKAP12	0	19020.3	0	1188.44	4889.12	0	0	0	0	4714.88
AKAP13	4368.6	1	1	3227.59	1	1349.13	1	2470.95	1	1
AKAP14	0	3.66684	6.12782	1.13659	0	1.95708	0.591025	2.62064	0	0
AKAP2	1848.49	0	0	466.613	0	178.683	1472.37	315.897	0	1100.9
AKAP3	80.5497	0	6.70531	0	59.4195	11.0968	31.36	18.5165	0	0
AKAP4	1.16604	1.01178	1.18782	1.04601	1.19877	1.01878	1.49025	0.898002	1	1
AKAP5	1	1	351.917	1	1	1	609.329	1	1	1
AKAP6	387.154	0	0	0	577.062	67.7	554.018	135.61	2064.4	0
AKAP7	87.1525	0	0	438.568	0	519.989	459.715	525.939	29929.5	1127.01
AKAP8	553.059	527.758	700.319	757.466	1	542.203	1	670.556	1	1
AKAP8L	1	1652.25	1799.16	1171.16	1	1229.75	1	1	1	1
AKAP9	1119.39	544.779	376.598	1947	4371.49	838.464	14320	0	0	23364.2
AKD1	120.683	199.246	21.2928	73.2055	0	58.4987	0	10.208	805.711	43.9726
AKIRIN1	1271	1727.38	592.011	962.767	1	1177.35	1	1	1	10073.7
AKIRIN2	2393.52	1788.32	1338.04	861.261	1	897.748	1	1119.73	1	1
AKNA	1370.48	1	2933.67	735.804	1	1	1	1	1	5894.58
AKNAD1	1	3.20452	1.1768	1.17289	1	1.39037	1	1	1	1
AKR1A1	1	12435.5	11482.6	2915.44	9431.45	5729.47	1	7612.31	1	1
AKR1B1	0	0	2963.58	0	0	1302.11	3508.55	0	0	653.279
AKR1B10	0	0	0	21151	0	33043.1	0	0	327633	19706.7
AKR1B15	0	0	0	0	0	237.735	435.708	0	0	334.403
AKR1C1	1	1	54221	1	1	43459.3	1	1	1	1
AKR1C2	1	38297.7	1	1	1	23000.3	1	1	1	1
AKR1C3	1	25880.7	19810.8	1	1	21562.7	1	1	1	1
AKR1C4	4.23264	0	14616.1	0	915.032	11983.6	0	5941.2	0	0
AKR1CL1	53.7039	4.9825	17.5445	0	125.713	28.2423	69.206	34.7452	1652.71	0
AKR1D1	2041.98	0	4186.89	1360.96	5785.88	1396.47	7860.61	5079.42	0	0
AKR1E2	0	18.9556	0	19.6376	0	11.1634	0	1.8021	541.737	0
AKR7A2	1	2973.27	3014.7	1	3050.49	2009	1	2930.1	1	1
AKR7A3	0	0	0	0	23214.4	2618.75	0	0	161348	0
AKR7L	4.69464	0	297.614	210.138	1799.77	187.874	0	0	4740.63	0
AKT1	3894.38	1	2603.99	4809.63	4768.32	2243.08	1	1	1	1
AKT1S1	1	4564.82	3205	1369.31	1	2417.67	1	2360.79	1	1
AKT2	6922.13	3991.12	3145.24	2114.61	6125.63	2769.22	1	4690.99	353127	1
AKT3	219.544	0	0	261.197	265.43	175.331	0	0	17664.9	548.397
AKTIP	1	1	1	419.904	1408.02	688.044	1	1	1	1
ALAD	28117.5	1	1	1	37226.8	1	1	15830	1	1
ALAS1	28771.2	0	0	0	43097.4	4670.36	0	23759	149175	0
ALAS2	0	0	0	0	153.302	0	0	10.4054	0	10.466
ALB	2.68631e+06	0	3.56862e+06	2.27828e+06	3.32199e+06	513205	0	1.3462e+06	0	1.93661e+06
ALCAM	1	1	1	1894.02	1	4068.23	1	1	1	1
ALDH16A1	1	1	1769.27	824.512	1	1384.85	1	2026.47	1	1
ALDH18A1	1	4383.88	2184.23	2223.61	1	1576.13	1	1	1	1
ALDH1A1	40232	0	42847.4	0	130273	32174.5	102813	74387.3	2.24065e+06	0
ALDH1A2	0	56.6966	47.8938	207.765	0	50.1591	0	0	6757.27	476.033
ALDH1A3	1236.39	0	0	122.827	0	0	403.055	208.421	0	444.949
ALDH1B1	13723.4	0	628.704	0	19267.9	3321.08	0	4947.38	0	0
ALDH1L1	38535	13763.7	0	0	87412.2	15024.7	0	24514.5	1.44046e+06	0
ALDH1L2	1.42477	0	33.1813	70.7574	0	20.706	0	0	0	170.624
ALDH2	59480.4	25024.9	17839.7	8339.85	128049	14463	54797	65868.5	110153	0
ALDH3A1	18265.7	5878.93	4344.16	0	19721.8	661.113	47177.7	27401.9	686364	0
ALDH3A2	25775.1	3209.9	5713.17	697.2	26374.7	7638.13	12590.3	29058.8	73109.2	0
ALDH3B1	0	0	86.1885	622.687	0	526.42	61.3687	0	0	1805.74
ALDH3B2	38.7701	0	0	139.324	0	0	0	0	4286.96	147.476
ALDH4A1	1	1	1	1	38587	8936.72	1	47918.8	1	1
ALDH5A1	1	1	1	2162.35	23600.4	1	1	10855	1	1
ALDH6A1	10104.6	2134.52	0	0	16303.6	732.996	11957.3	4277.19	14782.2	0
ALDH7A1	1806.65	4402.52	2879.02	3500.6	12582	3847.36	8781.37	9702.86	119703	0
ALDH8A1	3820.8	2475.54	635.067	4272.91	6411.17	591.721	0	3784.84	0	7283.23
ALDH9A1	11682.8	1	1	1	15199.4	3660.78	1	6429.07	1	1
ALDOA	1	1	17842.2	1	1	21783.9	1	1	1	1
ALDOB	281620	22029.8	31008.4	123047	804283	4291.89	0	0	0	618737
ALDOC	0	13799	3988.52	420.265	0	2535.83	10782.3	278.52	84063.1	17880.3
ALG1	1	2152.71	834.864	384.596	1523.28	1169.67	1	927.406	1	1
ALG10	151.436	1	1	76.5513	1	68.9466	786.079	1	1	1
ALG10B	407.928	137.293	0	153.922	246.558	122.659	1435.74	74.2759	0	929.81
ALG11	1	1	17.9316	12.6473	1	21.5305	1	1	1	1
ALG12	1	2656.6	1	1506.65	1	1309.34	1	1	1	1
ALG13	656.887	676.363	550.523	461.666	953.438	481.075	1	629.181	1	1
ALG14	1	1004.21	519.482	364.253	727.647	409.714	1	435.104	1	1
ALG1L	0	820.905	912.342	330.34	499.045	0	2252.19	413.333	2680.6	58.7639
ALG1L2	1	1.90683	1	1.59736	1	1.15703	1	1	1	1
ALG2	2802.71	1646.25	779.694	1353.96	2466	583.906	1	1	1	10528.5
ALG3	1	6545.44	4702	1918.23	1	2738.52	1	1	1	1
ALG5	1	1	1798.58	664.872	1993.46	965.228	1	1276.22	1	1
ALG6	1	491.803	420.736	304.447	1	390.862	1602.82	500.453	1	1
ALG8	1	2318.11	905.903	1487.11	2356.01	1183.51	1	1536.58	1	1
ALG9	1452.63	1	487.306	926.082	1636.03	507.266	1	685.747	1	1
ALK	1.01738	0	2.74672	0	1.64518	3.25887	0	1.22536	48.3987	0
ALKBH1	285.674	180.255	334.827	138.907	1	202.883	639.558	249.983	1	1
ALKBH2	0	2208.59	1359.07	663.75	1597.09	572.602	0	121.827	15479.1	0
ALKBH3	1	391.043	592.463	102.871	1	363.021	1	1	1	1
ALKBH4	1	1	715.218	204.207	799.87	322.765	1	389.444	1	1
ALKBH5	1	3747.47	3999.45	1398.74	4533.33	1784.26	11482.5	5260.74	1	1
ALKBH6	1	967.652	459.898	237.1	1	236.982	1	413.003	1	1
ALKBH7	0	2699.06	4295.23	1693.29	4980.33	1204.25	0	3117.68	0	0
ALKBH8	438.316	1	98.5354	175.895	1	98.2126	1	1	1	1
ALLC	0	1.4732	58.8215	0	0	0	0	50.3403	0	0
ALMS1	1082.72	1	222.448	390.12	1	336.996	3957.87	1	1	1
ALMS1P	6.76183	2.05061	4.91885	5.67973	0.498488	0.983506	17.2615	5.13682	0	44.9645
ALOX12	10.9186	8.22089	8.46739	2.55563	1	4.15746	1	11.9525	1	1
ALOX12B	0	0	2.27947	0.0978484	0	2.67227	3.09517	0	0	10.2957
ALOX12P2	67.5812	98.2724	24.7568	38.7491	44.1874	38.859	0	0	0	128.189
ALOX15	0	28.8702	12.8965	19.5678	0	0	123.473	13.5376	0	0
ALOX15B	2.62117	0	0	239.87	0	125.378	2196.93	0	0	1238.18
ALOX5	4.83144	0	0	483.846	0	150.268	61.5619	0	0	2589.62
ALOX5AP	1	1	482.315	1	1	85.2774	1	1	1	8241.3
ALOXE3	0	0	0	1.55935	0.113306	4.43626	0	0	225.672	38.7503
ALPI	0	5674.39	3393.12	0	0	68.6166	0	0	0	5467.66
ALPK1	256.574	0	299.749	308.852	0	176.492	0	39.8082	0	2052.31
ALPK2	135.455	0	380.528	69.3558	387.692	441.499	0	1211.15	0	868.503
ALPK3	2.40958	1967.25	0	739.347	0	621.79	1042.57	241.428	0	580.987
ALPL	0	1100.77	1249.34	1961.12	10214.7	0	0	0	0	2256.08
ALPP	0	10.4235	0	1.91224	0	2.60183	0	0	0	12.117
ALPPL2	0	0	0.640152	2.88162	0.357411	1.2516	0	2.08708	0	97.7121
ALS2	1941.9	1	1	1126.79	1	619.821	4950.93	1	1	5556.78
ALS2CL	1	1	1	2069.44	1	1	1	1	1	19629.2
ALS2CR11	2.00245	0.713854	0	12.2769	2.36079	0.570872	0	1.96647	67.4332	7.55366
ALS2CR12	0	4.74975	3.19723	0.550687	4.347	4.61575	24.9051	0	0	46.3936
ALS2CR4	0	288.552	257.38	302.567	0	214.538	1741.21	43.2683	10488.8	799.636
ALS2CR8	304.674	0	0	86.0345	183.076	40.7549	249.759	95.223	0	0
ALX1	0	34.431	8.07692	0	0	9.35919	0	0	389.155	0
ALX3	27.2895	51.9763	21.9024	0.242703	0	26.5154	337.818	124.421	1468.39	191.484
ALX4	1	1	14.9273	1	1	1	1	1	1	1
AMAC1	1.45219	0.884542	1.13916	1.2001	1	1.02832	5.02664	0.771417	1	1
AMAC1L2	1	2.9836	1.951	2.25233	1	1.46721	1	1	1	1
AMAC1L3	1.39157	1	0.769078	1.26881	2.73033	1.03802	1	1	1	1
AMACR	18682	4132.87	0	0	30811.9	0	0	31450.5	351489	0
AMBN	0	0	0	0	648.216	0	0	0	0	0
AMBP	0	273971	300625	263684	786953	29972.4	0	168566	0	0
AMBRA1	1967.34	1	667.79	577.377	1	775.681	1	951.212	1	1
AMD1	1	1	651.103	1104.46	1	1531.06	1	1	1	1
AMDHD1	4897.85	11666.7	589.035	2730.14	7838.55	0	11839.1	1145.8	0	0
AMDHD2	1	1	819.373	1	1	760.059	1	605.831	1	1
AMELX	1.07702	1.01947	1.32554	0.973322	1.51899	0.962486	1	1.0703	1	1
AMELY	2.02354	0.514289	1.39254	0.961662	0	1.31233	0	1.5103	112.889	0.144229
AMFR	6169.69	5644.98	1	3302.85	7523.13	4816.33	1	1	1	1
AMH	0	14.7593	16.5078	20.7519	0	5.59409	25.8723	0	198.156	140.535
AMHR2	2.02749	17.8927	6.91782	0	0	3.1338	0	8.11598	1775.33	0
AMICA1	1	1	2007.17	598.008	1	1	1	1	1	1
AMIGO1	189.913	126.045	1	1	1	83.6532	1	85.0014	1	1
AMIGO2	0	46.2914	327.645	184.41	0	130.803	0	0	0	5633.91
AMIGO3	152.963	483.065	325.338	255.714	198.058	105.659	636.668	54.6102	114.112	1043.83
AMMECR1	341.484	1	290.45	136.313	1	290.485	1	1	1	1418.03
AMMECR1L	1244.3	1	1	786.22	1	411.991	1	524.781	1	4192.42
AMN	0	0	1782.75	1412.9	4020.11	127.416	0	3488.63	0	0
AMN1	357.557	1	1	197.243	1	108.313	1	149.594	1	1
AMOT	117.694	792.839	0	0	0	254.765	668.464	565.058	5970.75	82.802
AMOTL1	1789.19	0	296.804	2565.75	0	0	10789.3	1103.2	0	0
AMOTL2	1241.97	0	0	459.298	1026.53	796.774	3196.8	1258.37	13534.8	4711.57
AMPD1	9.39536	1	12.573	1	1	1	1	1	1	1
AMPD2	2600.79	1949.21	1659.56	1	3964.79	1740.71	1	2380.05	70294.2	1
AMPD3	1	1	177.412	1	1	128.286	1	1	1	1
AMPH	0	0	125.176	0	0	5.85856	21.1737	0	0	63.6926
AMT	194.866	1753.73	1825.08	640.109	3484.59	1026.55	1803.75	3606.32	21722.4	0
AMTN	1	1	1	2.16485	1	1	1	1	1	112.883
AMY1A	0	50.4755	8.03098	12.005	33.7863	0	0	0.772563	70.3448	44.6734
AMY2A	0	26.6194	3.97124	5.48912	11.242	2.87803	0	10.3424	0	0
AMY2B	433.6	1288.75	0	516.376	1885.97	0	0	0	5203.21	2094.17
AMZ1	0	153.956	46.1796	0	0	26.6515	0	0	0	793.158
AMZ2	1	1988.03	1411.02	399.689	1	1140.51	1	1	1	1
AMZ2P1	1	209.09	143.136	130.707	1	138.981	1	205.714	1	1
ANAPC1	1104.99	1	1	272.781	1	436.511	1	1	1	1
ANAPC10	141.852	1	96.4415	116.186	122.222	100.603	1	110.381	1	1
ANAPC11	1	11159.5	11850.2	1	1	3639.59	1	1	1	1
ANAPC13	1023.8	1647.23	1299.1	1039.24	1564.98	1297.92	1	1055.52	1	1
ANAPC16	1	2888.74	2565.12	2288.49	2558.83	2040.38	1	3616.19	1	1
ANAPC2	1706.67	2166.96	1712.22	1019.56	2714.96	736.148	1	1750.18	1	1
ANAPC4	1	661.568	596.399	497.79	1	328.253	1	424.228	1	1
ANAPC5	1	4467.07	4240.64	2204.93	1	2681.33	1	3292.06	1	1
ANAPC7	1	2623.3	1556.01	1062.18	1	1056.27	1	766.05	1	4553.1
ANG	0	0	10181.7	12234.1	101339	7980.59	0	14375.6	62538.3	0
ANGEL1	1237.71	1	1	1141.06	1	335.855	1	1	1	1
ANGEL2	1861.32	1	1	599.577	879.361	347.892	1	960.53	1	1
ANGPT1	0	0	0	143.769	0	83.4743	157.578	110.292	2738.29	353.423
ANGPT2	464.584	156.061	219.28	146.992	656.906	175.426	329.885	55.3204	0	1999.54
ANGPT4	0	0	0	2.37572	32.6272	0	10.9578	0	0	21.7583
ANGPTL1	883.908	0	0	333.518	0	155.01	0	0	0	167.983
ANGPTL2	1	1	1	867.031	1	1	1	3811.55	1	1
ANGPTL3	26344.1	0	6176.4	2550.75	20226.7	6473.15	0	18639.7	722657	0
ANGPTL4	0	10315.2	2998.41	6030.45	18048	1191.57	0	4418.24	227403	510.116
ANGPTL5	1	1	1	2.6701	5.06229	1	1	1	1	1
ANGPTL6	177.123	142.24	99.6043	49.2134	368.497	95.7081	0	45.5071	0	529.967
ANGPTL7	0	724.322	0	0	579.775	0	0	0	0	0
ANK1	0	0	207.285	0	0	8.85072	21.4279	0	7481.97	0
ANK2	0	0	399.905	80.7771	0	0	0	729.441	0	0
ANK3	0	0	0	584.842	0	38.8018	0	1180.34	0	676.656
ANKAR	77.3331	1	1	50.3575	1	15.2044	1	1	1	1
ANKDD1A	0	0	77.5595	148.204	19.6627	8.63245	0	0	0	208.772
ANKFN1	564.29	0	0	0	777.456	0	1976.06	2024.23	0	0
ANKFY1	1960.39	1	1025.36	971.479	1278.15	816.851	1	1919.66	1	1
ANKH	1	1	1	3841.37	1	1738.77	1	1	1	1
ANKHD1	3761.18	1	1	1941.53	4974.73	1496.37	1	1	1	1
ANKHD1.EIF4EBP3	1451.51	1	1	411.747	1	781.12	1	1	1	1
ANKIB1	1	1	1	728.942	1	649.833	3543.59	1	1	7287.28
ANKK1	4.86332	5.02788	8.25652	3.73372	20.0662	2.64299	0.13111	2.19498	249.3	0
ANKLE1	1	1	1	1	1	1	1	1	15048	1
ANKLE2	1	1	1215.92	1215.82	1	1193.93	1	1	1	7539.26
ANKMY1	304.265	1	140.506	223.721	445.482	175.451	1	280.546	1	1
ANKMY2	636.415	1	379.683	1	1	348.572	1	809.106	1	1
ANKRA2	1165.14	1	1	231.661	577.246	246.291	1	334.379	1	1
ANKRD1	0	0	0	104.998	0	144.413	0	0	0	3387.21
ANKRD10	2593.3	1	1	1603.63	1	1152.53	1	1	1	1
ANKRD11	2458.67	1954.14	1	1671.08	1	1616.31	1	1	1	1
ANKRD12	1642.87	1	1	1090.75	1	374.194	1	1	1	4300.07
ANKRD13A	1520.59	1	1402.49	1790.39	1	445.995	1	1	1	5855.78
ANKRD13B	1	1	239.41	1	1	80.3742	1	1	8882.35	1
ANKRD13C	644.133	833.764	207.725	332.072	565.725	330.58	1	1	1	1
ANKRD13D	0	301.057	834.952	627.046	0	294.516	0	0	0	3479.53
ANKRD16	1	1	113.556	169.304	1	224.378	1	245.745	1	1
ANKRD17	5083.19	1	1	915.918	1	1495.58	1	1	1	1
ANKRD19	0	184.994	604.535	106.709	108.378	71.9905	0	0	1036.29	0
ANKRD2	0	0	0	14.9589	48.9514	3.30365	40.9442	0	0	0
ANKRD20A3	11.3502	15.1594	0	8.41864	0	3.79007	61.9481	4.51364	14.6592	28.4653
ANKRD20A4	0	1.95505	0	1.69248	5.38057	1.99994	7.01641	1.84838	0	40.457
ANKRD20B	5.14064	13.7348	10.9918	9.2087	16.3561	3.6904	73.6127	14.9848	0	42.1649
ANKRD22	0	0	582.719	120.484	591.985	0	0	0	86675.2	3376.75
ANKRD23	1	92.8322	1	92.8612	1	22.8519	1	1	1	1
ANKRD24	430.246	0	222.407	0	643.758	75.134	0	278.982	0	0
ANKRD26	308.807	1	1	108.911	1	104.282	1	182.173	1	1
ANKRD26P1	0	49.4375	9.10771	0	15.9056	30.8	0	51.0607	2808.51	52.0108
ANKRD27	1001.91	1	1	531.563	1	542.722	1	1	1	1
ANKRD28	2440.76	1	1	1398.84	1	740.618	1	711.716	1	1
ANKRD29	361.348	167.261	0	0	508.713	129.011	1431.26	316.32	0	0.914745
ANKRD30A	0	14.2874	0	3.92623	0	0.467594	0	1.97878	0	119.527
ANKRD30B	0	0.178785	1.64333	1.20427	1.41093	1.81927	0	0	0	4.80826
ANKRD31	4.58676	1	1	1.10205	3.53181	1.74435	1	1	1	1
ANKRD32	1	183.114	147.933	72.5079	1	81.5665	570.759	1	1	1
ANKRD33	0	0	0	0	0	90.5847	0	0	0	0
ANKRD34A	23.7399	9.71475	44.7982	9.09922	10.5129	16.1957	193.276	21.1117	0	16.9429
ANKRD34B	0	4.22482	0	10.7249	0	0	146.607	26.7488	85.6845	0
ANKRD34C	4.82978	2.14224	3.37044	0	6.90062	0.00806894	6.2072	19.5819	0	0
ANKRD35	47.3575	526.002	139.693	0	192.525	91.4149	2.9282	295.391	0	1427.06
ANKRD36	1	1	1	124.345	1	48.7696	1	1	1	1
ANKRD36B	21.405	0	0	13.8265	0	5.71087	0	0	462.37	0
ANKRD36BP1	294.284	0	0	29.3272	5.05957	39.7542	1013.75	44.8332	0	433.391
ANKRD37	361.605	51.6589	0	0	2385.56	10.3034	0	569.826	6431.46	0
ANKRD39	1	894.051	846.697	378.173	1	386.539	1	1	1	1
ANKRD40	1957.77	1	617.926	634.829	1	1248.61	5918.97	926.545	1	1
ANKRD42	240.981	1	63.9334	64.6139	195.554	132.117	1	157.784	1	1
ANKRD43	1	1	1	1222.06	1	1	1	1	1	1
ANKRD44	212.233	0	105.776	22.4773	0	25.6886	238.254	0	1291.11	296.353
ANKRD45	65.5984	0	0	1.97391	0	9.1495	0	18.9785	0	416.811
ANKRD46	1398.67	0	198.218	596.083	2167.24	516.446	0	1616.17	6230.98	0
ANKRD49	578.565	1	252.35	330.653	1	130.562	1	1	1	1
ANKRD5	405.952	1	1	173.192	1	196.233	1421.91	1	1	1
ANKRD50	849.735	0	0	405.788	816.105	265.341	3950.35	577.271	18.5244	0
ANKRD52	1	1	632.902	1107.7	1	1050.8	1	1	1	9550.41
ANKRD53	9.90464	18.4326	21.4659	17.8971	14.332	8.13432	0	11.7465	0	0
ANKRD54	1	1105.05	1208.4	381.567	1	566.327	1	698.325	1	1
ANKRD55	15.6668	0	12.0153	9.97027	0	6.3967	0	0	0	0
ANKRD56	1314.96	0	0	381.5	1008.31	157.747	1417.52	289.881	0	24.0581
ANKRD57	2273.01	1	1	1	3267.09	1502.7	1	1	1	1
ANKRD58	1	1	115.201	1	1	19.327	1	1	1	1
ANKRD6	1	1	1	312.81	1	237.177	1811.23	1	1	1
ANKRD7	0	1.05285	4.86	0	0	3.38213	0	0	119.468	8.54799
ANKRD9	0	438.866	114.536	136.166	467.192	134.725	319.989	261.953	2.84911	0
ANKS1A	1	1	1	463.318	1	582.097	1	696.948	1	1
ANKS1B	111.404	0	0	0	0	30.9899	0	149.861	10335.3	0
ANKS3	1	1	487.111	270.676	1	368.989	1	1	1	1
ANKS4B	789.75	1260.9	423.646	123.435	2500.49	411.281	4161.37	658.19	6051.23	0
ANKS6	300.609	385.946	82.8936	563.033	0	277.72	892.629	49.3067	8123.08	248.286
ANKZF1	1	1904	958.41	816.131	1	766.821	1	579.409	1	1
ANLN	1	1	597.77	1	1	551.042	4730.85	1	1	1
ANO1	7719.75	0	0	2948.45	11812.6	0	0	0	12255.4	0
ANO10	1	1	610.625	435.239	1	914.595	1	1	1	8785.44
ANO2	0	102.505	103.096	0	0	35.0939	0	0	0	0.134071
ANO3	275.318	0	0	0	354.138	36.6984	0	0	0	414.047
ANO4	0	0	107.344	0	0	3.89366	0	0	488.105	109.507
ANO5	0	420.657	0	248.727	0	98.8067	1167.07	64.4774	0	2565.51
ANO6	8916.93	1	1	2404.67	6449.63	2855.17	1	1	1	1
ANO7	0	83.0972	46.2495	62.8296	0	51.124	338.458	0	1434.02	0
ANO8	436.732	181.235	0	242.598	560.309	241.763	206.961	151.603	401.774	1385.21
ANO9	0	0	47.5054	159.711	0	102.938	0	0	5610.16	1777.53
ANP32A	1	1	4624.64	3403.21	1	3160.73	1	1	1	1
ANP32B	1	1	6950.61	1940.71	1	3125.66	1	1	1	1
ANP32C	1	1	4.57024	3.55882	1	3.1801	1	1	1	1
ANP32D	1.73326	1	1.41287	1.11737	1	1.13911	1	0.777788	1	1
ANP32E	1979.17	1	1743.34	1173.35	1	1651.3	1	1	1	1
ANPEP	10094.9	4472.4	5085.48	29724.9	8909.61	9784.94	84092.7	29187.4	0	36492.5
ANTXR1	0	0	0	1558.98	0	187.126	0	352.017	0	1555.05
ANTXR2	1	1	1	1514.32	1	522.444	1	1	1	1
ANTXRL	0.965975	1.00637	1.11961	0.713935	1.54906	1.16839	1	1.34146	1	1
ANUBL1	481.939	1	1	177.428	1	92.1507	1	243.322	1	1
ANXA1	0	0	2483.1	629.34	0	948.151	0	264.69	0	0
ANXA10	0	0	474.008	238.789	4149.19	0	0	1927.5	0	0
ANXA11	1	1	2795.55	5124.45	1	4416.1	1	1	1	1
ANXA13	0	0	0	1306.03	0	1004.87	0	0	115697	0
ANXA2	1	1	11647.2	1	1	16420.5	1	1	1	1
ANXA2P1	1	1	1	1	1	76.7433	1	1	1	1
ANXA2P2	1	1	1	1	1	5072.1	1	1	1	1
ANXA2P3	1	1	4.79253	3.18657	1	6.73588	1	1	1	46.5198
ANXA3	0	0	0	150.743	0	73.1637	0	0	12581.3	2703.3
ANXA4	0	0	0	12846.1	0	3472.56	21532.8	0	135422	48060.9
ANXA5	1	1	1	3888.07	1	7323.18	1	1	1	55138.3
ANXA6	0	14429.2	10009.9	1134.45	26073	5035.4	0	12304.5	711590	0
ANXA7	6407.6	2999.17	2808.38	3535.34	1	3228.62	1	5486.59	1	1
ANXA8	0	0	0	0	0	135.549	0	0	41267.8	356.905
ANXA8L1	0.801614	1	1.17226	0.668126	1	1.47248	1	1	91.727	1
ANXA8L2	1	1	1	1	1	124.366	1	1	36650.8	1
ANXA9	0	0	0	2208.41	2622.28	928.407	7661.63	513.544	6378.96	0
AOAH	1	1	814.727	1	1	112.022	1	1	1	1
AOC2	64.2597	51.2906	11.0442	19.0369	59.0065	36.7586	203.015	0	986.016	103.718
AOC3	1	1	1	1315.26	1	1	1	965.36	1	1
AOX1	107011	1	1	1	85071.8	1	1	135134	1	1
AOX2P	8.19561	3.10243	0	0	4.14831	1.35969	6.80671	3.3099	0	6.87555
AP1AR	1083.27	1	1	639.561	982.455	282.738	1	1	1	1
AP1B1	1	2694.81	3380.53	1703.69	1	4133.14	1	1	1	1
AP1G1	4513.23	1	879.944	1227.4	2232.84	1752.36	1	1785.47	1	1
AP1G2	1	1	1	1747.13	1	1	1	1	1	1
AP1M1	1	5496.63	4318.98	2178.03	1	2805.11	1	4532.64	1	1
AP1M2	0	0	2888.83	0	0	647.927	0	0	0	0
AP1S1	1	1	2236.72	1	1	2004.03	1	1	1	1
AP1S2	0	0	686.722	0	0	257.34	0	648.959	0	0
AP1S3	0	218.161	0	118.54	0	75.3296	227.395	0	2670.97	1289.89
AP2A1	4844.05	5450.48	3355.06	2586.02	1	3119.78	1	3116.34	1	1
AP2A2	1	3274.62	1591.76	1808.97	1	2610.2	1	2532.73	1	1
AP2B1	6090.93	4182.61	2503.03	1323.97	1	3616.02	1	2766.78	204935	1
AP2M1	1	1	14188.3	3435.6	1	6646.35	1	1	1	1
AP2S1	1	4890.73	7338.35	1253.45	1	2785.14	1	1	1	1
AP3B1	1567.56	1902.43	718.233	718.828	1	1083.18	1	679.59	1	1
AP3B2	0	0	2.77778	20.589	0	0	18.447	0	0	117.66
AP3D1	1	8290.94	5715.14	3469.24	1	4047.55	22899.2	1	1	1
AP3M1	1786.4	1209.12	954.951	1266.64	1	1053.54	1	1448.46	1	1
AP3M2	244.231	2.94818	161.038	286.648	0	217.003	250.597	107.302	25824.9	1527.96
AP3S1	1811	2162.2	1945.51	1	1900.61	1507.56	1	1887.69	1	1
AP3S2	1489.18	1	922.402	1522.59	3585.04	1568.67	1	3050.96	1	1
AP4B1	1	591.771	611.715	169.01	1	401.249	1	1	1	1
AP4E1	531.764	1	159.418	291.073	1	220.051	1186.29	1	1	1392.64
AP4M1	1	1	347.788	152.427	1	362.05	1	1	1	1
AP4S1	95.8021	1	70.2419	50.5215	1	51.739	1	49.6297	1	1
APAF1	543.524	1	240.878	526.548	1	279.746	1	1	1	2037.99
APBA1	907.793	0	0	569.168	3355.11	30.4277	3681.85	309.202	0	0
APBA2	8.58589	0	0	148.945	0	25.7233	0	9.38672	1124.34	0
APBA3	482.466	538.093	687.678	371.207	791.433	349.326	1	471.685	1	1
APBB1	1	1	778.403	256.393	1	479.015	1	1	1	1
APBB1IP	1	1	893.051	1	1	1022.99	1	1	1	9189.53
APBB2	1082.65	0	207.158	439.087	3192.95	634.745	0	2556.73	24.3003	0
APBB3	1346.14	1453.91	94.2157	722.178	1575.41	209.545	1733.12	190.417	12543.1	0
APC	1529.48	1	1	567.68	871.983	428.64	2667.95	1	1	1
APC2	0	0	23.2163	8.89824	40.3102	20.2779	0	0	0	0
APCDD1	1149.64	4728.83	0	0	0	0	0	3948.84	79710.7	0
APCDD1L	1	1	135.316	1	1	1	1	1	1	1
APCS	636.03	37118.1	43814.9	0	54914.3	22996.4	0	83176.3	0	188633
APEH	1	1	5353.38	1626.44	6694.78	3627.78	1	4435.09	1	1
APEX1	3237.96	5565.21	3784.41	2517.03	1	3479.39	1	3516.96	109781	1
APEX2	1	1744.89	1152.53	433.198	1	921.649	1	613.374	1	1
APH1A	6838.75	9908.54	4166.96	7906.9	8684	5728.62	1	6226.21	1	1
APH1B	1	1	294.231	237.397	1	199.171	1	1	1	1902.52
API5	2442.83	2263.86	1439.76	1610.31	2260.18	1708.3	8718.28	1470.87	1	1
APIP	800.808	869.602	522.464	405.392	1	582.93	1	1065.4	1	1
APITD1	1	773.668	387.972	1	1	284.046	1448.81	351.669	1	1
APLF	16.1783	0	83.4466	96.2394	156.364	25.4412	383.111	35.1643	379.237	261.835
APLN	446.74	0	103.152	0	1515.39	177.826	0	1010.84	2683.95	0
APLNR	1	1	1	2097.42	1	1	1	1	1	1
APLP1	0	0	453.269	0	372.404	126.479	0	0	42563.2	2477.29
APLP2	41423.2	1	1	14246.6	1	16397.2	1	1	1	115884
APOA1	0	0	770503	420386	562981	0	0	0	0	0
APOA1BP	1	1	4820.79	3729.14	1	4274.69	1	1	1	1
APOA2	0	633621	721688	389209	1.29768e+06	177248	0	140.514	0	0
APOA4	0	69873.9	127534	0	0	9683.5	0	0	0	268724
APOA5	14473.8	2600.59	1496.92	0	63629.6	3316.14	0	11617.4	0	0
APOB	401050	53640.3	0	151069	444126	82345.1	0	82294.4	0	0
APOB48R	1	1	593.665	154.055	1	196.902	1	1	1	2228.88
APOBEC1	0	7.42279	2.13175	0.778665	0	1.63265	0	0.534645	0	20.1598
APOBEC2	0	4.01917	27.7387	0	0	6.98585	42.517	5.0769	144.379	0
APOBEC3A	1	1	75.8719	1	1	12.4589	1	1	1	361.908
APOBEC3B	0	229.33	401.908	294.753	0	92.4874	1199.05	0	0	0
APOBEC3C	1	1	470.378	1	1	62.6414	1	1	1	1
APOBEC3D	1	1	333.723	114.294	1	1	1	1	1	1
APOBEC3F	179.499	0	473.332	344.827	0	94.3309	0	16.9486	0	0
APOBEC3G	1	1	1465.28	1	1	1	1	1	1	1
APOBEC3H	1	1	65.4047	11.1316	1	5.64452	1	1	1	1
APOBEC4	1.16862	0.828231	0.947604	0.960997	1.07213	1.19886	4.20534	0.943858	1	1
APOC1	0	0	402471	154637	694344	42840	0	81694.7	0	0
APOC1P1	0	0	1034.28	1891.38	3656.91	0	0	0	0	0
APOC2	1	249076	164256	176139	1	1	1	1	1	1
APOC3	29855.6	77393.7	248044	110457	692553	26939.3	0	87165.4	0	0
APOC4	0	0	10745.9	0	63298.8	9.54729	0	36499.6	280449	0
APOD	0	0	181.94	118.325	0	0	0	420.823	0	0
APOE	0	634652	360959	310278	756748	47559.1	0	382697	0	0
APOF	0	0	4111.16	2575.01	12287.3	428.452	0	0	0	0
APOH	212859	135754	136533	71099.3	444364	78562	0	218025	2.90326e+06	0
APOL1	1	1	18745.3	1	12425.7	6051.15	1	1	1	58674.6
APOL2	1	1	7048.19	1012.49	1	2464.68	1	1	1	1
APOL3	0	971.765	6905.65	2456.85	1157.46	842.476	10737.4	0	0	0
APOL4	1	1	915.149	1	1	127.67	1	1	1	1
APOL5	138.917	128.21	0	28.9457	0	0	319.793	8.40868	0	65.4937
APOL6	7636.72	0	6249.36	3119.11	3673.54	2206.46	6608.81	0	0	7668.99
APOLD1	1403.73	0	0	1743.31	777.275	85.2051	0	2815.91	0	0
APOM	0	26401.1	31782.1	12741.7	16809.8	5353.89	0	0	123107	0
APOO	1	736.849	343.585	232.726	1	398.94	1	446.65	1	1
APOOL	827.031	0	0	45.0395	417.336	163.412	1988.3	253.238	0	242.384
APP	10363.3	0	0	21136.2	0	11699.5	15745.6	0	312827	95183.9
APPBP2	1833.79	1	528.667	345.529	1	681.823	3120.21	689.127	1	1
APPL1	1559.41	1	1	799.878	1	813.557	1	703.44	1	1
APPL2	1	1	423.064	656.363	1	597.716	1	1209.56	1	6971.09
APRT	1	1	11423.2	1	1	3463.66	1	1	1	1
APTX	538.029	888.554	1098.71	383.424	1180.13	480.36	1	595.869	1	1
AQP1	0	0	0	1798.92	0	7733.39	0	0	0	0
AQP10	0	399.881	10.4878	0	0	17.2815	0	30.5436	0	1912.03
AQP11	1044.2	574.767	517.905	31.9855	901.257	268.373	254.826	1193.6	2589.02	0
AQP12A	0.784522	1.59399	0.9327	0.973794	0.79727	1.04496	2.27356	1.05156	1	1.19815
AQP12B	0	0	2.24098	0	0	1.43001	48.7427	0.0127095	0	5.43587
AQP2	2.69072	1.33982	2.77417	0.229083	0	1.09463	0	4.51715	0	3.19431
AQP3	1868.24	1317.66	582.499	3131	0	1191.22	2846.99	0	0	8126.33
AQP4	0	0	0	0	250.038	58.2829	0	0	758.379	182.041
AQP5	0	43.9194	0	0	0	12.6585	0	52.9261	0	0
AQP6	0	1.53223	0	0	0	0	0	2606.22	0	0
AQP7	38.9676	225.464	72.5615	280.787	1150.6	73.2503	701.547	97.4656	0	0
AQP7P1	0	156.602	337.23	54.1858	453.837	197.665	0	1.54317	9155.84	0
AQP7P3	0	0	126.266	0	56.9203	35.0256	0	0	0	0
AQP8	0	0	252.21	4.73174	1641.73	19.6537	0	1.01452	0	0
AQP9	59941	15605.2	0	0	87062.7	0	0	88254.6	744643	0
AQPEP	0	25.0578	12.6382	9.38099	0	3.34086	51.3399	3.01575	0	56.2372
AQR	1342.66	1	237.756	482.33	1	503.481	2465.86	421.49	1	1
AR	1692.07	0	0	0	1956.39	0	0	882.603	237.011	0
ARAF	1	3652.83	2714.25	2322.66	1	2039.73	1	1795.37	1	1
ARAP1	1	1	4364.27	2494.98	1	2492.35	1	3303.06	1	1
ARAP2	134.129	0	334.681	427.935	0	134.389	399.708	0	0	2531.18
ARAP3	1	1	1	460.693	1	182.159	1	1	1	1
ARC	0	0	31.5127	3.84763	0	6.9348	102.492	5.64615	3443.95	0
ARCN1	7914.77	3534.58	2321.01	3305.53	1	3041.85	1	1	1	15435.1
AREG	0	0	144.412	0.0251523	0	32.5912	0	0	833.052	2050.52
ARF1	16687.5	22904.3	7901.3	17151.5	18623	11189.9	1	10851.1	1	1
ARF3	1	3297.09	3406.93	2818.41	1	3248.98	1	2699.97	1	1
ARF4	1	9519.6	4343.92	2743.7	1	6057.23	1	1	1	34312.7
ARF5	1	4593.33	4841.8	3282.3	1	3397.5	1	3009.2	1	1
ARF6	4143.52	1	2290.28	2968.55	1	2660.52	1	1	1	1
ARFGAP1	1	3531.14	4704.18	1692.92	1	1926.7	1	1	1	1
ARFGAP2	1	4861.85	3744.61	3056.86	4327.96	2064.78	1	3274.4	1	1
ARFGAP3	2170.64	1	1	1550.83	1	1544.95	1	1	1	12394.1
ARFGEF1	1	1	1	1633.09	1	1397.29	1	1	1	1
ARFGEF2	5812.74	1	1	1594.77	1	1533.44	11369.3	1	1	1
ARFIP1	1056.48	1	1	741.032	1	465.358	1	404.307	1	3286.03
ARFIP2	1	3535.27	2022.36	734.483	1	1374.05	1	1252.76	1	1
ARFRP1	1	1780.26	2521.65	951.6	1	1270.96	1	1312.07	1	1
ARG1	0	50485.2	0	20015.8	13583.4	5572.09	0	0	0	0
ARG2	1	9497.44	1	1	1	1	1	1	1	1
ARGFX	1.21671	1	0.80606	1.24532	1.85862	0.983458	1	0.938259	1	4.74253
ARGFXP2	2.17454	1	1	1.88141	1	1.40411	18.2062	1	1	1
ARGLU1	2556.83	1480.77	1	1765.06	1	827.243	1	1	1	1
ARHGAP1	1	1	1	2887.96	1	1856.49	1	3024.24	1	1
ARHGAP10	0	41.1289	330.182	0	434.234	205.16	0	35.2624	0	680.112
ARHGAP11A	0	140.878	700.624	133.751	0	270.175	4013.73	0	14843.7	1475.69
ARHGAP11B	9.82336	0	13.7368	13.4515	0	11.7299	278.364	0	0	82.2184
ARHGAP12	2054.45	1	1	771.023	1	780.581	1	1	1	1
ARHGAP15	101.032	0	459.298	148.241	0	0	0	12.8567	0	0
ARHGAP17	831.548	1	1065.57	849.112	1	957.236	1	903.569	1	1
ARHGAP18	14.2275	0	452.599	375.394	0	312.212	193.556	172.549	0	666.551
ARHGAP19	1	1	290.095	434.441	1	150.299	1	238.239	1	1
ARHGAP20	0	0	21.4214	52.1361	242.512	0	112.975	0	0	0
ARHGAP21	2208.61	1	1	1063.2	1	1209.27	1	1	1	1
ARHGAP22	1	1	189.965	1	1	65.1485	1	1	1	1
ARHGAP23	1	1	1	747.13	1	147.056	1	1	1	1
ARHGAP24	0	377.627	0	273.059	246.215	206.384	92.9089	653.53	0	546.859
ARHGAP25	565.5	1	1340.72	1	1	96.8328	1	1	1	1
ARHGAP26	222.456	448.693	310.426	401.061	286.331	300.077	995.97	291.968	0	2269.19
ARHGAP27	50.9056	0	262.038	658.159	0	260.468	0	0	10552.5	1694.71
ARHGAP28	0	0	0	84.2836	179.622	5.48817	0	33.955	201.08	0
ARHGAP29	1	1	1	1087.99	1	1209.64	1	1	1	1
ARHGAP30	1	1	2463.13	1	1	185.072	1	1	1	1
ARHGAP31	51.3576	0	272.63	392.014	0	192.023	0	333.161	0	0
ARHGAP32	1415.78	0	0	264.379	927.294	231.419	689.929	414.399	7926.65	276.162
ARHGAP33	0	454.509	281.02	255.174	77.6244	100.004	463.168	14.8236	7602.84	624.013
ARHGAP36	0	0	223.145	152.577	0	0	0	141.841	0	0
ARHGAP39	1	1	1	86.7935	1	190.239	1	1	29168.8	1
ARHGAP4	0	0	2943.26	395.264	0	1128.71	1095.11	0	0	0
ARHGAP42	461.945	0	0	68.9762	548.607	163.881	1093.63	64.8843	0	414.032
ARHGAP5	3580.71	1	1	1188.04	1761.22	869.575	7578.6	1	1	1
ARHGAP6	1	1	1	125.394	1	17.4601	1	1	1	1
ARHGAP8	0	0	0	98.396	0	47.6069	0	0	1018.99	0
ARHGAP9	1	1	1403.47	1	1	1	1	1	1	1
ARHGDIA	1	22310.7	16375.1	6793.82	1	7178.27	1	1	1	34806.6
ARHGDIB	1	1	9465.45	1644.43	1	1373.63	1	1	1	1
ARHGDIG	0.562348	0	2.75893	18.0601	0	0	0	0	0	12.708
ARHGEF1	3318.11	1	4234.54	2300.56	1	1286.07	1	1	1	1
ARHGEF10	36.9646	0	0	302.319	0	91.2714	0	17.8635	13015.9	340.463
ARHGEF10L	5403.32	5268.2	1	4766.86	5974.59	1196.63	1	1	1	1
ARHGEF11	5201.91	1	1	1553.06	1	1113.36	1	1892.09	1	1
ARHGEF12	15535.1	1	1	5206.71	1	2626.99	1	5413.87	1	1
ARHGEF15	1	1	1	542.915	1	91.4596	1	526.349	1	1
ARHGEF16	0	636.169	0	506.366	0	552.479	0	0	4618.03	3401.79
ARHGEF17	1	1	1	1075.22	1	303.169	1	876.961	1	1
ARHGEF18	1732.94	1	1449.54	1573.1	1	1056.46	1	1	1	1
ARHGEF19	1	374.267	147.248	1	1	129.029	1	1	1	1
ARHGEF2	0	125.963	1089.94	1026.86	0	955.83	0	0	0	12027.4
ARHGEF3	2475.06	0	758.363	351.4	0	116.811	0	835.389	0	31.5959
ARHGEF33	1.50162	8.83546	12.5666	3.23553	9.15091	2.60121	0	7.77153	0	4.78167
ARHGEF35	736.611	1	1	229.186	1	444.678	1	1	1	4504.08
ARHGEF37	619.408	0	0	0	971.269	319.35	1045.76	488.598	0	522.931
ARHGEF38	0	0	0	17.658	0	0	0	0	23.0832	83.8919
ARHGEF4	0	0	208.457	57.3492	0	15.5213	0	0	0	397.538
ARHGEF5	1	1	1	547.22	1	510.181	1	1	1	4819.41
ARHGEF6	631.948	0	828.831	79.8476	0	220.457	0	255.316	0	164.898
ARHGEF7	1917.4	1	1	1459.17	1	763.382	1	1	1	1
ARHGEF9	537.247	1	380.093	233.185	841.477	181.249	1	930.1	1	1
ARID1A	4863.71	1	1415.92	866.585	1	1367.33	10839.9	2226.89	1	1
ARID1B	2958.63	1	1	871.835	1	663.792	1	1	1	1
ARID2	947.97	1	1	557.921	1	255.005	1894.83	1	1	1
ARID3A	0	229.239	661.626	319.203	0	126.372	0	60.6458	0	0
ARID3B	269.357	1	202.415	263.757	1	65.1204	1	1	1	1
ARID3C	18.0721	33.1371	0	23.865	170.725	8.89074	209.712	0	0	0
ARID4A	1777.24	1	1	668.916	1	169.559	1	1	1	1
ARID4B	3742.98	1	1	935.371	1	494.098	1	784.733	1	1
ARID5A	1	1153.58	2145.24	581.414	1	708.554	1	1062.09	1	1
ARID5B	753.357	0	461.011	648.83	0	422.841	0	53.4116	0	1149.61
ARIH1	3402.58	1	628.289	682.332	1580.67	1039.63	1	3032.79	1	1
ARIH2	1068.18	2157.23	1723.99	1374.49	1626.13	1276.24	1	1566.54	1	5177.5
ARL1	1579.41	2372.66	1225.68	2196.11	1	1815.56	1	1704.55	1	11175.7
ARL10	17.8085	0	8.58617	7.76418	0	11.8784	30.4186	22.484	515.099	23.752
ARL11	0	0	119.76	0	0	38.4918	16.2524	0	0	117.148
ARL13A	0.915592	1.41222	0.439568	1.46818	1	1.15171	1	1.3978	1	1
ARL13B	351.908	1	1	126.214	1	125.29	935.269	1	1	1331.1
ARL14	0	0	0	0	160.979	62.927	1955.69	0	8179.09	1289.12
ARL15	879.457	1	1	430.775	1	105.134	1	276.786	1	1
ARL16	1	1477.05	1470.26	542.758	1	679.497	1	1	1	1
ARL17A	1	96.6263	52.1378	89.5631	1	59.3618	1	1	1	1
ARL17B	8.11546	3.07331	0.935942	4.28793	6.56776	2.10589	6.44776	0	129.999	19.8012
ARL2	0	1311.87	1744.56	730.386	0	972.509	0	0	79664.7	0
ARL2BP	992.102	1038.2	1	1126.57	1	1277.26	1	742.928	1	1
ARL3	1	1120.99	906.202	202.501	1	511.728	1	589.509	1	1
ARL4A	1	1	1	1	1	296.131	1	3020.52	1	1
ARL4C	0	0	2612.27	462.593	0	713.316	0	0	0	3284.98
ARL4D	1691.93	1500.01	2791.94	0	4819.81	536.78	7059.37	1647.73	0	0
ARL5A	1768.06	1	1	864.348	1	636.087	1	694.727	1	1
ARL5B	1059.01	0	0	572.026	0	218.44	1275.54	0	0	2801.72
ARL5C	1	1	1.08151	1.69905	1	0.980005	1	1.47649	1	1
ARL6	51.9508	1	1	1	1	40.4522	1	1	1	1
ARL6IP1	1	1	1	5873.11	15212.6	6111.27	47660.1	1	1	1
ARL6IP4	1	1	12070.9	3636.52	1	4620.62	1	6465.99	1	1
ARL6IP5	2407.51	1	2933.12	539.219	1	1963.78	1	2832.04	1	1
ARL6IP6	1	1	204.071	183.5	1	174.484	1	1	1	1
ARL8A	2288.67	1	1	1950.52	1	1515.26	1	1	1	1
ARL8B	1	1863.9	1893.57	1198.87	1	2105.05	6037.62	1786.94	1	10414.3
ARL9	1	1	1	1	1	4.69977	1	1	1	1
ARMC1	1249.11	1	1	592.927	1	924.241	1	1115.31	1	1
ARMC10	489.858	681.529	374.778	452.027	1	699.666	1	457.228	1	1
ARMC2	1	1	1	32.8567	1	22.4619	1	1	1	1
ARMC3	0	0	1.75461	0	0	4.0912	0	0	727.446	0
ARMC4	0	0	0	0	0	0	0	201.631	387.101	33.0429
ARMC5	0	737.362	1857.49	45.4277	3646.23	395.795	0	970.715	0	0
ARMC6	0	2997.61	2784.99	41.7374	7569.7	1228.13	0	0	1802.05	115.647
ARMC7	1	1	1013.32	390.348	1	634.578	1	1	1	1
ARMC8	945.608	1	365.73	363.269	1	545.001	2438.71	359.802	1	1
ARMC9	1	1	160.275	1	1	116.844	1	1	1	1
ARMCX1	0	34.6963	147.579	72.1983	0	146.67	0	92.0847	0	0
ARMCX2	0	0	175.379	111.439	0	117.764	372.228	64.3644	8448.83	0
ARMCX3	0	1222.57	0	977.803	0	789.75	0	51.8335	954.794	12519
ARMCX5	748.891	1	151.678	175.379	1	248.012	1	1	1	1
ARMCX6	0	0	133.345	91.4433	0	95.6532	0	0	2181.84	592.034
ARMS2	0	0.938209	0.271228	3.09052	16.6171	0	0	4.16429	0	0
ARNT	6030.57	1	1	2573.81	5796.89	804.057	1	1	1	1
ARNT2	2.09288	0	0	243.416	0	127.907	1729.4	0	17538.4	1985.28
ARNTL	1400.19	28.5917	581.765	38.0002	1174.65	190.129	1032.26	208.881	0	1389.02
ARNTL2	0	0	46.1897	70.0305	0	100.881	1531.11	0	0	1370.34
ARPC1A	1	4919.68	3522.63	2810.02	1	4167	1	1	1	1
ARPC1B	1	1	7118.9	2782.59	1	5571.75	1	1	1	1
ARPC2	1	1	6879.93	2610.63	1	4055.11	1	1	1	1
ARPC3	1	1	11240.6	4386.31	1	4498.77	1	1	1	1
ARPC4	1	1	9355.99	1899.36	1	4174.69	1	1	1	1
ARPC5	4546.49	1	4730.64	3466.69	1	5353.77	1	5827.75	1	1
ARPC5L	1	1606.25	1872.12	1034.24	1	883.176	1	1	1	6863.86
ARPM1	1	1	45.9373	34.8076	1	66.9537	1	97.8807	1	1
ARPP19	4814.25	1	1	1876.66	1	2573.41	11426.6	1558.85	1	1
ARPP21	32.7807	342.263	0.685642	0	38.9721	17.6514	22.4382	0	0	726.861
ARR3	1	1	6.1874	1.06081	1	0.807992	1	1	1	1
ARRB1	0	0	544.167	39.9319	1214.21	426.154	0	0	7508.24	301.539
ARRB2	1	1	3397.68	1448.31	1	980.461	1	1	1	1
ARRDC1	1	1	1128.49	1251.48	1656.11	578.614	1	1	1	1
ARRDC2	0	0	0	3637.37	0	1422.96	0	0	0	1959.08
ARRDC3	5878.27	0	278.803	1450.04	3163.51	1177.85	9175.05	947.774	0	10822.9
ARRDC4	1693.1	0	0	748.237	2961.45	475.305	0	121.846	0	15.1017
ARRDC5	1	1	23.064	1	1	1.76543	1	1	1	1
ARSA	1	4228.66	2076.13	1	1	2465.85	1	4871.18	1	1
ARSB	1	1016.32	590.603	257.484	1	515.257	1	593.034	1	1
ARSD	6027.19	4310.31	1	1	8209.43	1847.42	1	1	1	1
ARSE	1	7187.36	1	1	8045.5	3995.98	1	1	1	1
ARSF	256.175	458.053	0	193.879	0	0	0	0	0	43.41
ARSG	328.979	345.072	0	105.738	111.071	29.6775	0	37.3223	2536.82	48.0585
ARSH	1.02238	1.25038	0.766107	1.14279	1	1.1173	1	1.19185	1	1
ARSI	0	0	147.303	0	0	71.2442	0	0	0	263.749
ARSJ	0	0	155.607	23.4898	0	98.0212	705.964	0	2622.72	1673.72
ARSK	1	394.193	1	1	531.343	180.129	1	1	1	1
ART1	1.98267	1	0.728194	1.38928	1	1.17278	1	0.888627	1	1
ART3	0	41.5903	49.4069	1.19306	0	0.967356	29.7015	0	0	0
ART4	221.379	0	0	418.963	464.174	154.641	563.848	0	0	413.175
ART5	0	18.5222	36.3756	0	0	14.6059	0	0	0	0
ARTN	0	0	10.8466	18.4667	0	12.5073	0	0	0	141.902
ARV1	1417.57	1990.31	257.689	652.76	1060.03	354.864	0	482.352	8050.92	2177.46
ARVCF	1	1	1	583.737	1	419.837	1	1	1	1
ARX	0	0	0	2.78088	48.107	0	0	2.57289	0	0
AS3MT	0	4804.29	1838.95	3986.58	1992.35	1012.85	0	4485.98	84428.3	0
ASAH1	0	2839.24	1165.86	2360.87	0	2085.76	0	6485.75	0	17253.4
ASAH2	44.9379	0	0	3.39725	85.3782	22.6476	28.3707	100.96	0	116.471
ASAH2B	42.4686	1.25368	0	0	39.0354	8.80672	150.773	8.03574	0	4.68445
ASAM	0	0	117.861	0	0	1.52013	0	0	0	0
ASAP1	1	1	1	832.382	1	1046.94	1	1	1	1
ASAP1IT1	0.965007	1.02969	1.09926	1.09302	0.806109	1.01317	1	0.990143	1	3.34829
ASAP2	963.741	317.24	0	0	1376.87	353.976	3892.3	790.617	8822.18	4.56823
ASAP3	1	1600.6	496.076	1	1	796.89	1	1	1	1
ASB1	1	1	495.787	440.291	1	383.465	1	1	1	1
ASB10	1.42469	1	1.25032	0.993304	1	0.876367	1	1	1	21.1118
ASB11	0	0	5.89093	0.126283	0	1.57808	0	13.7108	0	0.20173
ASB12	2.14247	0.95968	3.19866	4.17292	4.8437	1.39355	9.1006	0	0	3.06498
ASB13	1	1	1526.32	1	1	1668	1	2486.78	1	1
ASB14	0	4.63761	1.18632	9.97819	3.85388	5.34629	0	17.3317	0	5.57387
ASB15	0	0	0	0	80.864	0	0	0	0	0
ASB16	43.6794	0	0	23.8431	48.0968	12.737	117.791	16.5192	0	69.4908
ASB17	3.30806	1	0.934246	0.676637	1	1.13916	8.56241	1	1	1
ASB18	0.949571	1.22142	1.01692	0.943454	0.707223	1.08617	1	1.08348	1	1
ASB2	1	1	335.369	1	1	1	1	1	1	1
ASB3	562.047	1	249.198	146.817	1	186.613	824.001	1	1	1
ASB4	1	1	1	1	1	1	1	247.713	1	1
ASB5	14.0516	0	0.580643	0	8.69287	2.20558	0	0.119384	0	0
ASB6	1	1043.88	785.934	670.977	1	562.626	1	1	1	1
ASB7	762.052	93.2435	229.226	366.492	27.4308	252.499	2286.6	753.717	0	189.049
ASB8	1363.13	1	506.711	616.79	1182.72	681.808	1	1402.36	1	1
ASB9	215.31	235.329	494.703	136.198	0	220.547	3154.07	460.654	0	0
ASCC1	1	1	350.723	404.693	1	423.794	1	674.086	1	1
ASCC2	1	3689.79	1836.76	2133.01	2416.93	2292.91	1	1	1	1
ASCC3	2069.73	1	1	1733.6	1	725.4	9393.79	1	1	1
ASCL1	0	522.753	83.5062	0	1027.18	0.0787118	556.705	0	0	167.301
ASCL2	1	314.848	130.355	1	1	1	1	1	3751.79	1
ASCL3	1.62749	0.857166	1.03305	0.931691	1	1.17998	2.99837	0.722909	1	1
ASCL4	1	1	2.89966	2.38554	1	0.823785	1	2.81168	1	1
ASF1A	934.852	1	447.38	348.016	1	552.334	1	1	1	1
ASF1B	0	1305.16	948.04	31.2844	0	290.781	4472.4	0	30122.8	729.977
ASFMR1	10.469	0	1.06635	0	10.7282	1.33923	18.5249	2.98345	8.03421	0
ASGR1	6501.82	16475	28861	17110.8	49964.6	3505.86	0	34828.9	0	0
ASGR2	1	1	33714.2	32466.7	50245.9	1	1	27038.6	1	1
ASH1L	5263.12	0	0	897.204	1920.29	788.546	6357.58	829.651	7251.45	1873.07
ASH2L	955.019	1	969.247	365.244	1	704.708	1	1	53196.3	1
ASIP	2.41394	6.17363	9.46401	0	3.928	7.52769	0	5.80531	0	0
ASL	0	42869.1	0	10530.6	13782.7	4970.4	0	5356.63	0	0
ASMT	0	1.26959	3.94486	2.63774	0	1.2667	0	1.50642	0	0
ASMTL	1	1	1	755.511	3664.7	1086.09	1	2456.89	1	1
ASNA1	1	2064.46	2929.01	1	2033.51	1967	1	1877.03	1	1
ASNS	0	0	495.321	213.728	0	450.402	0	0	0	1735.71
ASNSD1	1654.72	1402.43	1196.01	674.404	1317.15	1030.87	1	1209.38	1	1
ASPA	0	0	6.95032	10.4457	335.419	6.98862	71.0697	177.916	0	0
ASPDH	1	1	1811.56	1	13105.3	1	1	1	1	1
ASPG	0	3623.59	0	1931.87	0	194.561	0	0	0	0
ASPH	1	1	1	1	1	12800.3	1	1	1	1
ASPHD1	0	915.317	303.582	0	0	268.273	0	0	0	1124.49
ASPHD2	1	1	228.863	1	1	22.1337	1	1	1	1059.62
ASPM	392.512	950.231	1028.22	829.903	0	449.051	7196.95	0	18400.6	2936.35
ASPN	1	1	1	1339.36	1	211.877	1	1	1	1
ASPRV1	72.0805	19.8772	66.4414	37.5904	125.049	8.58603	0.616382	48.5473	0	0
ASPSCR1	1248.57	8989.2	5037.05	0	12919.2	712.951	0	9836.41	45383	0
ASRGL1	0	910.87	514.008	122.983	0	305.7	1333.55	0	5401.26	5458.49
ASS1	0	192220	38359.5	33141.9	39383	3409.52	0	60206.4	0	0
ASTE1	229.653	200.805	207.578	105.199	1	134.764	618.692	190.372	1	1
ASTL	1	1	3.55036	0.980877	1	1.46233	1	1	1	1
ASTN1	73.2181	0	0	14.1651	0	7.33986	0	18.1496	0	0
ASTN2	0	3.36129	52.9456	96.4409	990.713	0	74.5703	500.814	0	0
ASXL1	2647.38	1	1555.18	2124.88	1	1170.62	1	1702.99	61262.8	1
ASXL2	1301.23	0	0	74.2266	323.175	224.457	3496.88	265.97	4148.93	1555.45
ASXL3	24.645	5.63685	0.355047	0	43.9943	10.6891	72.4796	3.17581	0	2.18017
ASZ1	0	0	3.05914	5.36642	0	0	0	4.4268	0	0.809834
ATAD1	984.602	1	1	1222.18	1	647.291	1	1464.31	1	1
ATAD2	1	1	1	4153.46	1	1	1	1	1	1
ATAD2B	767.213	1	1	396.366	321.412	110.019	1250.5	1	1	1
ATAD3A	1	2619.91	2036.78	1	1	1517.61	1	1	1	1
ATAD3B	1	1	1108.19	1	1	691.503	1	1	1	1
ATAD3C	0	0	202.402	71.834	777.967	16.3977	134.151	0	0	0
ATAD5	15.1388	213.363	55.8024	83.7013	0	40.8607	1242.24	0	1563.2	393.478
ATCAY	0	0	57.2597	0	0	0	0	0	0	0
ATE1	742.685	0	0	104.041	47.1344	154.197	1239.22	285.127	1767.89	0
ATF1	1297.09	1	1	274.474	1	345.531	1	587.026	1	2068.95
ATF2	1525.83	1	1	181.349	1	337.258	2626.51	1	1	1
ATF3	1	1	1	1	1	1750.36	1	1	1	1
ATF4	1	15410.5	12736.5	7741.16	1	8940.32	1	1	1	42018.9
ATF5	0	68158.9	30749.2	29831.9	0	6596.87	0	5650.08	0	461637
ATF6	6295.04	1	1	1565.22	3253.54	1678.95	1	1	1	1
ATF6B	2422.8	1	2296.23	1976.42	3316.25	1736.51	9477.5	3665.34	1	1
ATF7	1713.16	1	1	770.635	956.894	559.693	1	605.83	1	1
ATF7IP	1866.7	1	1	506.14	1	409.432	1	1	1	1
ATF7IP2	793.876	1	1	494.086	745.867	120.612	1	1	1	1
ATG10	1	280.056	103.808	129.313	214.297	143.314	1	133.002	1	1
ATG12	1	1274.12	506.659	558.36	1	679.373	1	1	1	1
ATG16L1	1431.47	443.619	299.398	607.733	549.709	610.446	1	466.27	1	1
ATG16L2	131.626	103.557	508.372	419.041	835.32	148.575	370.122	486.203	0	1860.07
ATG2A	2336.47	3947.47	1569.9	1458.92	2644.37	938.142	1	1	1	1
ATG2B	2602	1	1	1444.53	1	326.751	1	1	1	1
ATG3	1	1264.48	1374.53	445.505	1	1183.63	1	662.114	1	3240.32
ATG4A	698.395	1	522.539	257.38	990.484	544.888	1	721.226	1	1
ATG4B	1	2696.38	1544.08	1587.77	1	959.112	1	1136.55	1	1
ATG4C	478.001	1	222.133	1	353.73	220.523	1	191.296	1	1
ATG4D	0	534.588	712.756	524.557	918.26	242.959	0	0	0	2137.74
ATG5	1073.99	732.735	705.916	648.822	1	658.451	1	554.025	1	1
ATG7	1	1	1752.88	437.143	1	937.873	1	1	1	1
ATG9A	1	6219.38	3248.52	1799.63	3183.64	2030	1	3152.12	1	1
ATG9B	0	0	7.69672	0	0	26.9297	0	0	0	107.907
ATHL1	316.284	0	0	5846.09	1145.77	0	0	1137.95	0	4768.23
ATIC	1	3991.25	3239.92	1227.71	1	3071.64	1	1	1	1
ATL1	44.8272	8.85462	46.0178	28.1124	0	20.5495	48.1433	141.872	0	0
ATL2	3407.44	2105.54	1	1595.33	2696.58	838.581	6621.17	1	1	1
ATL3	1	600.873	212.162	253.691	1	418.03	1	1	1	1
ATM	3232.55	1	568.893	765.481	1	392.376	1	1	1	1
ATMIN	2202.25	1	574.284	657.471	1285.43	965.207	1	1	1	1
ATN1	1	1	1	2928.19	1	1491.42	1	2423.54	1	1
ATOH1	4.92625	0	3.34227	0	11.2222	0.261275	0	0	964.771	26.3428
ATOH7	2.63864	11.5972	14.7659	5.10785	8.31161	5.11357	0	23.3149	0	0
ATOH8	530.331	0	596.251	71.7072	3681.42	53.4556	0	1687.79	0	0
ATOX1	0	3491.25	10700.1	1370.69	11663.6	3494.33	0	10262.6	184123	0
ATP10A	331.888	559.568	47.0431	0	0	84.9354	0	576.102	4774.86	0
ATP10B	1	1	266.469	1	1	1	1	1	25829.2	1
ATP10D	255.246	461.991	262.111	235.322	0	172.69	551.884	357.659	0	1929.36
ATP11A	4784.6	0	0	1597.7	0	932.276	6814.97	0	22296.4	0
ATP11B	2358.66	1	1	1293.49	1	521.709	6756.1	1	1	1
ATP11C	1755.51	0	634.972	0	3359.21	602.045	0	1133.86	0	2133.9
ATP12A	0	0	0	32.1793	0	0	85.5058	0	0	0
ATP13A1	1	2264.09	1682.74	2601.4	1	2099.04	1	1	1	1
ATP13A2	1	1	1964.4	1	1	773.494	1	1	1	1
ATP13A3	14618.3	1	1	4598.49	5954.34	2208.3	35104.5	1	1	1
ATP13A4	39.9193	0	0	14.6411	0	0	0	0	0	47.4146
ATP13A5	1.3036	1.26361	1.18021	1.13438	1	1.01664	1	1.18879	1	1
ATP1A1	1	1	1	18643.3	1	18619	1	1	1	1
ATP1A2	0	462.868	1588.88	0	0	0	0	730.82	0	0
ATP1A3	0	0	54.7059	14.9408	0	6.13164	351.927	0	8438.58	0
ATP1A4	0	0	0	0	87.6957	0	0	0	0	0
ATP1B1	25463.6	50886.6	0	11912	0	5417.53	12849.9	29757.9	195367	46310.7
ATP1B2	79.404	0	137.327	264.192	0	0	517.133	387.429	0	0
ATP1B3	1	1	2191.6	1	1	1558.39	1	1	1	1
ATP1B4	0.939634	1.22418	0.995821	0.905174	0.992947	1.19059	1	0.747066	1	1
ATP2A1	0	0	69.3926	6.41226	1.52582	15.3489	38.6813	0	829.338	0
ATP2A2	14088.8	10203.7	1	10507.2	1	4620.87	1	1	1	46710.8
ATP2A3	1	1	1877.35	589.214	1	1	1	1	1	1
ATP2B1	1487.34	1	858.321	1500.56	1	660.046	1	1	1	1
ATP2B2	5370.28	1	1	5007.19	7579.82	1	1	1	1	1
ATP2B3	14.9044	0	0	0	3.97783	3.30941	34.5679	0	0	0
ATP2B4	2897.06	3276.24	0	2527.1	545.004	1540.82	0	1723.52	0	21807.7
ATP2C1	1685.7	1	1	1080.62	1	1899.33	6678.49	1	1	1
ATP2C2	0	0	0	91.5184	0	0	230.721	0	0	0
ATP4A	0	0.151246	0	19.9043	0	0	0	1.29225	1205.92	0
ATP4B	0	5.5327	4.50025	1.38821	0.00296106	0.880196	0	2.00312	0	0
ATP5A1	1	1	11632.7	8009.68	23716.3	14649	1	17917.7	1	1
ATP5B	1	32347.7	17332	7300.92	1	22945.6	1	29581.6	1	1
ATP5C1	1	12534.9	6342.47	4244.58	1	7417.76	1	9052.21	1	1
ATP5D	0	7675.41	9350.24	2300.63	12088.7	2316.41	0	2706.51	0	0
ATP5E	1	1	29732.6	1	1	8735.64	1	1	1	1
ATP5EP2	1	1	193.328	1	1	73.9265	1	1	1	1
ATP5F1	1	8359.78	4748.8	1437.18	4990.91	4585.85	1	3758.15	1	1
ATP5G1	1	11262.8	5479.5	1	1	3959.14	1	1	1	1
ATP5G2	1	12670.9	15288	8505.52	1	5497.15	1	1	1	1
ATP5G3	1	12487.5	8096.18	4043.11	10211.3	8060.8	1	6430.06	1	1
ATP5H	1	15880	9130.18	3411.88	8674.04	5516.94	1	1	1	1
ATP5I	0	5610.63	12184.4	3150.41	6128.8	2603.28	0	4844.49	0	0
ATP5J	1	5371.73	5451.26	3139.16	8035.89	3490.52	1	4100.89	1	1
ATP5J2	0	5987.5	9396.41	1197.44	5719.14	4326.25	0	4294.06	0	0
ATP5L	1	9268.95	7329.23	3532.31	5684.49	3732.94	1	3797.08	1	1
ATP5L2	1	1	2.05378	1.48306	1	2.10683	1	1	1	1
ATP5O	1	11251.7	7712.96	2966.82	1	4235.08	1	5750.16	1	1
ATP5S	184.43	195.977	154.707	82.1149	247.86	98.2088	1	146.748	1	1
ATP5SL	1	2336.23	1178.1	1019.16	1	981.284	1	693.257	1	1
ATP6AP1	1	6160.7	9131.54	2291.55	1	5074.07	1	4235.27	1	1
ATP6AP1L	1	82.7421	1	62.5767	81.0084	17.0351	1	1	1	1
ATP6AP2	1	4941.33	1810.13	2644.8	1	3881.64	1	1	1	1
ATP6V0A1	1	1	2003.59	1027.94	1	2569.06	1	4904.92	1	1
ATP6V0A2	561.088	350.234	495.167	424.275	1	304.281	1	253.708	1	2434.33
ATP6V0A4	0	0	12.5875	0	17.053	0.715942	0	0	0	7.63275
ATP6V0B	1	7793.36	8305.95	2146.86	1	5499.82	1	1	1	1
ATP6V0C	1	9323.58	6052.43	2242.35	1	4872.65	1	1	1	1
ATP6V0D1	1	1	4728.72	857.933	1	3449.88	1	2877.64	1	1
ATP6V0D2	0	0	0	0	0	78.2876	0	0	0	1070.31
ATP6V0E1	1	5874.75	9399.56	1	8724.65	5620.88	1	1	1	1
ATP6V0E2	5149.85	2724.11	266.567	0	22493	1912.64	0	14439.3	64880.6	0
ATP6V1A	2417.07	2435.66	774.181	1326.17	1938.18	2143	1	2440.89	1	1
ATP6V1B1	0	0	18.5034	49.049	0	0.958373	0	25.8389	0	62.2236
ATP6V1B2	1	1	2193.5	708.928	1	2040.48	1	1	1	1
ATP6V1C1	1	1	1	2258.69	1	3378.61	1	1	1	1
ATP6V1C2	1	249.25	59.597	130.287	1	81.2319	1	1	1	1
ATP6V1D	1	1488.74	1535.39	752.102	2107.38	1346.23	1	1	1	1
ATP6V1E1	1	3688.45	2947.83	1584.83	1	3639.38	1	1	1	9802.44
ATP6V1E2	59.5056	110.916	84.3029	32.553	34.1133	48.7947	99.0041	48.9687	796.287	496.28
ATP6V1F	1	2816.77	3914.86	1023.19	1	2464.75	1	1	1	1
ATP6V1G1	1	2751.5	2167.6	2437.74	4737.15	1768.77	1	3297.14	1	1
ATP6V1G2	5.51663	28.8863	12.0977	13.3815	53.5538	6.62877	116.339	20.0637	484.587	2.00533
ATP6V1G3	1	1	1.50241	0.943686	1	1.3115	1	1	1	1
ATP6V1H	1	1	1	919.894	1	1521.21	1	1	1	1
ATP7A	341.057	1	1	134.086	1	172.002	1176	1	1	1
ATP7B	3033.87	0	0	975.872	832.936	294.175	2360.13	834.396	0	0
ATP8A1	629.474	0	505.14	253.523	0	0	0	116.041	12.9831	0
ATP8A2	0	0	0	14.2608	0	0	297.352	0	8551.44	0
ATP8B1	1140.64	0	0	2259.02	0	900.443	7101.29	0	60043.2	5245.77
ATP8B2	826.776	377.735	690.195	559.815	0	222.647	5644.1	12.7356	0	1759.14
ATP8B3	0	0	40.0432	51.8757	0	89.6033	357.676	0	0	1340.74
ATP8B4	1	1	124.099	1	1	88.9889	1	215.642	1	1
ATP8B5P	1	1	136.317	31.311	1	79.2216	1	1	1	385.118
ATP9A	1	1	1	2529.61	1	1135.98	1	1	1	1
ATP9B	1	1	1	402.197	1	492.658	1	1	1	2892.89
ATPAF1	1	2465.85	2169.68	1	5660	1588.28	1	3361.41	1	1
ATPAF2	0	793.656	958.11	262.362	1234.36	341.528	1250.23	677.59	0	0
ATPBD4	1	185.879	118.586	110.207	1	144.036	1	1	1	1
ATPIF1	1	7550.27	6589.4	2334.33	11337	2561.94	1	1	1	1
ATR	885.688	573.49	1	498.281	1	477.02	1	1	1	1
ATRIP	1	387.294	598.483	182.152	436.443	206.976	1	1	1	1
ATRN	17294.2	1	1	10506.6	1	2338.24	1	7816.42	1	1
ATRNL1	0	124.999	0	0	237.584	105.912	2279.18	26.649	0	320.204
ATRX	2860.86	1	1	874.931	1	638.698	1	949.05	1	1
ATXN1	1722.56	1	765.647	1	1	542.727	3776.12	1404	1	1
ATXN10	3790.3	1	1	2104.66	1	3134.48	1	1	1	1
ATXN1L	2551.2	1	1	365.841	1086.56	654.579	1	1088.22	1	1
ATXN2	1468.04	961.323	335.261	850.131	1	753.931	1	852.727	1	1
ATXN2L	2514.49	3041.21	1996.12	1886.06	1	2670.93	10512.8	1	1	1
ATXN3	680.226	1	1	441.322	1	204.278	1	260.152	1	1
ATXN3L	1	1	0.955656	1.45616	1	0.980586	1	1	1	6.73313
ATXN7	1340.75	1	1	447.364	977.438	262.272	1	1	1	1
ATXN7L1	427.468	0	66.2561	0	979.171	151.3	237.375	339.841	0	0
ATXN7L2	1	303.216	151.721	90.0381	1	99.0672	1	1	1	1
ATXN7L3	2650.25	1	923.748	1615.89	1	1005.47	1	1186.4	1	1
ATXN7L3B	8770.12	1	2167.3	1	1	1455.49	1	7101.14	1	1
ATXN8OS	0.887362	1.0255	0.972248	1.06725	1.18827	0.967824	0.894748	0.969912	1	0.907701
AUH	987.132	397.549	340.554	329.518	1496.81	249.158	0	669.819	0	0
AUP1	1	14427.6	5877.8	4841.66	7804.03	4394.81	1	1	1	1
AURKA	1	1903.06	1495.02	1	1	681.444	5554.52	1	1	1
AURKAIP1	1	9985.22	8100.13	1	8138.42	3048.87	1	1	1	1
AURKAPS1	0	37.0902	15.2392	12.2541	0	13.3093	107.862	0	125.212	128.655
AURKB	1	1	1714.38	1	1	199.533	1	1	1	1
AURKC	0	6.48936	76.5582	18.1645	0	15.1194	0	14.0968	0	1.72916
AUTS2	1743.74	49.5782	313.664	447.123	2539.93	268.667	2179.2	689.541	0	0
AVEN	1	781.456	641.454	269.82	1	363.66	1	342.051	1	1
AVIL	2264.75	314.711	0	0	197.599	0	397.451	517.927	4175.28	0
AVL9	614.043	1	1	112.869	1	353.264	1	251.141	1	1
AVP	1.324	2.33777	4.63851	1.19329	0.0947286	1.34019	0	12.0349	0	0
AVPI1	418.698	2376.83	983.922	1014.17	1313.73	296.549	0	512.486	0	0
AVPR1A	24.2087	0	0	0	2392.71	0	1454.38	0	0	951.565
AVPR1B	0.880017	2.15763	1.12018	1.1899	0	1.17034	0.644756	1.53121	4.65492	17.5035
AVPR2	0.124169	0	15.8106	6.21244	47.1009	0.652394	0	34.2933	0	0
AWAT1	0	3.67227	3.84218	1.17146	0	1.43576	4.26854	0	0	0
AWAT2	4.09606	0	2.92982	3.16067	1.96867	0.00396568	5.10405	0	0	0
AXIN1	1	1075.26	682.047	841.158	1	789.521	1	1	1	1
AXIN2	2211.96	1247.41	0	0	1400.03	0	0	2864.73	64175.4	0
AXL	0	0	1352.09	252.253	0	334.483	0	116.958	0	1427.61
AZGP1	23880.6	56601.1	28276.3	0	201326	14128.2	0	34052.4	0	0
AZI1	1	1207.79	954.371	256.669	1	478.728	1	1	1	1
AZI2	1769.02	1	423.481	768.993	1	606.73	1	515.69	1	4675.59
AZIN1	5466.85	1	1	5825.76	1	4122.83	1	1	1	1
AZU1	7.46813	1	4.76891	1	32.2225	1	1	6.88427	1	1
B2M	1	1	222135	42407.1	1	62303.1	1	1	1	1
B3GALNT1	0	82.9188	20.2258	96.6711	0	101.603	0	61.6264	0	1391.03
B3GALNT2	1180.37	1	1	614.832	1	551.586	1	697.478	1	1
B3GALT1	0	0	0	0	69.0238	0	0	18.0731	562.991	0
B3GALT2	1	1	513.978	1	1	1	1	1	1	1917.57
B3GALT4	0	0	214.217	164.703	0	68.4122	0	56.351	2070.33	66.4262
B3GALT5	0	0	0	1.36133	0	12.9962	0	0	1142.98	69.2299
B3GALT6	1	1408.63	1434.38	484.792	1	683.329	1	1	1	1
B3GALTL	1	281.579	253.462	127.195	350.601	194.239	1	332.668	1	1
B3GAT1	921.903	0	0	322.015	0	0	0	477.06	0	0
B3GAT2	0	29.8089	3.27716	19.6789	9.74983	1.52056	0	2.10035	0	0
B3GAT3	1	3225.56	2991.55	1295.14	1	1550.23	1	1	1	1
B3GNT1	1202.62	1680.98	1352.87	879.743	2454.35	743.758	1818.79	2682.86	22478.8	0
B3GNT2	888.257	1	1	719.352	1	344.291	1	1	1	3409.04
B3GNT3	0	0	0	572.872	0	583.48	0	0	8977.36	9644.4
B3GNT4	0	0	1.46002	0	0	17.9183	0	0	172.136	53.7127
B3GNT5	680.844	571.925	0	473.958	0	87.3775	4105.28	0	0	5040.04
B3GNT6	0	11.3161	0.20721	4.17456	0	0.113379	0	0	0	22.9868
B3GNT7	1	1	1	1	1	219.132	1	1	61529	1
B3GNT8	0	0	57.4132	61.3342	0	24.7166	0	138.53	0	289.955
B3GNT9	0	0	333.964	162.859	0	109.99	316.136	151.217	0	322.208
B3GNTL1	0	452.686	372.816	80.8066	0	217.413	0	0	1065.84	1008.35
B4GALNT1	0	0	33.8724	59.0508	0	388.965	649.824	0	0	371.648
B4GALNT2	111.006	47.8197	0	202.957	0	0	0	0	0	973.547
B4GALNT3	0	0	42.9303	0	73.3589	25.6538	196.272	81.2123	7989.31	163.408
B4GALNT4	0	0	0	143.274	0	109.118	0	7.2541	0	2422.97
B4GALT1	10586.5	1	1	7900.91	1	3270.62	1	1	1	30399.8
B4GALT2	1	1	2267.48	978.046	1	1500.32	1	1	1	1
B4GALT3	1	1487.68	1668.45	823.55	1	1240.69	1	955.987	1	5551.41
B4GALT4	1	1	447.41	585.056	1	673.738	1	1	1	4366.48
B4GALT5	1	1	1	1668.46	1	1615.81	1	1	1	1
B4GALT6	168.862	197.836	94.5416	66.1287	28.3759	71.7279	1106.72	149.936	0	1498.81
B4GALT7	1	1571.89	1743.66	1003.97	1387.26	796.669	1	1	1	1
B9D1	0	128.146	912.398	242.714	134.479	268.319	0	0	0	0
B9D2	1	165.963	231.71	1	1	121.88	1	1	1	1
BAALC	8.69627	144.265	0	412.089	0	63.3252	0	0	0	1437.41
BAAT	51149.4	0	0	0	151964	14692.4	22401.9	33494.9	963077	13828.3
BACE1	3026.09	1	719.998	890.987	2882.96	1282	1	3809.99	1	1
BACE2	0	157.442	0	0	0	1684.69	12541.8	0	0	29114.2
BACH1	2302	1	1	647.13	1	1124.26	6743.19	1	1	7180.12
BACH2	523.352	0	83.3775	96.8609	0	28.7269	0	0	0	190.848
BAD	0	2189.38	2284.76	1525.01	3717.08	869.083	0	728.003	0	3637.58
BAG1	1	1	2379.21	1016.23	4317.56	1160.35	1	1447.39	1	1
BAG2	1	1436.16	671.801	1	1	692.327	1	1	36152.4	1
BAG3	1094.16	0	1400.97	168.8	0	1657.98	9.89398	1611.87	0	906.469
BAG4	432.668	0	0	87.8537	0	116.902	1151.76	76.6621	835.072	573.067
BAG5	1060.07	1	410.286	733.085	830.161	623.124	1	1	1	1
BAGE	0	87.7104	39.4115	3.33873	0	1.04934	454.602	6.27334	878.263	0
BAGE2	14.8901	26.4577	0	16.5065	0	0.0541479	220.905	0	0	25.9627
BAHCC1	985.338	0	0	512.444	177.867	232.224	881.814	512.841	2246.5	0
BAHD1	1336.84	1	839.867	878.426	1	635.023	1	685.194	1	1
BAI1	0	124.294	18.2518	9.52813	0	9.63907	0	157.04	0	0
BAI2	0	0	53.5052	0	0	0	0	839.212	0	0
BAI3	0	0	0	16.0866	0	2.59741	0	8.68578	0	24.4548
BAIAP2	5563.27	933.204	2377.01	625.92	9308.96	1681.87	0	2497.59	35963.5	1039.01
BAIAP2L1	1	1	1	4325.2	1	1502.21	1	1	1	1
BAIAP2L2	0	495.038	0	530.086	0	385.763	0	0	5815.12	7380.63
BAIAP3	484.309	480.494	0	368.668	1047.67	284.916	0	184.031	33262.9	0
BAK1	1	1	838.65	293.294	1	651.045	1	1	1	5343.38
BAMBI	0	2006.45	1376.19	0	0	1521	0	3296.43	69019	11279.1
BANF1	1	5367.18	8766.47	3496.35	1	3075.74	1	1	1	1
BANF2	0.199692	30.1672	11.6306	1.9506	1.73369	2.89595	0	12.0212	0	0
BANK1	381.653	1	96.4949	1	1	1	1	1	1	1
BANP	1	738.219	322.324	183.568	1201.42	305.531	1	1	1	1
BAP1	1	4958.67	3590.52	1737.95	3259.35	1889.09	1	3609.61	1	1
BARD1	1	1	1	1	1	23.0088	963.292	1	1	1
BARHL1	1.24369	0.615569	0.998313	1.12463	1.13833	1.03443	1	0.608315	1	1
BARHL2	1	1	1	1	1	1.64303	1	1	572.574	1
BARX1	0	79.3861	291.247	0	0	0	1.64813	9.65549	0	537.652
BARX2	0	0	0	0	0	13.7443	0	0	1462.16	55.7035
BASE	0	1.82312	3.14138	2.45577	2.56037	0.244356	0.935665	0.911146	0	6.91709
BASP1	1	6988.89	1	1	1	1	1	1637.8	1	1
BAT1	1	6273.52	4769.61	6092.68	5428.31	3457.6	1	3042.86	1	1
BAT2	5259.15	5569.38	4549.66	4175.15	1	3311.95	27350.6	7080.7	1	1
BAT2L1	6290.46	1	1	2841.67	1	1634.13	1	3168.44	1	1
BAT2L2	8261.81	1	1	4213.66	1	2621.56	14834.7	1	1	1
BAT3	1	14688.4	10965.4	5617.56	11633.5	6510.93	1	10939.5	274955	1
BAT4	1	2049.95	1977.21	1	1914.88	664.158	1	1762.16	1	1
BAT5	1	3320.77	3200.76	1335.98	5361.61	1436.48	1	2643.93	1	1
BATF	0	404.919	985.561	0	0	105.134	0	0	26385.6	1258.93
BATF2	264.406	0	1677.32	0	0	91.7548	0	0	0	0
BATF3	1	1	188.814	1	1	25.2483	1	1	1	1
BAX	1	1	3392.12	943.477	1	1500.04	1	1	1	1
BAZ1A	1866.44	1	428.572	856.773	1	362.725	1	1	1	1
BAZ1B	3021.21	1	1265.32	1164.5	1	1710.54	8346.22	2094.21	1	1
BAZ2A	3298.83	1	1117.57	2155.97	1	1155.05	7402.85	1	1	8800.93
BAZ2B	1016.66	1	1	606.686	1	205.864	1	1	1	1
BBC3	1	1	308.617	520.701	1	278.936	1	1	1	1
BBOX1	0	117.418	0	0	2667.66	553.447	546.57	0	0	0
BBS1	1051.09	2.47487	0	321.207	1240.98	232.292	1497.11	493.328	6490.02	5.9645
BBS10	1066.77	28.0716	0	121.118	801.35	216.934	1724.99	263.761	1474.03	449.567
BBS12	1	1	58.2911	32.2584	1	41.7381	1	1	1	1
BBS2	1219.38	2292.87	1	1	1337.12	469.652	1	761.537	1	1
BBS4	668.057	1	277.254	159.38	522.224	388.843	1	679.125	1	1
BBS5	150.651	82.7975	25.7401	77.5528	80.7807	57.7217	0	226.858	0	92.0968
BBS7	1	225.536	122.697	80.2511	1	135.479	1	1	1	1
BBS9	218.395	1	162.2	1	1	161.402	1	284.401	1	1
BBX	1424.29	1	473.746	565.414	1	626.317	1	790.697	1	5754.9
BCAM	1421.27	3718.54	1455.7	13216.7	0	1955.12	0	5786.46	1.05492e+06	0
BCAN	0	0	0	17.7373	0	155.233	396.03	0	8256.57	1130.22
BCAP29	1	1096.73	740.702	872.428	1526.42	1201.67	1	965.622	1	1
BCAP31	1	17099.7	19342.7	1	20094.2	12997.4	1	15167.6	1	1
BCAR1	1	1	1	1005.17	1	2297.43	1	1	1	9574.57
BCAR3	1	1	397.969	238.094	1	739.077	1	1	1	3749.54
BCAR4	1.47486	1	1.44465	1.10851	1	1.3094	1	0.80418	1	1
BCAS1	0	0	0	240.782	0	61.1924	0	0	0	409.38
BCAS2	1	1366.8	839.734	561.237	1	908.432	1	1	1	1
BCAS3	2310.43	1068.92	732.495	0	1845.02	527.088	993.843	1402.89	34964.4	0
BCAS4	1	1	2096.52	1	1	529.599	1	1	1	1
BCAT1	1	1	1317.21	1	1	1	1	1	117486	1
BCAT2	0	4637.47	1515.13	955.13	0	687.566	6107.35	593.605	0	1235.15
BCCIP	1	2152.39	1999.11	1243.27	1	1560.56	1	1313.71	1	1
BCDIN3D	336.23	1	214.122	110.144	210.926	161.546	1	236.772	1	1
BCHE	1	1	1	1	1	983.957	54415.5	1	1	1
BCKDHA	1	3641.48	1521.06	943.733	5978.25	2194.93	1	3923.35	1	1
BCKDHB	2399.74	812.215	0	349.799	2235.77	547.158	1848.5	1242.15	0	0
BCKDK	1	2215.27	2488.88	1	3673.48	2320.32	1	3569.43	1	1
BCL10	1	1	323.524	306.615	1	348.306	1	1	1	2594.01
BCL11A	27.8951	0	206.733	0	0	31.6799	0	0	2203.62	0
BCL11B	328.25	1	453.177	1	1	1	1	1	1	1
BCL2	481.271	0	283.136	292.243	0	49.4793	0	0	4691	351.601
BCL2A1	1	1	249.51	1	1	54.4758	1	1	1	3288.52
BCL2L1	6753.97	1	3059.45	1695.04	1	3775.51	1	9606.52	1	1
BCL2L10	389.575	857.315	0	102.206	694.7	0	957.206	47.6388	0	506.825
BCL2L11	1871.24	1	1	1686.41	1	379.953	1	1	1	5107.57
BCL2L12	1	1	1512.13	418.555	1	543.674	1	1	1	1
BCL2L13	2840.94	1	1	1126.4	1	1642.97	1	958.441	1	1
BCL2L14	0	0	60.1065	139.877	0	0	0	0	0	0
BCL2L15	0	66.9979	0	0	0	37.4235	0	0	0	428.081
BCL2L2	1199.46	1	1	615.449	1	483.593	1	535.568	1	1
BCL3	1	3617.93	2214.81	1624.75	1	1912.55	1	1	1	18971.5
BCL6	4959.47	516.456	908.768	180.123	2648.49	917.801	0	2039.41	0	2264.99
BCL6B	1	1	1	731.061	1	138.9	1	1	1	1
BCL7A	1309.97	1	1	657.247	1	381.078	1	1	1	3114.61
BCL7B	1	1767.69	1964.32	944.91	2055.59	1243.03	1	867.283	1	1
BCL7C	0	1131.7	2745.94	800.298	1364.69	657.223	0	144.715	0	0
BCL8	0	11.1079	18.4352	0	0	1.85518	0	0	0	64.6732
BCL9	1733.18	0	0	965.286	0	431.229	4260.35	17.81	0	1978.79
BCL9L	1829.87	1	1	1837.81	1	1141.67	1	1	1	1
BCLAF1	5152.05	1	837.515	2175.99	1	1401.84	1	1433.79	1	1
BCMO1	0	97.1664	21.2457	7.95384	93.9862	11.7032	338.976	23.4577	0	117.173
BCO2	522.735	0	0	18.1395	1048.75	151.906	0	0	0	213.574
BCOR	2192.45	1	1	810.883	1	626.231	1	1	1	1
BCORL1	395.827	50.3824	71.9515	509.558	0	339.271	689.689	548.206	0	370.225
BCORL2	1	1	16.8316	1	1	1	1	1	1	1
BCR	2559.78	1	1	2263.17	1	1463.63	1	1	1	1
BCS1L	1	1062.94	613.273	472.829	1583.53	520.771	1	640.72	1	1
BCYRN1	1.04225	0.918916	1.08802	0.99524	1.06541	0.992085	1.07271	0.97225	1	1.19077
BDH1	7508.56	0	3641.91	4975.73	15532.8	1956.93	5036.64	7883.38	12319.9	0
BDH2	0	337.92	965.245	824.474	2878.42	557.633	0	797.569	0	0
BDKRB1	0	0	336.022	0	0	13.1407	1.13912	0	0	141.039
BDKRB2	0	314.25	0	130.347	496.334	239.345	0	0	0	4688.93
BDNF	1	1	185.448	1	1	1	1	1	1	1
BDNFOS	248.965	0	0	35.4076	193.614	28.4236	0	64.7723	0	0
BDP1	1471.42	1	1	639.242	1	337.364	1	1	1	1
BEAN	0	164.54	0	2.4597	0	28.5869	0	0	995.92	15.3481
BECN1	2218.72	1265.79	1165.75	944.022	1	1912.61	4854.34	953.867	1	1
BEGAIN	0	0	19.659	84.8487	0	17.7318	0	0	0	0
BEND2	0.979842	0.635645	1.05604	0.823032	1.84866	1.1447	2.49112	1.1157	1	1
BEND3	0.393152	102.757	80.6327	212.958	0	108.571	0	0	2598.54	0
BEND4	0	19.2964	8.06739	3.95056	0	1.08847	0	0	0	351.85
BEND5	94.9248	0	43.7786	0	82.8746	1.16504	0	103.951	0	0
BEND6	0	0	87.8774	0	0	6.4874	0	0	11.1769	0.505728
BEND7	1042.15	1	1	577.32	1	244.071	1	572.709	1	1
BEST1	1	1	1	1	1	34.8049	1	1	1	2260.08
BEST2	0.947751	0.588679	6.91714	0	11.5251	0	0	0	0	12.4023
BEST3	0	20.5371	0	0	12.3662	2.97728	0.185016	0	102.248	18.8276
BEST4	0	48.2488	10.3141	0.160674	25.581	13.0272	0	6.25444	155.419	0
BET1	568.135	853.563	617.086	475.929	723.067	585.359	1	486.145	1	1
BET1L	2244.16	3902.01	1941.65	2297.89	1	1674.59	1	2136.98	1	7720.32
BET3L	1	1	7.76446	1	1	2.089	1	1	1	1
BEX1	0	1022.46	91.3492	333.47	0	149.221	0	293.356	0	0
BEX2	0	1019.23	513.047	559.944	0	44.7567	1307.66	16.4018	0	0
BEX4	0	94.3402	392.021	397.117	0	147.542	0	445.685	0	0
BEX5	0	273.937	129.428	58.3515	0	45.6007	0	16.2457	1626.62	94.7021
BEYLA	1.0627	1.01596	1.17925	0.962752	0.770163	1.08648	2.59127	0.937329	1	1
BFAR	952.895	1372.71	897.323	955.16	1	1434.28	2888.66	600.65	1	1
BFSP1	0	143.973	39.3314	32.704	10.892	33.9223	59.5955	40.8739	1166.26	0
BFSP2	0	0.844867	20.9087	10.5804	0	4.8045	73.0147	0	0	11.7965
BGLAP	0	94.3144	210.923	72.543	228.803	52.8068	0	1.50148	0	0
BGN	1	1	1	20518.6	1	1	1	1	1	1
BHLHA15	53.4058	0	29.0343	0	33.5631	34.105	0	0	0	60.3349
BHLHB9	366.132	1	1	1	1	100.988	1	201.589	1	1
BHLHE22	0	0	0	60.9235	0	3.07046	0	26.6338	5257.76	0
BHLHE23	1.1193	0.964146	0.983726	1.00744	1.03011	0.987318	1.06764	1.00187	1	0.956974
BHLHE40	12387.4	0	0	2976.02	3670.52	4281.67	0	800.846	0	50822.7
BHLHE41	0	0	70.3313	0	0	204.448	0	61.6773	3131.13	1079.22
BHMT	35788.4	0	7520.44	0	86269.1	4381.31	69224.2	0	0	0
BHMT2	14185.5	7726.21	7.51661	0	40239.5	6169.01	20826.6	7462	160547	0
BICC1	0	0	0	133.515	0	223.342	202.852	0	44044.2	4160.22
BICD1	0.237724	0	21.8468	32.0449	0	57.9824	477.439	0	0	526.639
BICD2	725.996	1	383.428	584.322	1	558.113	1	448.699	1	1
BID	1	1	1094.13	1962.42	1	1665.09	1	1	1	1
BIK	100.251	221.313	1.17805	0	15.614	34.0119	226.138	274.371	1999.58	0
BIN1	1	1	3128.24	1344.38	1	2204.33	1	1	1	1
BIN2	1	1	933.777	1	1	62.0147	1	1	1	1
BIN3	1	703.222	603.716	289.425	680.218	337.119	1	1	1	1
BIRC2	3332.95	1	891.438	1170.07	1	1019.27	1	1100.06	1	1
BIRC3	0	0	3133.84	2210.3	0	1051.38	5793.33	0	0	20309.3
BIRC5	0	469.663	2033.13	0	0	372.335	556.177	0	12032.4	776.874
BIRC6	5049.5	1	1	1750.22	1	971.035	7606.6	1	1	1
BIRC7	0	0	0	0	0	66.5365	549.135	0	0	0
BIRC8	1.05032	1.08105	1.00769	1.03342	0.849988	0.978206	1.82258	1.12065	1	1.47926
BIVM	1375.77	28.8614	67.0854	728.31	1424.04	505.708	1442.57	945.075	0	0
BLCAP	1	1	3341.54	1	12247.4	1361.47	1	6248.96	1	1
BLID	1.55669	1	1.48003	0.695003	1.36476	1.24212	1	1.30148	1	1
BLK	245.351	0	48.7978	0	0	0	0	0	0	0
BLM	0	112.328	270.289	155.427	0	36.7037	838.858	0	4125.97	1132.57
BLMH	1	1	3492.76	1	1	881.803	1	1	1	1
BLNK	1	1	914.014	1194.57	1	167.705	1	1	1	1
BLOC1S1	1	1	9077.48	3100.42	10316.3	1685.22	1	1	1	1
BLOC1S2	1	684.913	791.114	852.778	1	815.023	1	953.919	1	1
BLOC1S3	1	847.235	722.709	551.701	1	448.282	1	1	21975.4	1
BLVRA	0	213.641	1537.02	554.46	0	682.504	0	0	0	2650.16
BLVRB	1	1	10150.5	1	15391.3	5148.57	1	7433.33	1	1
BLZF1	1924.72	1	1	528.584	1	486.213	2411.33	1	1	1
BMF	512.015	0	659.29	1123.89	0	289.839	34.892	0	27.2119	0
BMI1	3793.69	1	1	1161.25	1	1415.63	1	2335.99	1	1
BMP1	1	1	1	1	2855.68	1195.52	1	1963.06	1	1
BMP10	0	0	0	0.342837	4.58427	4.15263	0	0	0	25.3605
BMP15	0.796459	1.0048	0.962005	1.03882	1.38069	1.02311	1	1.03451	1	1
BMP2	0	480.991	640.777	645.509	0	312.586	0	0	0	3707.86
BMP2K	1	1	160.018	84.7494	1	164.98	1	1	1	1
BMP3	1	1	1	1	1	1	239.12	1	1	1
BMP4	1297.59	1684.93	575.508	0	835.965	0	0	2321.16	34268.7	0
BMP5	0	0	86.3428	0	0	4.40835	311.689	0	0	3.48258
BMP6	0	62.0727	0	0	474.028	117.073	0	0	5132.67	0
BMP7	204.487	0	254.78	38.1222	0	0	0	0	16770.8	0
BMP8A	0	14.9318	0	101.72	0	64.322	0	0	6137.53	1367.18
BMP8B	115.948	137.987	0	59.0467	12.8301	32.9094	889.185	0	1513.84	670.469
BMPER	0	0	9.53513	12.739	2.75473	22.0225	0	0.296869	0	127.97
BMPR1A	360.62	1	1	541.202	1	183.098	1	497.124	1	1
BMPR1B	0	0	11.4683	0	0	40.0504	0	0	0	322.43
BMPR2	2817.48	1	1	1506.06	1	784.079	1	1312.31	1	1
BMS1	1	1	1012.34	824.896	1	1272.94	1	636.47	31495.2	1
BMS1P4	57.7612	0	0	25.6444	14.1645	11.2812	106.808	16.4028	0	14.2524
BMS1P5	170.843	1	1	124.249	1	35.9831	1	1	1	1
BMX	29.5653	0	0	33.9336	0	0.801623	0	8.62044	0	0
BNC1	0	0	73.1196	0	0	0	0	0	0	0
BNC2	1	1	405.054	1	1	1	1	1	1	1
BNIP1	1	1	481.552	252.137	1	264.698	1	1	1	1
BNIP2	1402.84	1	374.285	733.432	1	551.567	1	512.936	1	1
BNIP3	1	7333.81	4181.66	1	7647.46	4939.54	1	6038.42	1	1
BNIP3L	1	2073.09	1206.21	1	1	1443.31	1	1	1	15251.3
BNIPL	12.619	12.2661	39.722	37.9693	19.576	0	0	0	0	0
BOC	0	0	279.129	118.272	0	0	0	571.887	0	0
BOD1	1	1014.3	1032.72	493.29	1	1239.1	1	796.795	1	1
BOD1L	2387.54	0	1.00524	594.208	370.881	415.031	4178.02	819.58	0	1845.78
BOK	4562.26	0	5124.9	0	15102.3	2213.91	0	14211.4	124096	0
BOLA1	1	1092.76	778.947	297.057	1965.67	477.937	1	700.726	1	1
BOLA2	0	4584.49	5263.8	809.33	0	2092.37	0	0	0	0
BOLA3	1	1454.2	582.374	394.691	1	545.647	1	1	1	1
BOLL	0	2.8272	0.596606	1.77023	0	1.20152	5.62538	2.59182	4.27006	7.87909
BOP1	0	0	2881.18	0	0	1006.74	0	0	26965.4	0
BPESC1	3.16037	6.15487	2.7912	2.02589	0.691891	0.845164	37.2842	2.71288	0	4.18397
BPGM	1	428.551	256.343	440.985	678.973	450.549	1	1	1	1
BPHL	1768.84	224.66	1577.01	1530.07	9076.87	1139.89	0	6870.35	82046.4	0
BPI	1	1	164.586	1	1	1	790.972	1	1	1
BPIL1	0	2193.14	0	1935.97	0	0	0	0	0	0
BPIL2	2.07781	0.196124	0.258559	2.06598	2.67049	0.689587	0	0.163062	0	2.61638
BPIL3	0	28.2771	0	6.46591	1.39754	0	0	0	0	0
BPNT1	1697.95	1	1	966.561	1	984.935	1	1	1	1
BPTF	3437.46	1	1	992.138	1	863.28	6092.85	1	1	1
BPY2	2.01642	0	2.12485	0.484877	16.1014	2.1383	77.6236	0	0	0
BRAF	252.848	1	1	140.283	1	114.992	834.752	1	1	1
BRAP	1	759.212	651.131	560.722	1	486.409	1	415.931	1	1780.46
BRCA1	1	1	430.65	1	1	286.809	2855.11	1	1	1
[truncated: 18,554 more rows]

## Sheet: Supplementary Data 4A
ACLY in ACC (n=79):
[truncated: 13,045 more rows]

## Sheet: Supplementary Data 4B
ABCA1 in ACC (n=79):
[truncated: 13,047 more rows]
